# Supplementary material for: Systematic analysis of mutation distribution in three dimensional protein structures identifies cancer driver genes
Source: Sci Rep. 2016 May 26;6:26483. doi: 10.1038/srep26483 (PMC4880911; doi:10.1038/srep26483)
Supplement: Supplementary Dataset [file srep26483-s2.xls]

## Sheet: S-table1
Supplementary Table 1. Summary of downloaded data
Tumor Type	Abbreviation	File name	Number of samples in the MAF file
Adrenocortical carcinoma	ACC	genome.wustl.edu_LAML.IlluminaGA_DNASeq.Level_2.2.16.0/genome.wustl.edu_LAML.IlluminaGA_DNASeq.Level_2.2.13.0.somatic.maf	93
Acute Myeloid Leukemia	AML	broad.mit.edu_ACC.IlluminaGA_DNASeq_curated.Level_2.1.0.0/An_TCGA_ACC_External_capture_All_Pairs.aggregated.capture.tcga.uuid.curated.somatic.maf, hgsc.bcm.edu_ACC.IlluminaGA_DNASeq_automated.Level_2.1.1.0/hgsc.bcm.edu_ACC.IlluminaGA_DNASeq.1.somatic.maf, hgsc.bcm.edu_ACC.IlluminaGA_DNASeq_curated.Level_2.1.0.0/hgsc.bcm.edu_ACC.IlluminaGA_DNASeq.1.somatic.maf, hgsc.bcm.edu_ACC.Mixed_DNASeq_curate…	192
Urothelial bladder cancer	BLCA	broad.mit.edu_BLCA.IlluminaGA_DNASeq.Level_2.1.3.0/BLCA-28-original.aggregated.tcga.somatic.maf, broad.mit.edu_BLCA.IlluminaGA_DNASeq_automated.Level_2.1.4.0/PR_TCGA_BLCA_PAIR_Capture_All_Pairs_QCPASS_v5.aggregated.capture.tcga.uuid.automated.somatic.maf, broad.mit.edu_BLCA.IlluminaGA_DNASeq_curated.Level_2.1.4.0/BLCA130_somatic_updated.aggregated.capture.tcga.uuid.curated.somatic.maf	239
Breast cancer	BRCA	genome.wustl.edu_BRCA.IlluminaGA_DNASeq.Level_2.5.3.0/genome.wustl.edu_BRCA.IlluminaGA_DNASeq.Level_2.5.3.0.somatic.maf, genome.wustl.edu_BRCA.IlluminaGA_DNASeq_curated.Level_2.1.1.0/genome.wustl.edu_BRCA.IlluminaGA_DNASeq.Level_2.1.1.0.curated.somatic.maf	991
Cervical cancer	CESC	bcgsc.ca_CESC.IlluminaHiSeq_DNASeq_automated.Level_2.1.0.0/bcgsc.ca_CESC.IlluminaHiSeq_DNASeq.1.somatic.maf, broad.mit.edu_CESC.IlluminaGA_DNASeq.Level_2.1.4.0/PR_TCGA_CESC_PAIR_Capture_All_Pairs.aggregated.capture.tcga.uuid.somatic.maf, broad.mit.edu_CESC.IlluminaGA_DNASeq_automated.Level_2.1.6.0/PR_TCGA_CESC_PAIR_Capture_All_Pairs_QCPASS_v4.aggregated.capture.tcga.uuid.automated.somatic.maf, ge…	199
Colon and rectal adenocarcinoma	COAD_READ	hgsc.bcm.edu_COAD.IlluminaGA_DNASeq.Level_2.1.5.0/hgsc.bcm.edu_COAD.IlluminaGA_DNASeq.1.somatic.maf, hgsc.bcm.edu_COAD.SOLiD_DNASeq.Level_2.1.7.0/hgsc.bcm.edu_COAD.SOLiD_DNASeq.1.somatic.maf	271
Glioblastoma multiforme	GBM	broad.mit.edu_GBM.ABI.1.32.0/broad.mit.edu_GBM.ABI.1.somatic.maf, broad.mit.edu_GBM.IlluminaGA_DNASeq.Level_2.100.1.0/step4_gbm_liftover.aggregated.capture.tcga.uuid.maf2.4.migrated.somatic.maf, genome.wustl.edu_GBM.ABI.53.12.0/genome.wustl.edu_GBM.ABI.53.somatic.maf, hgsc.bcm.edu_GBM.ABI.1.24.0/hgsc.bcm.edu_GBM.ABI.1.somatic.maf	392
Head and neck squamous cell carcinoma	HNSC	broad.mit.edu_HNSC.IlluminaGA_DNASeq.Level_2.1.0.0/PR_TCGA_HNSC_PAIR_Capture_TP-NT_TP-NB.aggregated.capture.tcga.uuid.somatic.maf, broad.mit.edu_HNSC.IlluminaGA_DNASeq_automated.Level_2.1.4.0/PR_TCGA_HNSC_PAIR_Capture_All_Pairs_QCPASS_v4.aggregated.capture.tcga.uuid.automated.somatic.maf	512
Chromophobe renal cell carcinoma	KICH	broad.mit.edu_KICH.IlluminaGA_DNASeq.Level_2.1.0.0/BCM-KICH-TCGA.broad_calls.aggregated.capture.tcga.uuid.somatic.maf, hgsc.bcm.edu_KICH.IlluminaGA_DNASeq.Level_2.1.2.0/hgsc.bcm.edu_KICH.IlluminaGA_DNASeq.1.somatic.maf, hgsc.bcm.edu_KICH.Mixed_DNASeq_curated.Level_2.1.1.0/hgsc.bcm.edu_KICH.IlluminaGA_DNASeq.1.somatic.maf, hgsc.bcm.edu_KICH.Mixed_DNASeq_curated.Level_2.1.1.0/hgsc.bcm.edu_KICH.Illu…	67
Clear cell kidney carcinoma	KIRC	hgsc.bcm.edu_KIRC.Mixed_DNASeq.Level_2.1.2.0/hgsc.bcm.edu_KIRC.Mixed_DNASeq.1.somatic.maf	418
Papillary kidney carcinoma	KIRP	broad.mit.edu_KIRP.IlluminaGA_DNASeq.Level_2.0.3.0/PR_TCGA_KIRP_PAIR_Capture_All_Pairs_QCPASS_v3.aggregated.capture.tcga.uuid.somatic.maf, broad.mit.edu_KIRP.IlluminaGA_DNASeq_curated.Level_2.1.1.0/An_TCGA_KIRP_MultiCenterCalling_capture_All_Pairs.aggregated.capture.tcga.uuid.curated.somatic.maf, hgsc.bcm.edu_KIRP.IlluminaGA_DNASeq_curated.Level_2.1.0.0/hgsc.bcm.edu_KIRP.IlluminaGA_DNASeq.1.somat…	170
Liver hepatocellular carcinoma	LIHC	bcgsc.ca_LIHC.IlluminaHiSeq_DNASeq_automated.Level_2.1.0.0/bcgsc.ca_LIHC.IlluminaHiSeq_DNASeq.1.somatic.maf, hgsc.bcm.edu_LIHC.IlluminaGA_DNASeq_automated.Level_2.1.1.0/hgsc.bcm.edu_LIHC.IlluminaGA_DNASeq.1.somatic.maf, hgsc.bcm.edu_LIHC.Mixed_DNASeq_curated.Level_2.1.2.0/hgsc.bcm.edu_LIHC.IlluminaGA_DNASeq.1.somatic.maf, ucsc.edu_LIHC.IlluminaGA_DNASeq_automated.Level_2.1.1.0/ucsc.edu_LIHC.Illum…	203
Lung adenocarcinoma	LUAD	broad.mit.edu_LUAD.IlluminaGA_DNASeq.Level_2.0.4.0/PR_TCGA_LUAD_PAIR_Capture_All_Pairs_QCPASS_v3.aggregated.capture.tcga.uuid.somatic.maf, broad.mit.edu_LUAD.IlluminaGA_DNASeq_automated.Level_2.1.5.0/PR_TCGA_LUAD_PAIR_Capture_All_Pairs_QCPASS_v4.aggregated.capture.tcga.uuid.automated.somatic.maf, broad.mit.edu_LUAD.IlluminaGA_DNASeq_curated.Level_2.1.6.0/AN_TCGA_LUAD_PAIR_capture_freeze_FINAL_230…	547
Lung squamous cell carcinoma	LUSC	broad.mit.edu_LUSC.IlluminaGA_DNASeq.Level_2.100.1.0/step4_LUSC_Paper_v8.aggregated.tcga.maf2.4.migrated.somatic.maf	179
Ovarian serous cystadenocarcinoma	OV	broad.mit.edu_OV.ABI.2.4.0/broad.mit.edu_OV.ABI.2.somatic.maf, broad.mit.edu_OV.IlluminaGA_DNASeq.Level_2.100.1.0/step4_ov_liftover.aggregated.capture.tcga.uuid.maf2.4.migrated.somatic.maf, genome.wustl.edu_OV.ABI.26.0.0/genome.wustl.edu_OV.ABI.26.0.0.somatic.maf, genome.wustl.edu_OV.IlluminaGA_DNASeq.Level_2.1.3.0/genome.wustl.edu_OV.IlluminaGA_DNASeq.1.3.somatic.maf, genome.wustl.edu_OV.Illumin…	471
Prostate adenocarcinoma	PRAD	broad.mit.edu_PRAD.IlluminaGA_DNASeq_automated.Level_2.1.5.0/PR_TCGA_PRAD_PAIR_Capture_All_Pairs_QCPASS_v6.aggregated.capture.tcga.uuid.automated.somatic.maf, broad.mit.edu_PRAD.IlluminaGA_DNASeq_curated.Level_2.1.4.0/PR_TCGA_PRAD_PAIR_Capture_All_Pairs_QCPASS_v4.aggregated.capture.tcga.uuid.curated.somatic.maf, hgsc.bcm.edu_PRAD.IlluminaGA_DNASeq_automated.Level_2.1.0.0/hgsc.bcm.edu_PRAD.Illumin…	426
Cutaneous melanoma	SKCM	hgsc.bcm.edu_SKCM.IlluminaGA_DNASeq_automated.Level_2.1.2.0/hgsc.bcm.edu_SKCM.IlluminaGA_DNASeq.1.somatic.maf	345
Stomach adenocarcinoma	STAD	bcgsc.ca_STAD.IlluminaHiSeq_DNASeq_automated.Level_2.1.0.0/bcgsc.ca_STAD.IlluminaHiSeq_DNASeq.1.somatic.maf, broad.mit.edu_STAD.IlluminaGA_DNASeq.Level_2.0.4.0/PR_TCGA_STAD_PAIR_Capture_All_Pairs_QCPASS_v4.aggregated.capture.tcga.uuid.somatic.maf, broad.mit.edu_STAD.IlluminaGA_DNASeq_automated.Level_2.1.6.0/An_TCGA_STAD_External_capture_All_Pairs.aggregated.capture.tcga.uuid.automated.somatic.maf…	422
Papillary thyroid carcinoma	THCA	broad.mit.edu_THCA.IlluminaGA_DNASeq.Level_2.1.5.0/AN_TCGA_THCA_PAIR_Capture_ALLQC_14Aug2013_429.aggregated.capture.tcga.uuid.somatic.maf, hgsc.bcm.edu_THCA.IlluminaGA_DNASeq_automated.Level_2.1.1.0/hgsc.bcm.edu_THCA.IlluminaGA_DNASeq.1.somatic.maf	405
Uterine corpus endometrial carcinoma	UCEC	broad.mit.edu_UCEC.IlluminaGA_DNASeq.Level_2.100.1.0/step4_An_UCEC_194.aggregated.tcga.maf2.4.migrated.somatic.maf, genome.wustl.edu_UCEC.IlluminaGA_DNASeq.Level_2.1.7.0/genome.wustl.edu_UCEC.IlluminaGA_DNASeq.Level_2.1.7.somatic.maf	249
Uterine carcinosarcoma	UCS	broad.mit.edu_UCS.IlluminaGA_DNASeq_automated.Level_2.1.2.0/PR_TCGA_UCS_PAIR_Capture_All_Pairs_QCPASS_v2.aggregated.capture.tcga.uuid.automated.somatic.maf, broad.mit.edu_UCS.IlluminaGA_DNASeq_curated.Level_2.1.0.0/AN_TCGA_UCS_PAIR_Capture_56.aggregated.capture.tcga.uuid.curated.somatic.maf, hgsc.bcm.edu_UCS.IlluminaGA_DNASeq_automated.Level_2.1.0.0/hgsc.bcm.edu_UCS.IlluminaGA_DNASeq.1.somatic.maf	58

## Sheet: S-table2
Supplementary Table 2. Result of 3D (filter1) and 1D permutation test for genes mutated > 3% of samples
Cancer	Gene symbol	mRNAid	CDS length (bp)	PDB file	Chain	Length ratio of alignment	Gap ratio of alignment	Mutation position	Unique mutation position	Unique mutation position on PDB	Observed distance between mutations	Minimum p value of 3D permutation test	q value of 3D permutation test(adjusted by the number of gene) (n>=3)	p value of 1D permutation test	q value of 1D permutation test	Frequency of mutated samples	COSMIC	Vogelstein	P-value of all 3D structure	Randomly selected P-value for Q-Q plot	q value of 3D permutation test (adjusted by the number of all 3D structure) (n>=3)	q value of 3D permutation test (n>=4)	q value of 3D permutation test (n>=5)	q value of 3D permutation test (n>=6)	Chimera command to show location of mutations
ACC	CTNNB1	ENST00000426215.1	178	pdb4djs.ent	A	8.593	1	27:27:27:34:38:38:38:38:38:38	1900-01-01 03:34:38	116:123:127	4.94	0	0	2e-05	0.000115	0.15	1	Oncogene	pdb4djs.ent,A,0;pdb1g3j.ent,A,0;pdb2gl7.ent,A,0;pdb1jdh.ent,A,0;pdb1jpw.ent,A,0;pdb1luj.ent,A,0;pdb1qz7.ent,A,0;pdb3sl9.ent,A,0;pdb3sla.ent,A,0;pdb1t08.ent,A,0;pdb1th1.ent,A,0;pdb3tx7.ent,A,0;pdb2z6h.ent,A,0;pdb1jpw.ent,B,0;pdb3sl9.ent,B,0;pdb3sla.ent,B,0;pdb1th1.ent,B,0;pdb3diw.ent,C,0;pdb3fqn.ent,C,0;pdb3fqr.ent,C,0;pdb1g3j.ent,C,0;pdb1jpw.ent,C,0;pdb1p22.ent,C,0;pdb3sla.ent,C,0;pdb3diw.ent,D,0…	0	0	0	0	0	open /pdb/dj/pdb4djs.ent.gz;color red :263.A:263.A:263.A:270.A:274.A:274.A:274.A:274.A:274.A:274.A;
ACC	EEF1B2	ENST00000455150.1	204	pdb1b64.ent	A	1.358	0.821	42:42:42:42:42:42:42	42	52	0	0	0	0	0	0.08	0	0	pdb1b64.ent,A,0	0	0	0	0	0	open /pdb/b6/pdb1b64.ent.gz;color red :52.A:52.A:52.A:52.A:52.A:52.A:52.A;
ACC	IDUA	ENST00000247933.4	1959	pdb4kgj.ent	A	1.096	1	374:374:374:374:374:374:374:374:374:374:374:374:383	374:383	332:341	3.55	0	0	0	0	0.14	0	0	pdb4kgj.ent,A,0;pdb4kgl.ent,A,0;pdb4kh2.ent,A,0;pdb4mj2.ent,A,0;pdb4mj4.ent,A,0;pdb3w81.ent,A,0;pdb3w82.ent,A,0;pdb4kgj.ent,B,0;pdb4kgl.ent,B,0;pdb4kh2.ent,B,0;pdb4mj2.ent,B,0;pdb3w81.ent,B,0;pdb3w82.ent,B,0	0	0	0	0	0	open /pdb/kg/pdb4kgj.ent.gz;color red :374.A:374.A:374.A:374.A:374.A:374.A:374.A:374.A:374.A:374.A:374.A:374.A:383.A;
ACC	NR1H2	ENST00000593532.1	528	pdb4dk7.ent	A	1.309	0.869	131:131:131:131	131	138	0	0	0	0	0	0.05	0	0	pdb4dk7.ent,A,0;pdb4dk8.ent,A,0;pdb3kfc.ent,A,0;pdb3l0e.ent,A,0;pdb1p8d.ent,A,0;pdb1pq6.ent,A,0;pdb1pq9.ent,A,0;pdb1pqc.ent,A,0;pdb1upv.ent,A,0;pdb1upw.ent,A,0;pdb3kfc.ent,B,0;pdb1p8d.ent,B,0;pdb1pq6.ent,B,0;pdb1pq9.ent,B,0;pdb1pqc.ent,B,0;pdb4dk7.ent,C,0;pdb4dk8.ent,C,0;pdb3kfc.ent,C,0;pdb1pq6.ent,C,0;pdb1pq9.ent,C,0;pdb1pqc.ent,C,0;pdb3kfc.ent,D,0;pdb1pq6.ent,D,0;pdb1pq9.ent,D,0;pdb1pqc.ent,D,0	0	0	0	NA	NA	open /pdb/dk/pdb4dk7.ent.gz;color red :366.A:366.A:366.A:366.A;
ACC	TP53	ENST00000269305.4	1179	pdb2xwr.ent	A	1.97	1	132:135:173:234:273:275:337	132:135:173:234:273:275:337	42:45:83:144:183:185:NA	12.01	0.0006	0.00276	0.11142	0.213555	0.19	1	TSG	pdb2xwr.ent,A,0.0006;pdb4ibu.ent,C,0.0007;pdb4agn.ent,B,0.0008;pdb4ibu.ent,B,0.0008;pdb4ibu.ent,A,0.0009;pdb3d0a.ent,B,0.0009;pdb4ibs.ent,B,0.0009;pdb2wgx.ent,B,0.0009;pdb3zme.ent,B,0.0009;pdb4loe.ent,C,0.0009;pdb4agl.ent,A,0.001;pdb4kvp.ent,A,0.001;pdb2x0u.ent,A,0.001;pdb4lo9.ent,B,0.001;pdb2ata.ent,C,0.001;pdb4ibq.ent,C,0.001;pdb4ibs.ent,C,0.001;pdb3kmd.ent,C,0.001;pdb4loe.ent,D,0.001;pdb2h1l.e…	0.0011	0.06708	0.0012	0.00075	0.00075	open /pdb/xw/pdb2xwr.ent.gz;color red :132.A:135.A:173.A:234.A:273.A:275.A;
ACC	MME	ENST00000493237.1	2250	pdb1dmt.ent	A	1.076	0.999	570:577:580	570:577:580	516:523:526	10.38	0.0014	0.00536667	0.00055	0.00253	0.04	0	0	pdb1dmt.ent,A,0.0014;pdb2qpj.ent,A,0.0019;pdb1r1j.ent,A,0.0019;pdb1y8j.ent,A,0.0019;pdb2yb9.ent,A,0.0019;pdb1r1i.ent,A,0.0021;pdb1r1h.ent,A,0.0024	0.0019	0.130433	NA	NA	NA	open /pdb/dm/pdb1dmt.ent.gz;color red :569.A:576.A:579.A;
ACC	ERBB4	ENST00000436443.1	3876	pdb2ahx.ent	B	2.099	1	130:212:218:224:1020	130:212:218:224:1020	106:188:194:200:NA	24.05	0.0303	0.0995571	0.27531	0.397454	0.03	0	0	pdb2ahx.ent,B,0.0303;pdb3u9u.ent,E,0.0333;pdb2ahx.ent,A,0.0335;pdb3u7u.ent,E,0.0409;pdb3u7u.ent,B,0.041;pdb3u7u.ent,D,0.0418;pdb3u7u.ent,C,0.0419;pdb3u7u.ent,F,0.0452;pdb3u7u.ent,A,0.0568;pdb3u2p.ent,A,0.0656;pdb3u9u.ent,F,0.1532	0.0335	1	0.0505	NA	NA	open /pdb/ah/pdb2ahx.ent.gz;color red :105.B:187.B:193.B:199.B;
ACC	PLA2G4A	ENST00000367466.3	2247	pdb1cjy.ent	A	1.182	1	141:235:315	141:235:315	129:223:303	22.12	0.1038	0.265267	0.13562	0.239943	0.03	0	0	pdb1cjy.ent,A,0.1038	0.1038	1	NA	NA	NA	open /pdb/cj/pdb1cjy.ent.gz;color red :141.A:235.A:315.A;
ACC	GPX1	ENST00000419349.1	294	pdb2f8a.ent	A	1.918	0.887	70:77:77	70:77	59:66	14.76	0.1366	0.293145	0.01676	0.0550686	0.1	0	0	pdb2f8a.ent,A,0.1366;pdb1gp1.ent,A,0.1394;pdb1gp1.ent,B,0.1429;pdb2f8a.ent,B,0.1437;pdb2wgr.ent,A,0.1633;pdb2v1m.ent,A,0.1776	0.1394	1	NA	NA	NA	open /pdb/f8/pdb2f8a.ent.gz;color red :68.A:75.A:75.A;
ACC	MIF	ENST00000215754.7	345	pdb1gcz.ent	C	1.035	0.991	7:75:75	0.34375	0.301389	13.38	0.1402	0.293145	0.63964	0.700558	0.03	0	0	pdb1gcz.ent,C,0.1402;pdb3l5r.ent,B,0.1456;pdb3l5p.ent,C,0.148;pdb1gd0.ent,C,0.1485;pdb3l5u.ent,A,0.1487;pdb3jtu.ent,C,0.1488;pdb3l5r.ent,C,0.1488;pdb3jtu.ent,A,0.149;pdb3l5u.ent,C,0.1493;pdb1gd0.ent,A,0.1497;pdb3jsg.ent,A,0.1502;pdb3jsf.ent,C,0.1502;pdb4gum.ent,E,0.1503;pdb3l5v.ent,C,0.1522;pdb3l5v.ent,A,0.1523;pdb3l5t.ent,B,0.1536;pdb3l5r.ent,A,0.1539;pdb3jsg.ent,C,0.1539;pdb3l5t.ent,A,0.1543;pd…	0.187	1	NA	NA	NA	open /pdb/gc/pdb1gcz.ent.gz;color red :6.C:74.C:74.C;
ACC	MST1	ENST00000449682.2	2175	pdb3uh0.ent	A	1.724	0.852	104:347:349:349:551	104:347:349:551	136:264:266:NA	24.63	0.17	0.325833	0.19128	0.314246	0.05	0	0	pdb3uh0.ent,A,0.17;pdb3ugt.ent,D,0.4451;pdb3ugt.ent,C,0.4873;pdb3ugq.ent,A,0.5298;pdb4eo4.ent,A,0.5491;pdb4eo4.ent,B,0.5512;pdb4eo4.ent,D,0.5512;pdb3ugt.ent,B,0.5516;pdb4eo4.ent,C,0.5739	0.5739	1	0.242857	NA	NA	open /pdb/uh/pdb3uh0.ent.gz;color red :173.A:306.A:308.A:308.A;
ACC	TLR4	ENST00000355622.6	2517	pdb3fxi.ent	B	1.394	1	251:267:366	251:267:366	225:241:340	33.24	0.2424	0.428862	0.0527	0.110191	0.03	0	0	pdb3fxi.ent,B,0.2424;pdb3fxi.ent,A,0.2439;pdb4g8a.ent,B,0.246;pdb4g8a.ent,A,0.2466;pdb2z63.ent,A,0.289	0.246	1	NA	NA	NA	open /pdb/fx/pdb3fxi.ent.gz;color red :251.B:267.B:366.B;
ACC	KCNJ12	ENST00000331718.5	1299	pdb3jyc.ent	A	1.346	0.997	165:186:272:314:419:430:430	165:186:272:314:419:430	114:135:221:263:NA:NA	39.22	0.3488	0.573029	0.38196	0.516769	0.04	0	0	pdb3jyc.ent,A,0.3488;pdb3spg.ent,A,0.3499;pdb3sph.ent,A,0.35;pdb3spc.ent,A,0.3558;pdb3spi.ent,A,0.3568;pdb3spj.ent,A,0.3591	0.3568	1	0.436	NA	NA	open /pdb/jy/pdb3jyc.ent.gz;color red :165.A:186.A:272.A:314.A;
ACC	ALOX5	ENST00000374391.2	2022	pdb3v92.ent	A	1.003	0.996	79:472:543	79:472:543	80:473:544	35.15	0.4245	0.6187	0.77066	0.77066	0.03	0	0	pdb3v92.ent,A,0.4245;pdb3v99.ent,A,0.4599;pdb3v92.ent,B,0.4899;pdb3v99.ent,B,0.4955;pdb3v98.ent,B,0.4992;pdb3o8y.ent,A,0.5137;pdb3v98.ent,A,0.5192;pdb3o8y.ent,B,0.5197	0.5137	1	NA	NA	NA	open /pdb/v9/pdb3v92.ent.gz;color red :78.A:471.A:542.A;
ACC	HK2	ENST00000290573.2	2751	pdb2nzt.ent	B	1.057	1	314:386:765	314:386:765	291:362:719	46.63	0.4304	0.6187	0.4881	0.623683	0.03	0	0	pdb2nzt.ent,B,0.4304;pdb2nzt.ent,A,0.4382	0.4382	1	NA	NA	NA	open /pdb/nz/pdb2nzt.ent.gz;color red :314.B:386.B:765.B;
ACC	RRN3	ENST00000563559.1	1914	pdb3tj1.ent	A	1.319	0.923	9:9:9:9:11:11:11:303:303:303	0.386146	9:NA:206	40.72	0.5647	0.721561	0.02584	0.0660356	0.08	0	0	pdb3tj1.ent,A,0.5647;pdb3tj1.ent,B,0.5698	0.5698	1	0.627444	0.5647	0.5647	open /pdb/tj/pdb3tj1.ent.gz;color red :54.A:54.A:54.A:54.A:251.A:251.A:251.A;
ACC	IGF2R	ENST00000356956.1	7473	pdb1q25.ent	A	5.818	0.993	265:339:394:753	265:339:394:753	223:297:355:NA	36.25	0.7513	0.860638	0.02255	0.0648313	0.04	0	0	pdb1q25.ent,A,0.7513;pdb1syo.ent,A,0.7564;pdb1sz0.ent,A,0.7853	0.7853	1	NA	NA	NA	open /pdb/q2/pdb1q25.ent.gz;color red :227.A:301.A:359.A;
ACC	GRM3	ENST00000394720.2	1605	pdb3sm9.ent	A	1.222	0.986	60:84:269:278	60:84:269:278	32:56:216:225	34.82	0.7572	0.860638	0.27649	0.397454	0.04	0	0	pdb3sm9.ent,A,0.7572	0.7572	1	0.7572	NA	NA	open /pdb/sm/pdb3sm9.ent.gz;color red :37.A:61.A:246.A:255.A;
ACC	CAPN2	ENST00000295006.5	2100	pdb1kfu.ent	L	1	0.999	455:505:541	455:505:541	454:504:540	51.27	0.7858	0.860638	0.04191	0.096393	0.03	0	0	pdb1kfu.ent,L,0.7858;pdb1kfx.ent,L,0.8	0.8	1	NA	NA	NA	open /pdb/kf/pdb1kfu.ent.gz;color red :455.L:505.L:541.L;
ACC	XDH	ENST00000379416.3	3999	pdb3am9.ent	B	1.383	1	24:216:934	24:216:934	22:188:897	51.78	0.8611	0.8619	0.76264	0.77066	0.03	0	0	pdb3am9.ent,B,0.8611;pdb1n5x.ent,B,0.8613;pdb1fo4.ent,A,0.8614;pdb2e1q.ent,A,0.8619;pdb3uni.ent,A,0.8637;pdb3unc.ent,A,0.864;pdb1vdv.ent,A,0.8645;pdb1n5x.ent,A,0.8647;pdb3bdj.ent,B,0.8658;pdb1vdv.ent,B,0.866;pdb3amz.ent,B,0.8661;pdb3am9.ent,A,0.8663;pdb3una.ent,A,0.8663;pdb3bdj.ent,A,0.8665;pdb3amz.ent,A,0.8669;pdb2e1q.ent,D,0.8671;pdb1v97.ent,A,0.8681;pdb3una.ent,B,0.8687;pdb3unc.ent,B,0.8689;pd…	0.8665	1	NA	NA	NA	open /pdb/am/pdb3am9.ent.gz;color red :24.B:216.B:933.B;
ACC	ENPEP	ENST00000265162.5	2871	pdb4kxc.ent	A	1.093	1	245:570:745	245:570:745	170:495:666	47.95	0.8619	0.8619	0.53642	0.649351	0.03	0	0	pdb4kxc.ent,A,0.8619;pdb4kxa.ent,A,0.8634;pdb4kxb.ent,A,0.8642;pdb4kx7.ent,A,0.8648;pdb4kxd.ent,A,0.8666;pdb4kx8.ent,A,0.8671;pdb4kx9.ent,A,0.8697	0.8671	1	NA	NA	NA	open /pdb/kx/pdb4kxc.ent.gz;color red :245.A:570.A:745.A;
BLCA	CHEK2	ENST00000434810.1	827	pdb4a9r.ent	A	1.04	0.793	12:100:116:116:116:116:116:116:116:116:116:116:116:116	12:100:116	48:120:151	5.76	0	0	0	0	0.06	1	0	pdb4a9r.ent,A,0;pdb4a9s.ent,A,0;pdb4a9t.ent,A,0;pdb4a9u.ent,A,0;pdb4bda.ent,A,0;pdb4bdb.ent,A,0;pdb4bdc.ent,A,0;pdb4bdd.ent,A,0;pdb4bde.ent,A,0;pdb4bdf.ent,A,0;pdb4bdg.ent,A,0;pdb4bdh.ent,A,0;pdb4bdi.ent,A,0;pdb4bdj.ent,A,0;pdb4bdk.ent,A,0;pdb2cn5.ent,A,0;pdb2cn8.ent,A,0;pdb3i6u.ent,A,0;pdb3i6w.ent,A,0;pdb2w0j.ent,A,0;pdb2w7x.ent,A,0;pdb2wtc.ent,A,0;pdb2wtd.ent,A,0;pdb2wti.ent,A,0;pdb2wtj.ent,A,0…	0	0	0	0	0	open /pdb/a9/pdb4a9r.ent.gz;color red :275.A:347.A:378.A:378.A:378.A:378.A:378.A:378.A:378.A:378.A:378.A:378.A:378.A:378.A;
BLCA	ERBB2	ENST00000584601.1	3675	pdb2a91.ent	A	2.419	0.982	73:124:166:192:280:280:280:280:280:280:280:280:280:283:543:648:703:725:739:739:746:747:747:812:812:832:1214	73:124:166:192:280:283:543:648:703:725:739:746:747:812:832:1214	82:129:171:197:285:288:NA:NA:NA:NA:NA:NA:NA:NA:NA:NA	17.33	0	0	0.01746	0.341325	0.1	1	Oncogene	pdb2a91.ent,A,0;pdb3mzw.ent,A,0;pdb3n85.ent,A,0;pdb3pp0.ent,A,0.0001;pdb1s78.ent,A,0.0001;pdb3pp0.ent,B,0.0001;pdb1s78.ent,B,0.0001;pdb1n8z.ent,C,0.0002;pdb3be1.ent,A,0.0003;pdb3rcd.ent,C,0.0003;pdb3rcd.ent,A,0.0007;pdb3rcd.ent,B,0.0014;pdb3rcd.ent,D,0.0014;pdb3h3b.ent,A,0.7596;pdb4hrm.ent,C,0.7704;pdb3h3b.ent,B,0.7878;pdb4hrl.ent,C,0.8235	0.0003	0	0	0	0	open /pdb/a9/pdb2a91.ent.gz;color red :82.A:133.A:175.A:201.A:289.A:289.A:289.A:289.A:289.A:289.A:289.A:289.A:289.A:292.A;
BLCA	FGFR3	ENST00000481110.2	2376	pdb1ry7.ent	B	3.714	1	216:222:235:248:248:248:249:249:249:249:249:249:249:249:249:249:249:249:249:249:249:306:349:351:358:370:370:370:373:373:373:373:380:380	216:222:235:248:249:306:349:351:358:370:373:380	67:73:86:99:100:157:200:202:209:NA:NA:NA	15.74	0	0	0	0	0.12	1	Oncogene	pdb1ry7.ent,B,0;pdb2lzl.ent,A,0.0003;pdb2lzl.ent,B,0.0034	0	0	0	0	0	open /pdb/ry/pdb1ry7.ent.gz;color red :216.B:222.B:235.B:248.B:248.B:248.B:249.B:249.B:249.B:249.B:249.B:249.B:249.B:249.B:249.B:249.B:249.B:249.B:249.B:249.B:249.B:306.B:349.B:351.B:358.B;
BLCA	HRAS	ENST00000311189.7	567	pdb121p.ent	A	1.133	1	12:12:13:13:33:61:61:61:91	12:13:33:61:91	12:13:33:61:91	9.07	0	0	0.00937	0.234579	0.04	1	Oncogene	pdb121p.ent,A,0;pdb221p.ent,A,0;pdb421p.ent,A,0;pdb521p.ent,A,0;pdb621p.ent,A,0;pdb721p.ent,A,0;pdb821p.ent,A,0;pdb1aa9.ent,A,0;pdb1agp.ent,A,0;pdb2c5l.ent,A,0;pdb1clu.ent,A,0;pdb1crp.ent,A,0;pdb1crr.ent,A,0;pdb1ctq.ent,A,0;pdb3ddc.ent,A,0;pdb4dlr.ent,A,0;pdb4dls.ent,A,0;pdb4dlt.ent,A,0;pdb4dlu.ent,A,0;pdb4dlv.ent,A,0;pdb4dlw.ent,A,0;pdb4dlx.ent,A,0;pdb4dly.ent,A,0;pdb4dlz.ent,A,0;pdb4dst.ent,A,0…	0	0	0	0	0	open /pdb/21/pdb121p.ent.gz;color red :12.A:12.A:13.A:13.A:33.A:61.A:61.A:61.A:91.A;
BLCA	PIK3CA	ENST00000263967.3	3204	pdb3hhm.ent	A	1.101	0.993	66:75:151:365:365:417:451:453:471:499:542:542:542:542:542:542:542:542:542:545:545:545:545:545:545:545:545:545:545:545:545:545:545:545:545:545:545:545:546:546:791:956:1043:1047:1047:1047:1047	66:75:151:365:417:451:453:471:499:542:545:546:791:956:1043:1047	73:82:158:361:NA:440:442:460:488:524:527:528:773:926:NA:NA	21.23	0	0	0	0	0.19	1	Oncogene	pdb3hhm.ent,A,0;pdb3hiz.ent,A,0;pdb4jps.ent,A,0;pdb4l1b.ent,A,0;pdb4l23.ent,A,0;pdb4l2y.ent,A,0;pdb2rd0.ent,A,0;pdb3zim.ent,A,0;pdb2enq.ent,A,0.304	0	0	0	0	0	open /pdb/hh/pdb3hhm.ent.gz;color red :66.A:75.A:151.A:365.A:365.A:451.A:453.A:471.A:499.A:542.A:542.A:542.A:542.A:542.A:542.A:542.A:542.A:542.A:545.A:545.A:545.A:545.A:545.A:545.A:545.A:545.A:545.A:545.A:545.A:545.A:545.A:545.A:545.A:545.A:545.A:545.A:545.A:546.A:546.A:791.A:956.A;
BLCA	RXRA	ENST00000481739.1	1386	pdb2acl.ent	A	2.154	1	27:47:67:178:329:427:427:427:427:427:427:427:427:427:427	27:47:67:178:329:427	NA:NA:NA:NA:86:184	4.78	0	0	0.50989	0.848238	0.07	0	0	pdb2acl.ent,A,0;pdb3dzu.ent,A,0;pdb3dzy.ent,A,0;pdb3e00.ent,A,0;pdb3e94.ent,A,0;pdb3fal.ent,A,0;pdb1fby.ent,A,0;pdb3fc6.ent,A,0;pdb1fm6.ent,A,0;pdb1fm9.ent,A,0;pdb3fug.ent,A,0;pdb1g1u.ent,A,0;pdb1g5y.ent,A,0;pdb3h0a.ent,A,0;pdb4k4j.ent,A,0;pdb4k6i.ent,A,0;pdb1k74.ent,A,0;pdb3kwy.ent,A,0;pdb1lbd.ent,A,0;pdb4m8e.ent,A,0;pdb4m8h.ent,A,0;pdb1mv9.ent,A,0;pdb1mvc.ent,A,0;pdb1mzn.ent,A,0;pdb4n5g.ent,A,0…	0	0	0	0	0	open /pdb/ac/pdb2acl.ent.gz;color red :329.A:427.A:427.A:427.A:427.A:427.A:427.A:427.A:427.A:427.A:427.A;
BLCA	TP53	ENST00000420246.2	1023	pdb2ac0.ent	A	1.709	1	132:132:132:139:141:146:148:151:151:152:158:158:159:159:159:159:161:161:171:175:175:175:176:193:194:204:208:213:214:218:220:228:237:238:238:241:241:242:244:244:245:245:248:248:248:248:248:248:248:248:248:248:248:248:248:248:248:248:249:257:257:258:259:259:271:271:271:271:271:273:273:273:273:273:275:277:278:279:280:280:280:280:280:280:280:282:283:285:285:285:285:285:285:285:285:285:285:287:287	132:139:141:146:148:151:152:158:159:161:171:175:176:193:194:204:208:213:214:218:220:228:237:238:241:242:244:245:248:249:257:258:259:271:273:275:277:278:279:280:282:283:285:287	39:46:48:53:55:58:59:65:66:68:78:82:83:100:101:111:115:120:121:125:127:135:144:145:148:149:151:152:155:156:164:165:166:178:180:182:184:185:186:187:189:190:192:194	18.51	0	0	0	0	0.46	1	TSG	pdb2ac0.ent,A,0;pdb2ady.ent,A,0;pdb4agl.ent,A,0;pdb4agm.ent,A,0;pdb4agn.ent,A,0;pdb4ago.ent,A,0;pdb4agp.ent,A,0;pdb4agq.ent,A,0;pdb2ahi.ent,A,0;pdb2ata.ent,A,0;pdb2bim.ent,A,0;pdb2bin.ent,A,0;pdb2bio.ent,A,0;pdb2bip.ent,A,0;pdb2biq.ent,A,0;pdb3d05.ent,A,0;pdb3d06.ent,A,0;pdb3d08.ent,A,0;pdb3d09.ent,A,0;pdb2fej.ent,A,0;pdbh.ent.gz,A,0;pdb4hje.ent,A,0;pdb4ibq.ent,A,0;pdb4ibs.ent,A,0;pdb4ibt.ent,A,0…	0.5688	0	0	0	0	open /pdb/ac/pdb2ac0.ent.gz;color red :132.A:132.A:132.A:139.A:141.A:146.A:148.A:151.A:151.A:152.A:158.A:158.A:159.A:159.A:159.A:159.A:161.A:161.A:171.A:175.A:175.A:175.A:176.A:193.A:194.A:204.A:208.A:213.A:214.A:218.A:220.A:228.A:237.A:238.A:238.A:241.A:241.A:242.A:244.A:244.A:245.A:245.A:248.A:248.A:248.A:248.A:248.A:248.A:248.A:248.A:248.A:248.A:248.A:248.A:248.A:248.A:248.A:248.A:249.A:257.A:…
BLCA	KRAS	ENST00000311936.3	564	pdb4dsn.ent	A	1.039	1	12:12:12:12:61:156	12:61:156	12:61:156	8.32	3.2e-05	0.001968	0.36075	0.795202	0.03	1	Oncogene	pdb4dsn.ent,A,0;pdb4dso.ent,A,0;pdb4epy.ent,A,0;pdb3gft.ent,A,0;pdb4m1s.ent,A,0;pdb4m1t.ent,A,0;pdb4m1y.ent,A,0;pdb4m22.ent,A,0;pdb3gft.ent,B,0;pdb4lpk.ent,B,0;pdb4lrw.ent,B,0;pdb4lyh.ent,C,0;pdb4m1y.ent,C,0;pdb3gft.ent,D,0;pdb4epr.ent,A,0.0001;pdb4ldj.ent,A,0.0001;pdb4luc.ent,A,0.0001;pdb4m1s.ent,B,0.0001;pdb4m21.ent,B,0.0001;pdb4obe.ent,B,0.0001;pdb4m1o.ent,C,0.0001;pdb4m21.ent,C,0.0001;pdb3gft…	0.0001	0.0224288	0.001068	0.000508	0.000272	open /pdb/ds/pdb4dsn.ent.gz;color red :12.A:12.A:12.A:12.A:61.A:156.A;
BLCA	ELF3	ENST00000367283.3	1113	pdb2e8p.ent	A	4.022	1	91:94:94:94:133:135:138:195:204:236:236:251:252:262:262:262:265:298:303:331:337:348:358:360	91:94:133:135:138:195:204:236:251:252:262:265:298:303:331:337:348:358:360	51:54:NA:NA:NA:NA:NA:NA:NA:NA:NA:NA:NA:NA:NA:NA:NA:NA:NA	2.96	4.1e-05	0.00229227	0.06514	0.597927	0.12	0	0	pdb2e8p.ent,A,0	0	0.0261245	0.00121633	NA	NA	open /pdb/e8/pdb2e8p.ent.gz;color red :51.A:54.A:54.A:54.A;
BLCA	KDM6A	ENST00000414389.1	2995	pdb3avs.ent	A	9.327	0.963	108:152:152:152:152:152:152:152:173:274:286:295:371:454:481:494:744:783:784:791:809:812:826:898:934:934:935:956:967	108:152:173:274:286:295:371:454:481:494:744:783:784:791:809:812:826:898:934:935:956:967	NA:24:31:NA:NA:NA:NA:NA:NA:NA:NA:NA:NA:NA:NA:NA:NA:103:NA:NA:NA:NA	15.92	0.0004	0.0205	0.91678	0.972103	0.16	1	TSG	pdb3avs.ent,A,0.0004;pdb3avr.ent,A,0.0007	0.0004	0.233633	0.01068	0.00564444	0.00302222	open /pdb/av/pdb3avs.ent.gz;color red :916.A:916.A:916.A:916.A:916.A:916.A:916.A:923.A:995.A;
BLCA	CDKN2A	ENST00000530628.2	396	pdb1bi7.ent	B	1.048	0.776	68:75:94:94:94:97:122:122	68:75:94:97:122	NA:NA:90:93:NA	4.79	0.0005	0.0236538	0.00982	0.234579	0.05	1	TSG	pdb1bi7.ent,B,0.0005;pdb1a5e.ent,A,0.0555;pdb2a5e.ent,A,0.06;pdb1dc2.ent,A,0.1109	0.1109	0.269577	0.0121364	NA	NA	open /pdb/bi/pdb1bi7.ent.gz;color red :99.B:99.B:99.B:102.B;
BLCA	KMT2C	ENST00000355193.2	14904	pdb2ysm.ent	A	44.748	1	114:238:300:356:357:357:368:374:381:387:387:484:495:502:694:767:798:802	114:238:300:356:357:368:374:381:387:484:495:502:694:767:798:802	NA:NA:NA:22:23:34:40:47:53:NA:NA:NA:NA:NA:NA:NA	11.18	0.0007	0.0287	0	0	0.11	0	0	pdb2ysm.ent,A,0.0007	0.0007	0.327087	0.0143769	0.00889	0.00476	open /pdb/ys/pdb2ysm.ent.gz;color red :22.A:23.A:23.A:34.A:40.A:47.A:53.A:53.A;
BLCA	CUL1	ENST00000409469.1	2328	pdb4f52.ent	A	3.004	1	41:292:420:483:483:483:485:485:485:560:714	41:292:420:483:485:560:714	NA:NA:1:52:54:129:NA	16.39	0.0009	0.0345937	0.02085	0.372339	0.05	0	0	pdb4f52.ent,A,0.0009;pdb4f52.ent,C,0.0009;pdb3rtr.ent,G,0.002;pdb3rtr.ent,A,0.0021;pdb1ldk.ent,B,0.0024;pdb3rtr.ent,E,0.0024;pdb3rtr.ent,C,0.0034;pdb1u6g.ent,A,0.0255;pdb1ldj.ent,A,0.0257	0.0009	0.394256	0.0171643	0.0103909	0.00556364	open /pdb/f5/pdb4f52.ent.gz;color red :420.A:483.A:483.A:483.A:485.A:485.A:485.A:560.A;
BLCA	TTN	ENST00000589042.1	107973	pdb3b43.ent	A	63.251	1	78:437:517:581:743:758:839:1334:1355:1468:1705:1730:1752:1753:1948:1988:2060:2303:2321:2430:2505:2553:2729:3242:3289:3316:3517:3674:3940:4126:4143:4175:4252:4426:4484:4584:4714:4862:5111:5136:5266:5285:5303:5324:5353:5452:5580:5597:5811:5818:5934:5960:6073:6141:6192:6226:6332:6347:6727:6876:7202:7239:7339:7839:7981:8081:8183:8677:8727:8746:8778:8783:8801:8839:8888:8976:9060:9249:9309:9343:9397:96…	78:437:517:581:743:758:839:1334:1355:1468:1705:1730:1752:1753:1948:1988:2060:2303:2321:2430:2505:2553:2729:3242:3289:3316:3517:3674:3940:4126:4143:4175:4252:4426:4484:4584:4714:4862:5111:5136:5266:5285:5303:5324:5353:5452:5580:5597:5811:5818:5934:5960:6073:6141:6192:6226:6332:6347:6727:6876:7202:7239:7339:7839:7981:8081:8183:8677:8727:8746:8778:8783:8801:8839:8888:8976:9060:9249:9309:9343:9397:96…	NA:NA:NA:NA:NA:NA:NA:NA:NA:NA:NA:NA:NA:NA:NA:NA:NA:NA:NA:NA:NA:NA:NA:NA:NA:NA:NA:NA:NA:NA:NA:NA:NA:NA:NA:NA:NA:NA:NA:NA:NA:NA:NA:NA:NA:NA:NA:NA:NA:NA:NA:NA:NA:NA:NA:NA:NA:NA:NA:NA:NA:NA:NA:NA:NA:NA:NA:418:468:487:519:524:542:NA:NA:NA:NA:NA:NA:NA:NA:NA:NA:NA:NA:NA:NA:NA:NA:NA:NA:NA:NA:NA:NA:NA:NA:NA:NA:NA:NA:NA:NA:NA:NA:NA:NA:NA:NA:NA:NA:NA:NA:NA:NA:NA:NA:NA:NA:NA:NA:NA:NA:NA:NA:NA:NA:NA:NA:NA:NA:…	18.86	0.0019	0.0649167	0.9991	0.9991	0.54	0	0	pdb3b43.ent,A,0.0019	0.0019	0.739839	0.03382	0.0201083	0.0107667	open /pdb/b4/pdb3b43.ent.gz;color red :415.A:465.A:484.A:516.A:521.A:539.A;
BLCA	ERBB3	ENST00000267101.3	4026	pdb4leo.ent	C	2.231	1	74:91:91:91:103:104:104:104:104:173:228:236:236:251:297:297:332:332:388:409:419:475:604:690:767:925:925:928	74:91:103:104:173:228:236:251:297:332:388:409:419:475:604:690:767:925:928	45:62:74:75:144:199:207:222:268:303:359:380:390:446:575:NA:NA:NA:NA	37.59	0.0026	0.07995	0.00032	0.0261375	0.1	0	0	pdb4leo.ent,C,0.0026;pdb1m6b.ent,A,0.0031;pdb1m6b.ent,B,0.0037;pdb3p11.ent,A,0.0072;pdb4p59.ent,A,0.0077;pdb3kex.ent,A,0.255;pdb3kex.ent,B,0.278;pdb4otw.ent,A,0.3063;pdb3lmg.ent,A,0.3424;pdb3lmg.ent,B,0.3449	0.0026	0.91117	0.0433875	0.0254	0.0136	open /pdb/le/pdb4leo.ent.gz;color red :55.C:72.C:72.C:72.C:84.C:85.C:85.C:85.C:85.C:154.C:209.C:217.C:217.C:232.C:278.C:278.C:313.C:313.C:369.C:390.C:400.C:456.C:585.C;
BLCA	IPO13	ENST00000372343.3	2889	pdb2x19.ent	B	1.087	1	490:518:601:612:657:745	490:518:601:612:657:745	449:476:555:566:611:681	27.04	0.003	0.0878571	0.00545	0.166929	0.03	0	0	pdb2x19.ent,B,0.003;pdb2xwu.ent,B,0.016;pdb3zjy.ent,B,0.0193;pdb3zjy.ent,G,0.0199;pdb3zjy.ent,E,0.0242	0.016	1	0.0471176	0.0272143	0.0145714	open /pdb/x1/pdb2x19.ent.gz;color red :490.B:518.B:601.B:612.B:657.B:745.B;
BLCA	NFE2L2	ENST00000464747.1	1767	pdb4ifl.ent	P	36.75	1	8:13:15:15:18:18:18:63:63:63:64:66:145:508:517:584	8:13:15:18:63:64:66:145:508:517:584	NA:NA:NA:NA:11:12:14:NA:NA:NA:NA	4.69	0.0055	0.15375	0.3473	0.782379	0.06	1	Oncogene	pdb4ifl.ent,P,0.0055;pdb2flu.ent,P,0.0062;pdb3zgc.ent,C,0.1237	0.1237	1	0.0815053	0.0460375	NA	open /pdb/if/pdb4ifl.ent.gz;color red :79.P:79.P:79.P:80.P:82.P;
BLCA	RARG	ENST00000338561.5	1329	pdb2lbd.ent	A	1.857	1	162:163:188:223:231:260:274:275:278:310:314:316:316:328:426	162:163:188:223:231:260:274:275:278:310:314:316:328:426	NA:NA:18:53:61:90:104:105:108:140:144:146:158:NA	17.69	0.0058	0.155087	0.00064	0.041205	0.05	0	0	pdb2lbd.ent,A,0.0058;pdb1exx.ent,A,0.0068;pdb1fcx.ent,A,0.0074;pdb1fcy.ent,A,0.0074;pdb1exa.ent,A,0.0076;pdb1fcz.ent,A,0.0077;pdb1fd0.ent,A,0.0077;pdb4lbd.ent,A,0.0082;pdb3lbd.ent,A,0.0085	0.0068	1	0.0815053	0.0460375	0.0262933	open /pdb/lb/pdb2lbd.ent.gz;color red :199.A:234.A:242.A:271.A:285.A:286.A:289.A:321.A:325.A:327.A:327.A:339.A;
BLCA	RHOA	ENST00000418115.1	579	pdb1cc0.ent	A	1.027	1	17:20:22:26:47:63:106:118:161:161:168:172	17:20:22:26:47:63:106:118:161:168:172	14:17:19:23:44:60:103:115:158:165:169	15.84	0.007	0.179375	0.86288	0.959356	0.05	0	0	pdb1cc0.ent,A,0.007;pdb1cc0.ent,C,0.007;pdb3lw8.ent,C,0.0091;pdb2rgn.ent,F,0.0091;pdb3lw8.ent,B,0.0096;pdb3lw8.ent,A,0.0103;pdb1x86.ent,H,0.0103;pdb1x86.ent,F,0.0105;pdb3lwn.ent,B,0.011;pdb1x86.ent,D,0.0115;pdb2rgn.ent,C,0.0122;pdb1ftn.ent,A,0.0126;pdb3lw8.ent,D,0.0127;pdb1xcg.ent,F,0.0129;pdb1xcg.ent,B,0.0131;pdb1dpf.ent,A,0.0136;pdb1a2b.ent,A,0.0142;pdb3lwn.ent,A,0.0142;pdb1lb1.ent,H,0.0146;pdb…	0.0173	1	0.09345	0.0522941	0.02975	open /pdb/cc/pdb1cc0.ent.gz;color red :17.A:20.A:22.A:26.A:47.A:63.A:106.A:118.A:161.A:161.A:168.A:172.A;
BLCA	ANKS1B	ENST00000547776.2	3744	pdb2eam.ent	A	15.588	1	24:34:139:203:778:809:809	24:34:139:203:778:809	NA:2:NA:NA:NA:9	6.23	0.0098	0.194109	0.54864	0.848238	0.03	0	0	pdb2eam.ent,A,0.0098	0.0098	1	NA	NA	NA	open /pdb/ea/pdb2eam.ent.gz;color red :2.A:9.A:9.A;
BLCA	ICAM5	ENST00000221980.4	2772	pdb3bn3.ent	B	4.709	1	151:175:177:336	151:175:177:336	120:144:146:NA	9.15	0.0117	0.199875	0.02119	0.372339	0.03	0	0	pdb3bn3.ent,B,0.0117	0.0117	1	NA	NA	NA	open /pdb/bn/pdb3bn3.ent.gz;color red :120.B:144.B:146.B;
BLCA	TP63	ENST00000382063.4	1785	pdb3qym.ent	G	3.126	0.995	1:9:16:48:58:196:252:490	1:9:16:48:58:196:252:490	1:NA:NA:4:NA:112:168:NA	12.34	0.0168	0.241807	0.35259	0.786112	0.03	0	0	pdb3qym.ent,G,0.0168;pdb3qyn.ent,D,0.0621;pdb3us0.ent,D,0.0626;pdb3us0.ent,B,0.0768;pdb3qyn.ent,B,0.0782;pdb2rmn.ent,A,0.0832;pdb3us0.ent,A,0.1179;pdb3qym.ent,E,0.12;pdb3us2.ent,G,0.1201;pdb3us0.ent,C,0.1222;pdb3qym.ent,D,0.1245;pdb3qyn.ent,A,0.1253;pdb3qyn.ent,C,0.1259;pdb3qym.ent,C,0.1262;pdb3us2.ent,C,0.1264;pdb3us2.ent,A,0.1279;pdb3qym.ent,H,0.1281;pdb3qym.ent,F,0.1292;pdb3us2.ent,I,0.1292;pd…	0.131	1	0.152448	NA	NA	open /pdb/qy/pdb3qym.ent.gz;color red :128.G:131.G:242.G:298.G;
BLCA	IDH1	ENST00000446179.1	1242	pdb1t0l.ent	D	1.002	1	12:132:132:291:347	12:132:291:347	12:132:291:347	18.85	0.0171	0.241807	0.74249	0.946745	0.03	1	Oncogene	pdb1t0l.ent,D,0.0171;pdb4l04.ent,D,0.0177;pdb1t0l.ent,C,0.0195;pdb4l03.ent,B,0.0197;pdb4l06.ent,F,0.0199;pdb4l03.ent,C,0.0204;pdb4l03.ent,A,0.021;pdb1t0l.ent,A,0.0221;pdb1t0l.ent,B,0.0226;pdb4kzo.ent,B,0.0227;pdb4l06.ent,A,0.0228;pdb3inm.ent,C,0.0231;pdb4l04.ent,B,0.0235;pdb4l06.ent,D,0.0237;pdb3inm.ent,A,0.0242;pdb4kzo.ent,C,0.0243;pdb3blx.ent,I,0.0246;pdb4l06.ent,C,0.0247;pdb4l06.ent,E,0.0248;p…	0.0421	1	0.152448	0.12065	NA	open /pdb/t0/pdb1t0l.ent.gz;color red :12.D:132.D:132.D:291.D:347.D;
BLCA	KLF5	ENST00000377687.4	1371	pdb2ebt.ent	A	4.56	0.99	93:118:118:156:220:302:356:411:414:418:419	93:118:156:220:302:356:411:414:418:419	NA:NA:NA:NA:NA:NA:54:57:61:62	4.12	0.0177	0.2419	0.58185	0.866435	0.06	0	0	pdb2ebt.ent,A,0.0177	0.0177	1	0.152448	NA	NA	open /pdb/eb/pdb2ebt.ent.gz;color red :411.A:414.A:418.A:419.A;
BLCA	STAT1	ENST00000409465.1	2250	pdb1yvl.ent	A	1.149	1	91:403:480:511:514:514:575:649:732	91:403:480:511:514:575:649:732	90:390:457:488:491:547:618:NA	30.1	0.0194	0.253851	0.11776	0.66023	0.04	0	0	pdb1yvl.ent,A,0.0194;pdb1bf5.ent,A,0.0221	0.0221	1	0.161869	0.129674	0.0776	open /pdb/yv/pdb1yvl.ent.gz;color red :91.A:403.A:480.A:511.A:514.A:514.A:575.A:649.A;
BLCA	CAP1	ENST00000372802.1	1422	pdb1k8f.ent	B	3.013	0.994	23:37:42:120:433:436:456	23:37:42:120:433:436:456	NA:NA:NA:NA:116:119:139	9.75	0.0218	0.273612	0.99753	0.9991	0.04	0	0	pdb1k8f.ent,B,0.0218;pdb1k8f.ent,A,0.023;pdb1k8f.ent,C,0.0239;pdb1k8f.ent,D,0.0249	0.023	1	NA	NA	NA	open /pdb/k8/pdb1k8f.ent.gz;color red :434.B:437.B:457.B;
BLCA	ITGAV	ENST00000261023.3	3144	pdb4g1e.ent	A	1.086	1	10:45:100:197:204:251:349:463:841	10:45:100:197:204:251:349:463:841	NA:15:70:167:174:221:319:433:810	36.77	0.0311	0.347755	0.15829	0.72648	0.04	0	0	pdb4g1e.ent,A,0.0311;pdb3ije.ent,A,0.0345;pdb4mmy.ent,A,0.0346;pdb1u8c.ent,A,0.0352;pdb1m1x.ent,A,0.0364;pdb1jv2.ent,A,0.0374;pdb4mmz.ent,A,0.0388;pdb1l5g.ent,A,0.0398;pdb4g1m.ent,A,0.0416;pdb4mmx.ent,A,0.0417;pdb4o02.ent,A,0.0469	0.0398	1	0.218518	0.188081	0.117489	open /pdb/g1/pdb4g1e.ent.gz;color red :15.A:70.A:167.A:174.A:221.A:319.A:433.A:811.A;
BLCA	CDC6	ENST00000209728.4	1680	pdb4i5n.ent	E	1.606	0.94	136:218:264:273:553	136:218:264:273:553	NA:147:179:188:NA	14.93	0.0339	0.353364	0.41895	0.815498	0.03	0	0	pdb4i5n.ent,E,0.0339;pdb4i5n.ent,B,0.037;pdb4i5l.ent,E,0.0652;pdb4i5l.ent,B,0.0656	0.037	1	NA	NA	NA	open /pdb/i5/pdb4i5n.ent.gz;color red :272.E:304.E:313.E;
BLCA	NCAM2	ENST00000400546.1	2511	pdb2xyc.ent	A	2.873	1	85:153:184:417:499:524:700:777:816:834	85:153:184:417:499:524:700:777:816:834	NA:NA:NA:117:199:224:NA:NA:NA:NA	14.13	0.035	0.35875	0.89925	0.965164	0.04	0	0	pdb2xyc.ent,A,0.035;pdb2jll.ent,A,0.0486;pdb2xy2.ent,A,0.4519	0.4519	1	NA	NA	NA	open /pdb/xy/pdb2xyc.ent.gz;color red :417.A:499.A:524.A;
BLCA	KCNMA1	ENST00000372421.5	3454	pdb3mt5.ent	A	2.131	0.894	320:362:584:587:790:940	320:362:584:587:790:940	NA:NA:305:308:377:482	21.54	0.0609	0.50922	0.17435	0.735657	0.03	0	0	pdb3mt5.ent,A,0.0609	0.0609	1	0.394779	NA	NA	open /pdb/mt/pdb3mt5.ent.gz;color red :716.A:719.A:788.A:938.A;
BLCA	ADAM22	ENST00000265727.7	2718	pdb3g5c.ent	B	1.862	1	24:67:235:242:313:357:513:739	24:67:235:242:313:357:513:739	NA:NA:3:10:81:125:281:NA	23.22	0.0636	0.514658	0.31105	0.773739	0.04	0	0	pdb3g5c.ent,B,0.0636;pdb3g5c.ent,A,0.069	0.069	1	0.394912	0.367145	NA	open /pdb/g5/pdb3g5c.ent.gz;color red :235.B:242.B:313.B:357.B:513.B;
BLCA	IGF2R	ENST00000356956.1	7473	pdb1syo.ent	A	5.9	1	99:134:141:960:1446:1827:1881:2023	99:134:141:960:1446:1827:1881:2023	57:90:97:NA:NA:NA:NA:NA	17.74	0.0668	0.52875	0.83441	0.956881	0.04	0	0	pdb1syo.ent,A,0.0668;pdb1sz0.ent,A,0.0676;pdb1q25.ent,A,0.0706	0.0676	1	NA	NA	NA	open /pdb/sy/pdb1syo.ent.gz;color red :63.A:96.A:103.A;
BLCA	ROS1	ENST00000368507.3	7023	pdb4b8b.ent	A	4.432	0.996	203:266:383:418:529:570:641:731:824:1046:1048:1343:1503:1575:1931:2113	203:266:383:418:529:570:641:731:824:1046:1048:1343:1503:1575:1931:2113	57:NA:NA:NA:89:NA:115:NA:NA:184:NA:253:NA:NA:NA:NA	28.98	0.0702	0.52875	0.17538	0.735657	0.05	1	0	pdb4b8b.ent,A,0.0702;pdb4b8b.ent,B,0.0763;pdb4b8a.ent,A,0.3085;pdb4b8c.ent,B,0.3086;pdb4b8c.ent,I,0.3173;pdb4b8c.ent,H,0.3199;pdb4b8c.ent,G,0.3211;pdb4b89.ent,A,0.3222	0.3085	1	0.409207	0.373063	NA	open /pdb/b8/pdb4b8b.ent.gz;color red :273.A:305.A:331.A:400.A:469.A;
BLCA	DNMT3A	ENST00000380746.4	2169	pdb2qrv.ent	E	2.674	0.996	5:21:632:645:674:691:701	5:21:632:645:674:691:701	NA:NA:195:NA:221:238:248	17.37	0.0776	0.542318	0.96781	0.994004	0.03	1	Oncogene	pdb2qrv.ent,E,0.0776;pdb2qrv.ent,A,0.0821;pdb2qrv.ent,D,0.0871;pdb2qrv.ent,H,0.0928	0.0871	1	0.440834	NA	NA	open /pdb/qr/pdb2qrv.ent.gz;color red :817.E:859.E:876.E:886.E;
BLCA	CHIT1	ENST00000255427.3	1341	pdb1hkm.ent	A	1.222	0.948	40:76:90:103:105	40:76:90:103:105	19:55:88:101:103	20.08	0.0799	0.552118	0.00184	0.0726469	0.03	0	0	pdb1hkm.ent,A,0.0799;pdb1hki.ent,A,0.0863;pdb1hkj.ent,A,0.0874;pdb1guv.ent,A,0.088;pdb1hkk.ent,A,0.0904;pdb1lg1.ent,A,0.0915;pdb1waw.ent,A,0.0924;pdb1lg2.ent,A,0.093;pdb1lq0.ent,A,0.0958;pdb1wb0.ent,A,0.1112	0.0799	1	0.444444	0.402004	NA	open /pdb/hk/pdb1hkm.ent.gz;color red :40.A:76.A:109.A:122.A:124.A;
BLCA	F13A1	ENST00000264870.3	2196	pdb1ex0.ent	B	1.021	1	246:304:601:632:655	246:304:601:632:655	236:294:586:617:640	27.42	0.0823	0.56219	0.39986	0.815498	0.03	0	0	pdb1ex0.ent,B,0.0823;pdb1f13.ent,A,0.0825;pdb1f13.ent,B,0.0845;pdb1ggu.ent,B,0.0873;pdb1qrk.ent,B,0.0888;pdb1fie.ent,B,0.0895;pdb1ggt.ent,B,0.0906;pdb1ggy.ent,B,0.0916;pdb1evu.ent,B,0.0917;pdb1ggu.ent,A,0.0955;pdb1qrk.ent,A,0.0961;pdb1evu.ent,A,0.0971;pdb1ex0.ent,A,0.0985;pdb1ggt.ent,A,0.0995;pdb1fie.ent,A,0.0996;pdb1ggy.ent,A,0.1121;pdb4kty.ent,B,0.3668;pdb4kty.ent,A,0.4193	0.0916	1	0.448451	0.402004	NA	open /pdb/ex/pdb1ex0.ent.gz;color red :245.B:303.B:600.B:631.B:654.B;
BLCA	CYP46A1	ENST00000261835.3	1500	pdb2q9f.ent	A	1.152	1	50:56:290:433:435	50:56:290:433:435	NA:NA:232:375:377	18.68	0.0915	0.575864	0.91293	0.97137	0.03	0	0	pdb2q9f.ent,A,0.0915;pdb3mdm.ent,A,0.0935;pdb3mdv.ent,B,0.0943;pdb4enh.ent,A,0.0951;pdb2q9g.ent,A,0.0958;pdb3mdr.ent,A,0.0971;pdb4fia.ent,A,0.0991;pdb3mdt.ent,A,0.1002;pdb3mdt.ent,B,0.1023;pdb3mdr.ent,B,0.1028;pdb3mdv.ent,A,0.1038;pdb4j14.ent,A,0.3866	0.0951	1	NA	NA	NA	open /pdb/q9/pdb2q9f.ent.gz;color red :290.A:433.A:435.A;
BLCA	NRXN1	ENST00000401669.2	4521	pdb3vkf.ent	C	8.508	1	321:347:469:577:632:748:792:796:889:949:1150:1188:1202:1246:1452	321:347:469:577:632:748:792:796:889:949:1150:1188:1202:1246:1452	NA:NA:NA:NA:NA:NA:NA:NA:NA:NA:29:67:81:NA:NA	13.39	0.0927	0.575864	0.08489	0.61869	0.08	0	0	pdb3vkf.ent,C,0.0927;pdb3vkf.ent,D,0.0968;pdb3b3q.ent,F,0.1;pdb3b3q.ent,E,0.104;pdb3r05.ent,B,0.5193;pdb3qcw.ent,B,0.6756;pdb3qcw.ent,A,0.6831;pdb3poy.ent,A,0.7996;pdb3r05.ent,A,0.8266;pdb2r16.ent,A,0.9474	0.9474	1	NA	NA	NA	open /pdb/vk/pdb3vkf.ent.gz;color red :110.C:148.C:162.C;
BLCA	CD1D	ENST00000368171.3	1005	pdb3tzv.ent	C	1.27	1	87:121:131:259:272:306	87:121:131:259:272:306	62:96:106:230:NA:NA	20.18	0.0953	0.580901	0.47766	0.833342	0.03	0	0	pdb3tzv.ent,C,0.0953;pdb4en3.ent,C,0.0983;pdb3vwk.ent,A,0.1034;pdb3vwj.ent,A,0.1202;pdb3u0p.ent,E,0.1424;pdb3huj.ent,A,0.5535;pdb4mng.ent,A,0.5621;pdb4mng.ent,C,0.5653;pdb3sdx.ent,A,0.5702;pdb4lhu.ent,A,0.5758;pdb3huj.ent,C,0.5814;pdb2po6.ent,A,0.5847;pdb3u0p.ent,C,0.5864;pdb1zt4.ent,C,0.5944;pdb3u0p.ent,A,0.5949;pdb4mq7.ent,A,0.6063;pdb2po6.ent,E,0.6091;pdb1zt4.ent,A,0.61;pdb3sdx.ent,C,0.6109	0.61	1	0.498924	NA	NA	open /pdb/tz/pdb3tzv.ent.gz;color red :69.C:103.C:113.C:242.C;
BLCA	NCF2	ENST00000367536.1	1578	pdb1wm5.ent	A	2.561	0.98	12:32:203:356:397	12:32:203:356:397	16:36:205:NA:NA	14.69	0.0954	0.580901	0.79837	0.956881	0.03	0	0	pdb1wm5.ent,A,0.0954	0.0954	1	NA	NA	NA	open /pdb/wm/pdb1wm5.ent.gz;color red :12.A:32.A:203.A;
BLCA	MED17	ENST00000251871.3	1953	pdb4gwp.ent	B	1.321	0.921	204:387:414:426:491:500	204:387:414:426:491:500	154:333:344:369:NA:414	32.07	0.1057	0.590295	0.04264	0.496758	0.03	0	0	pdb4gwp.ent,B,0.1057;pdb4gwq.ent,B,0.1092;pdb4h62.ent,Q,0.5717	0.1092	1	0.511962	0.491797	NA	open /pdb/gw/pdb4gwp.ent.gz;color red :335.B:520.B:531.B:556.B:601.B;
BLCA	LRP6	ENST00000261349.4	4839	pdb4dg6.ent	A	2.617	1	18:443:528:534:1127	18:443:528:534:1127	NA:424:509:515:NA	22.6	0.1062	0.590295	0.30499	0.771346	0.03	0	0	pdb4dg6.ent,A,0.1062;pdb3s94.ent,A,0.1979;pdb3s94.ent,B,0.2263	0.1979	1	NA	NA	NA	open /pdb/dg/pdb4dg6.ent.gz;color red :424.A:509.A:515.A;
BLCA	CDH1	ENST00000261769.5	2646	pdb1naa.ent	B	1.628	0.858	113:133:243:313:386:798	113:133:243:313:386:798	NA:NA:95:133:187:467	22.21	0.1079	0.590295	0.42301	0.815498	0.03	1	TSG	pdb1naa.ent,B,0.1079;pdb1naa.ent,A,0.1129;pdb1kdg.ent,A,0.2788	0.1079	1	0.511962	NA	NA	open /pdb/na/pdb1naa.ent.gz;color red :309.B:347.B:401.B:681.B;
BLCA	CASP8	ENST00000432109.2	1437	pdb4jj7.ent	A	1.983	1	10:18:211:233:239:260:333:340	10:18:211:233:239:260:333:340	NA:NA:NA:11:17:38:111:118	18.15	0.1094	0.590295	0.30588	0.771346	0.04	1	TSG	pdb4jj7.ent,A,0.1094;pdb3h11.ent,B,0.1534;pdb1f9e.ent,I,0.1827;pdb1qdu.ent,I,0.1834;pdb1qdu.ent,E,0.1846;pdb1qdu.ent,A,0.185;pdb1f9e.ent,C,0.1852;pdb1qdu.ent,G,0.1861;pdb1f9e.ent,A,0.1875;pdb1f9e.ent,G,0.1876;pdb1f9e.ent,K,0.19;pdb1f9e.ent,E,0.1916;pdb3kjn.ent,A,0.1928;pdb1qdu.ent,K,0.1928;pdb1qtn.ent,A,0.1939;pdb1qdu.ent,C,0.1973;pdb3kjq.ent,A,0.2002;pdb2y1l.ent,A,0.2072;pdb2c2z.ent,A,0.2089;pdb…	0.1876	1	0.511962	0.491797	NA	open /pdb/jj/pdb4jj7.ent.gz;color red :233.A:239.A:260.A:333.A:340.A;
BLCA	TNPO1	ENST00000506351.2	2670	pdb2qmr.ent	D	1.065	0.999	2:600:641:742	2:600:641:742	NA:545:586:687	30.33	0.1095	0.590295	0.76016	0.954754	0.03	0	0	pdb2qmr.ent,D,0.1095;pdb2z5o.ent,A,0.1099;pdb2z5m.ent,A,0.1121;pdb4jlq.ent,A,0.1124;pdb2z5j.ent,A,0.1142;pdb2qmr.ent,A,0.1162;pdb2h4m.ent,B,0.1175;pdb2qmr.ent,C,0.1184;pdb2h4m.ent,A,0.1185;pdb4oo6.ent,A,0.12;pdb2z5n.ent,A,0.1202;pdb4fq3.ent,A,0.1208;pdb2ot8.ent,B,0.1214;pdb4fdd.ent,A,0.1223;pdb2qmr.ent,B,0.123;pdb2z5k.ent,A,0.1239;pdb2ot8.ent,A,0.1248	0.12	1	NA	NA	NA	open /pdb/qm/pdb2qmr.ent.gz;color red :600.D:641.D:742.D;
BLCA	F8	ENST00000360256.4	7053	pdb3j2q.ent	A	3.73	1	72:98:151:296:363:1157:1391:1401:1737:2128:2189:2198	72:98:151:296:363:1157:1391:1401:1737:2128:2189:2198	26:52:105:237:NA:NA:NA:NA:NA:NA:NA:NA	26.56	0.1121	0.590295	0.98269	0.994004	0.05	0	0	pdb3j2q.ent,A,0.1121;pdb3cdz.ent,A,0.1146;pdb2r7e.ent,A,0.1189;pdb4bdv.ent,A,0.1356	0.1356	1	0.511962	NA	NA	open /pdb/j2/pdb3j2q.ent.gz;color red :53.A:79.A:132.A:277.A;
BLCA	S1PR1	ENST00000305352.6	1146	pdb3v2y.ent	A	1.292	1	52:53:64:132:192:275:365	52:53:64:132:192:275:365	37:38:49:117:170:240:NA	21.34	0.1123	0.590295	0.7053	0.930814	0.03	0	0	pdb3v2y.ent,A,0.1123;pdb3v2w.ent,A,0.136	0.1123	1	0.511962	0.491797	0.38182	open /pdb/v2/pdb3v2y.ent.gz;color red :52.A:53.A:64.A:132.A:192.A:275.A;
BLCA	GALNT2	ENST00000366672.4	1713	pdb4d0z.ent	F	1.161	1	19:63:293:391:395:462	19:63:293:391:395:462	NA:NA:215:313:317:384	28.36	0.1185	0.604	0.72127	0.935447	0.03	0	0	pdb4d0z.ent,F,0.1185;pdb4d11.ent,E,0.2551;pdb4d11.ent,D,0.2555;pdb4d0z.ent,D,0.2575;pdb4d0t.ent,C,0.2594;pdb4d0z.ent,B,0.2601;pdb4d0t.ent,D,0.2603;pdb4d0z.ent,E,0.2625;pdb4d0z.ent,A,0.2628;pdb4d11.ent,A,0.2656;pdb4d0t.ent,A,0.2686;pdb4d0t.ent,E,0.276;pdb4d0t.ent,B,0.2802;pdb4d11.ent,B,0.2812;pdb4d0t.ent,F,0.2851;pdb2ffv.ent,B,0.3072;pdb2ffv.ent,A,0.3086;pdb4d11.ent,C,0.3193;pdb4d0z.ent,C,0.3499;p…	0.3193	1	0.511962	NA	NA	open /pdb/d0/pdb4d0z.ent.gz;color red :293.F:391.F:395.F:462.F;
BLCA	DOT1L	ENST00000398665.3	4611	pdb4er7.ent	A	4.712	1	50:55:115:206:379:417:710:843:904:1105:1203:1512	50:55:115:206:379:417:710:843:904:1105:1203:1512	47:52:107:190:NA:NA:NA:NA:NA:NA:NA:NA	21.45	0.1202	0.604	0.81788	0.956881	0.04	0	0	pdb4er7.ent,A,0.1202;pdb4eqz.ent,A,0.1239;pdb1nw3.ent,A,0.1248;pdb4hra.ent,A,0.1264;pdb3uwp.ent,A,0.1278;pdb4er0.ent,A,0.1298;pdb4er6.ent,A,0.1302;pdb4ek9.ent,A,0.1322;pdb3sr4.ent,A,0.1328;pdb3qox.ent,A,0.1339;pdb4ekg.ent,A,0.1342;pdb4eki.ent,A,0.1346;pdb4er5.ent,A,0.1358;pdb3qow.ent,A,0.1393;pdb3sx0.ent,A,0.1401;pdb4er3.ent,A,0.1435	0.1298	1	0.511962	NA	NA	open /pdb/er/pdb4er7.ent.gz;color red :50.A:55.A:115.A:206.A;
BLCA	CLTC	ENST00000393043.1	4917	pdb3iyv.ent	E	1.64	1	509:555:593:837:894:1007:1293:1483:1560:1560	509:555:593:837:894:1007:1293:1483:1560	509:555:593:837:894:NA:NA:NA:NA	54.16	0.1208	0.604	0.29166	0.771346	0.04	1	0	pdb3iyv.ent,E,0.1208;pdb3iyv.ent,G,0.2474;pdb3iyv.ent,D,0.2595;pdb3iyv.ent,A,0.2682;pdb3iyv.ent,F,0.2766;pdb3iyv.ent,C,0.2812;pdb3iyv.ent,H,0.2843;pdb3iyv.ent,I,0.3405;pdb1xi4.ent,C,0.4116;pdb1xi4.ent,I,0.444;pdb1xi4.ent,G,0.4475;pdb1xi4.ent,A,0.4486;pdb1xi4.ent,D,0.466;pdb1xi4.ent,F,0.4668;pdb1xi5.ent,G,0.47;pdb1xi5.ent,H,0.4726;pdb1xi5.ent,D,0.473;pdb1xi4.ent,H,0.4738;pdb1xi5.ent,E,0.4743;pdb1x…	0.6502	1	0.511962	0.511387	NA	open /pdb/iy/pdb3iyv.ent.gz;color red :509.E:555.E:593.E:837.E:894.E;
BLCA	NUP85	ENST00000245544.4	1968	pdb3f3f.ent	D	1.323	0.891	29:107:482:626	29:107:482:626	30:130:NA:464	28.35	0.1219	0.604585	0.98509	0.994795	0.03	0	0	pdb3f3f.ent,D,0.1219;pdb3f3g.ent,G,0.2523;pdb3f3f.ent,G,0.2636;pdb3f3f.ent,C,0.2875;pdb3f3g.ent,C,0.338;pdb3f3g.ent,H,0.3424;pdb3f3p.ent,H,0.343;pdb3f3g.ent,D,0.3455;pdb3f3p.ent,K,0.3503;pdb3f3p.ent,D,0.3661;pdb3f3p.ent,G,0.371;pdb3f3f.ent,H,0.3772;pdb3f3p.ent,C,0.3933;pdb3f3p.ent,L,0.642	0.343	1	NA	NA	NA	open /pdb/f3/pdb3f3f.ent.gz;color red :73.D:179.D:518.D;
BLCA	PTPRF	ENST00000429895.1	4658	pdb2dn7.ent	A	14.505	1	1038:1042:1222:1231:1412:1428:1432:1436	1038:1042:1222:1231:1412:1428:1432:1436	NA:NA:NA:70:NA:93:97:NA	12.62	0.1245	0.606768	0.00168	0.0726469	0.03	0	0	pdb2dn7.ent,A,0.1245	0.1245	1	NA	NA	NA	open /pdb/dn/pdb2dn7.ent.gz;color red :70.A:93.A:97.A;
BLCA	KARS	ENST00000302445.3	1791	pdb4dpg.ent	D	1.18	1	15:45:67:148:249:265:379:492	15:45:67:148:249:265:379:492	NA:NA:NA:78:179:195:309:422	28.5	0.136	0.627851	0.52327	0.848238	0.03	0	0	pdb4dpg.ent,D,0.136;pdb3bju.ent,C,0.1367;pdb4dpg.ent,F,0.1369;pdb4dpg.ent,B,0.1374;pdb4dpg.ent,H,0.1396;pdb4dpg.ent,G,0.1416;pdb3bju.ent,B,0.1438;pdb3bju.ent,A,0.1449;pdb4dpg.ent,A,0.1463;pdb3bju.ent,D,0.1463;pdb4dpg.ent,E,0.147;pdb4dpg.ent,C,0.149	0.1449	1	0.545158	0.526473	NA	open /pdb/dp/pdb4dpg.ent.gz;color red :148.D:249.D:265.D:379.D:492.D;
BLCA	PIK3C3	ENST00000398870.3	2472	pdb3ihy.ent	E	1.538	1	162:242:274:284:294:327:446:700	162:242:274:284:294:327:446:700	NA:26:58:68:78:111:173:427	28.2	0.1431	0.644628	0.04598	0.522079	0.04	0	0	pdb3ihy.ent,E,0.1431;pdb3ihy.ent,B,0.1636;pdb3ihy.ent,D,0.1669;pdb3ihy.ent,A,0.1686;pdb3ls8.ent,A,0.1775;pdb3ihy.ent,C,0.1827;pdb3ls8.ent,B,0.1849	0.1431	1	0.557733	0.534521	0.451319	open /pdb/ih/pdb3ihy.ent.gz;color red :305.E:337.E:347.E:357.E:390.E:509.E:763.E;
BLCA	PTPN9	ENST00000306726.2	1779	pdb4ge6.ent	B	1.947	1	28:167:170:259:263:302:309:334:405:469:562	28:167:170:259:263:302:309:334:405:469:562	NA:NA:NA:NA:NA:26:33:58:129:193:282	21.16	0.1474	0.653935	0.21889	0.746397	0.04	0	0	pdb4ge6.ent,B,0.1474;pdb4ge6.ent,A,0.148;pdb4ge5.ent,B,0.1509;pdb4ge2.ent,A,0.1516;pdb4ge5.ent,A,0.1537;pdb4ge2.ent,B,0.1621;pdb4icz.ent,A,0.1632;pdb2pa5.ent,A,0.1708;pdb2pa5.ent,B,0.2728	0.148	1	0.557733	0.534851	0.451319	open /pdb/ge/pdb4ge6.ent.gz;color red :302.B:309.B:334.B:405.B:469.B:562.B;
BLCA	UGP2	ENST00000337130.5	1524	pdb3r3i.ent	D	1.102	1	47:253:253:420	47:253:420	26:213:380	47.78	0.1478	0.653935	0.58828	0.871113	0.03	0	0	pdb3r3i.ent,D,0.1478;pdb3r2w.ent,D,0.255;pdb3r2w.ent,A,0.2928;pdb3r3i.ent,B,0.2966;pdb3r3i.ent,A,0.2998;pdb3r2w.ent,C,0.3044;pdb3r3i.ent,C,0.336;pdb3r2w.ent,B,0.6099	0.336	1	0.557733	NA	NA	open /pdb/r3/pdb3r3i.ent.gz;color red :36.D:242.D:242.D:409.D;
BLCA	GRM3	ENST00000361669.2	2637	pdb3sm9.ent	A	2.009	1	221:222:305:359:770:797	221:222:305:359:770:797	168:169:250:304:NA:NA	23.22	0.149	0.654412	0.54037	0.848238	0.03	0	0	pdb3sm9.ent,A,0.149	0.149	1	0.557733	NA	NA	open /pdb/sm/pdb3sm9.ent.gz;color red :196.A:197.A:280.A:334.A;
BLCA	EXOSC9	ENST00000243498.5	1317	pdb2nn6.ent	A	1.288	1	17:35:195:285:359:393	17:35:195:285:359:393	17:35:195:285:NA:NA	22.8	0.1504	0.654412	0.9258	0.976616	0.03	0	0	pdb2nn6.ent,A,0.1504	0.1504	1	0.557733	NA	NA	open /pdb/nn/pdb2nn6.ent.gz;color red :17.A:35.A:195.A:285.A;
BLCA	PCDH9	ENST00000544246.1	3711	pdb2ee0.ent	A	10.842	1	53:110:184:197:268:270:300:441:657:798:898:907:953:1023	53:110:184:197:268:270:300:441:657:798:898:907:953:1023	NA:NA:NA:NA:30:32:62:NA:NA:NA:NA:NA:NA:NA	13.66	0.1572	0.663021	0.46165	0.8264	0.06	0	0	pdb2ee0.ent,A,0.1572	0.1572	1	NA	NA	NA	open /pdb/ee/pdb2ee0.ent.gz;color red :30.A:32.A:62.A;
BLCA	PSIP1	ENST00000380733.4	1590	pdb3f9k.ent	i	5.628	1	111:285:351:373:395:469	111:285:351:373:395:469	NA:NA:5:27:49:NA	12.47	0.1585	0.663112	0.21774	0.746397	0.05	1	0	pdb3f9k.ent,i,0.1585;pdb3f9k.ent,K,0.3747;pdb3f9k.ent,u,0.3761;pdb3f9k.ent,e,0.3791;pdb3f9k.ent,m,0.3802;pdb3f9k.ent,O,0.384;pdb3f9k.ent,C,0.3845;pdb3f9k.ent,a,0.3863;pdb3f9k.ent,S,0.3866;pdb3f9k.ent,G,0.3878;pdb3f9k.ent,q,0.3882;pdb3f9k.ent,W,0.3921;pdb3hph.ent,H,0.3948;pdb3hph.ent,E,0.4226;pdb2b4j.ent,C,0.4925;pdb1z9e.ent,A,0.4971;pdb2b4j.ent,D,0.5131;pdb3hpg.ent,J,0.5219;pdb3hpg.ent,H,0.5239;p…	0.3747	1	NA	NA	NA	open /pdb/f9/pdb3f9k.ent.gz;color red :351.i:373.i:395.i;
BLCA	PDE9A	ENST00000539837.1	1395	pdb3k3e.ent	A	1.45	1	111:169:252:259:440:455	111:169:252:259:440:455	NA:51:134:141:NA:NA	19.29	0.1611	0.669436	0.62324	0.891294	0.03	0	0	pdb3k3e.ent,A,0.1611;pdb3n3z.ent,B,0.1676;pdb3dyn.ent,B,0.1681;pdb3jsw.ent,B,0.1684;pdb3dys.ent,B,0.1698;pdb4g2l.ent,B,0.1713;pdb4e90.ent,B,0.1731;pdb3dyq.ent,B,0.174;pdb3dyn.ent,A,0.1742;pdb3dyl.ent,B,0.1745;pdb3jsi.ent,B,0.175;pdb3n3z.ent,A,0.1752;pdb3dy8.ent,B,0.1757;pdb4g2j.ent,B,0.1759;pdb3qi4.ent,B,0.1769;pdb3dyl.ent,A,0.1774;pdb3qi3.ent,B,0.1774;pdb3jsi.ent,A,0.1785;pdb3dys.ent,A,0.1789;pd…	0.1864	1	NA	NA	NA	open /pdb/k3/pdb3k3e.ent.gz;color red :237.A:320.A:327.A;
BLCA	DAPK1	ENST00000469640.2	4365	pdb2xzs.ent	B	4.962	1	114:143:290:431:656:697	114:143:290:431:656:697	105:134:281:NA:NA:NA	18.82	0.1625	0.670721	0.07894	0.616713	0.03	0	0	pdb2xzs.ent,B,0.1625;pdb2x0g.ent,A,0.1715;pdb2y0a.ent,A,0.1768;pdb2xzs.ent,A,0.1807;pdb4b4l.ent,A,0.1837;pdb2w4k.ent,A,0.1871;pdb2xuu.ent,A,0.1937	0.1768	1	NA	NA	NA	open /pdb/xz/pdb2xzs.ent.gz;color red :114.B:143.B:290.B;
BLCA	HIST1H3B	ENST00000244661.2	408	pdb3azk.ent	E	1.364	0.99	51:83:98:132:134:135:135	51:83:98:132:134:135	14:46:61:95:97:98	19.25	0.1638	0.67158	0.21116	0.746397	0.03	1	Oncogene	pdb3azk.ent,E,0.1638;pdb3aze.ent,E,0.1667;pdb3azf.ent,E,0.1701;pdb3w98.ent,E,0.1748;pdb3azm.ent,E,0.178;pdb3azi.ent,E,0.1815;pdb3azf.ent,A,0.1825;pdb3w97.ent,E,0.1827;pdb3azm.ent,A,0.1853;pdb3azl.ent,E,0.1855;pdb3azh.ent,E,0.1858;pdb3wa9.ent,A,0.1865;pdb3azn.ent,E,0.1877;pdb3azg.ent,E,0.1878;pdb3azg.ent,A,0.1884;pdb3afa.ent,E,0.1899;pdb2cv5.ent,E,0.1902;pdb3wkj.ent,E,0.1903;pdb3waa.ent,E,0.1905;p…	0.1638	1	0.5874	0.545495	0.451319	open /pdb/az/pdb3azk.ent.gz;color red :50.E:82.E:97.E:131.E:133.E:134.E:134.E;
BLCA	ITGA2B	ENST00000353281.4	3015	pdb3fcs.ent	A	1.098	0.963	85:92:173:198:366:408:472:551:651:728	85:92:173:198:366:408:472:551:651:728	54:61:142:167:335:377:441:520:620:697	45.67	0.1679	0.671708	0.15616	0.723897	0.05	0	0	pdb3fcs.ent,A,0.1679;pdb4cak.ent,A,0.2326;pdb3fcs.ent,C,0.3462;pdb1tye.ent,A,0.5215;pdb3ze0.ent,A,0.5518;pdb1tye.ent,E,0.5551;pdb1tye.ent,C,0.5561;pdb3ze1.ent,A,0.558;pdb3zdx.ent,A,0.5602;pdb3fcu.ent,A,0.5618;pdb3nig.ent,A,0.5627;pdb3t3m.ent,A,0.5638;pdb3ze2.ent,C,0.5682;pdb3zdz.ent,A,0.5696;pdb3t3m.ent,C,0.5706;pdb3nif.ent,A,0.5713;pdb3zdx.ent,C,0.5721;pdb3zdy.ent,C,0.5726;pdb3fcu.ent,E,0.5734;p…	0.5215	1	0.5874	0.545495	0.451319	open /pdb/fc/pdb3fcs.ent.gz;color red :54.A:61.A:142.A:167.A:335.A:377.A:441.A:520.A:620.A:697.A;
BLCA	CYP11B2	ENST00000323110.2	1509	pdb4dvq.ent	A	1.084	1	62:272:326:332:339:490	62:272:326:332:339:490	29:239:293:299:306:451	25.52	0.1743	0.675009	0.37815	0.815498	0.03	0	0	pdb4dvq.ent,A,0.1743;pdb4dvq.ent,D,0.1754;pdb4fdh.ent,E,0.1764;pdb4fdh.ent,C,0.1776;pdb4dvq.ent,C,0.1781;pdb4dvq.ent,F,0.1781;pdb4dvq.ent,H,0.1799;pdb4fdh.ent,K,0.1801;pdb4fdh.ent,B,0.1802;pdb4dvq.ent,E,0.1803;pdb4fdh.ent,H,0.1809;pdb4dvq.ent,I,0.1813;pdb4fdh.ent,F,0.1814;pdb4fdh.ent,D,0.1824;pdb4fdh.ent,A,0.1842;pdb4dvq.ent,B,0.1865;pdb4fdh.ent,G,0.188;pdb4dvq.ent,G,0.1893;pdb4fdh.ent,J,0.1905;p…	0.1799	1	0.5874	0.545495	0.451319	open /pdb/dv/pdb4dvq.ent.gz;color red :62.A:272.A:326.A:332.A:339.A:490.A;
BLCA	DAAM1	ENST00000395125.1	3234	pdb2z6e.ent	B	2.805	1	330:641:763:764:781:922:971:1043	330:641:763:764:781:922:971:1043	NA:48:148:149:166:307:356:NA	34.9	0.1778	0.675009	0.08035	0.617691	0.03	0	0	pdb2z6e.ent,B,0.1778;pdb2z6e.ent,A,0.1796;pdb2z6e.ent,C,0.1835;pdb2z6e.ent,D,0.1857;pdb2j1d.ent,G,0.2083	0.1796	1	0.5874	0.545495	0.451319	open /pdb/z6/pdb2z6e.ent.gz;color red :641.B:763.B:764.B:781.B:922.B:971.B;
BLCA	ACE	ENST00000490216.2	2217	pdb4bxk.ent	B	1.216	0.995	101:193:214:222:284:362:362	101:193:214:222:284:362	43:137:158:166:228:306	28.36	0.1792	0.675009	0.00981	0.234579	0.03	0	0	pdb4bxk.ent,B,0.1792;pdb4bzs.ent,A,0.1817;pdb4ca6.ent,A,0.1821;pdb4bzs.ent,B,0.1827;pdb3nxq.ent,A,0.1835;pdb2xyd.ent,A,0.1839;pdb3nxq.ent,B,0.1847;pdb4ca6.ent,B,0.1858;pdb2xyd.ent,B,0.1873;pdb4bxk.ent,A,0.1924;pdb2c6f.ent,A,0.1936;pdb2c6n.ent,A,0.1969;pdb3bkk.ent,A,0.2299;pdb4c2o.ent,A,0.2339;pdb1o8a.ent,A,0.234;pdb2iul.ent,A,0.2358;pdb3bkl.ent,A,0.237;pdb2oc2.ent,A,0.2385;pdb4bzr.ent,A,0.239;pdb…	0.1936	1	0.5874	0.545495	0.451319	open /pdb/bx/pdb4bxk.ent.gz;color red :43.B:140.B:161.B:169.B:231.B:309.B:309.B;
BLCA	ACTB	ENST00000331789.5	1125	pdb3lue.ent	F	1	0.997	93:158:281:348:348	93:158:281:348	92:157:280:347	23.6	0.1804	0.675009	0.63862	0.896692	0.03	0	0	pdb3lue.ent,F,0.1804;pdb3lue.ent,A,0.1813;pdb3lue.ent,D,0.1849;pdb3lue.ent,B,0.1855;pdb3lue.ent,C,0.188;pdb3lue.ent,G,0.1883;pdb3lue.ent,E,0.1941;pdb3lue.ent,H,0.1949;pdb2btf.ent,A,0.1993;pdb1hlu.ent,A,0.2045;pdb3ub5.ent,A,0.2079;pdb3lue.ent,J,0.2088;pdb2oan.ent,A,0.2202;pdb2oan.ent,C,0.2292;pdb3j0s.ent,G,0.2297;pdb3j0s.ent,K,0.2298;pdb3j0s.ent,J,0.2299;pdb2oan.ent,B,0.23;pdb3j0s.ent,D,0.2302;pdb…	0.1855	1	0.5874	0.545495	NA	open /pdb/lu/pdb3lue.ent.gz;color red :93.F:158.F:281.F:348.F:348.F;
BLCA	KPNA1	ENST00000344337.6	1614	pdb3tj3.ent	A	1.261	1	5:38:69:71:204:287:314:378	5:38:69:71:204:287:314:378	NA:NA:NA:NA:123:206:233:297	27.31	0.1833	0.675027	0.38554	0.815498	0.03	0	0	pdb3tj3.ent,A,0.1833;pdb3tj3.ent,B,0.185;pdb2jdq.ent,B,0.1852;pdb4b18.ent,A,0.196;pdb2jdq.ent,A,0.1973	0.1973	1	0.589652	NA	NA	open /pdb/tj/pdb3tj3.ent.gz;color red :204.A:287.A:314.A:378.A;
BLCA	ACLY	ENST00000393896.2	3273	pdb3pff.ent	A	1.483	1	8:92:218:375:1012	8:92:218:375:1012	7:91:217:374:NA	30.27	0.1984	0.705041	0.812	0.956881	0.03	0	0	pdb3pff.ent,A,0.1984;pdb3mwd.ent,A,0.269;pdb3mwe.ent,A,0.281	0.1984	1	0.615963	NA	NA	open /pdb/pf/pdb3pff.ent.gz;color red :8.A:92.A:218.A:375.A;
BLCA	LTF	ENST00000417439.1	2124	pdb1l5t.ent	B	2.149	1	4:45:85:289:542:586	4:45:85:289:542:586	NA:23:63:267:NA:NA	20.99	0.1999	0.705041	0.89269	0.964031	0.03	0	0	pdb1l5t.ent,B,0.1999;pdb1l5t.ent,A,0.2035;pdb2pms.ent,A,0.2445;pdb2pms.ent,B,0.2457;pdb1h45.ent,A,0.2461;pdb1vfe.ent,A,0.2543;pdb1hse.ent,A,0.2547;pdb1eh3.ent,A,0.2559;pdb1h44.ent,A,0.2611;pdb1lct.ent,A,0.2624;pdb1h43.ent,A,0.275;pdb1vfd.ent,A,0.2771;pdb1dsn.ent,A,0.278;pdb1ce2.ent,A,0.7308;pdb2bjj.ent,X,0.7696;pdb1b0l.ent,A,0.7725;pdb1blf.ent,A,0.7736;pdb1biy.ent,A,0.7744;pdb1sqy.ent,A,0.7756;pd…	0.7836	1	NA	NA	NA	open /pdb/l5/pdb1l5t.ent.gz;color red :26.B:66.B:270.B;
BLCA	CPD	ENST00000225719.4	4140	pdb1h8l.ent	A	3.629	1	325:372:490:513:543:647:667:910:912:1049:1372	325:372:490:513:543:647:667:910:912:1049:1372	NA:NA:NA:20:50:154:174:NA:NA:NA:NA	22.23	0.2056	0.705041	0.11309	0.659257	0.05	0	0	pdb1h8l.ent,A,0.2056;pdb1qmu.ent,A,0.2072	0.2056	1	0.619055	NA	NA	open /pdb/h8/pdb1h8l.ent.gz;color red :23.A:53.A:157.A:177.A;
BLCA	MST1	ENST00000449682.2	2175	pdb3ugt.ent	D	1.732	0.811	112:164:193:246:251:342:347:591	112:164:193:246:251:342:347:591	NA:176:NA:NA:NA:260:262:NA	32.48	0.2065	0.705041	0.07489	0.616713	0.03	0	0	pdb3ugt.ent,D,0.2065;pdb3ugt.ent,C,0.2476;pdb3ugt.ent,B,0.3526;pdb4eo4.ent,B,0.3756;pdb4eo4.ent,D,0.4512;pdb4eo4.ent,A,0.475;pdb4eo4.ent,C,0.481;pdb3ugq.ent,A,0.5914;pdb3uh0.ent,A,0.6264	0.4512	1	NA	NA	NA	open /pdb/ug/pdb3ugt.ent.gz;color red :216.D:304.D:306.D;
BLCA	DNM2	ENST00000355667.6	2610	pdb2ys1.ent	A	7.69	1	102:345:357:372:581:612:616:710	102:345:357:372:581:612:616:710	NA:NA:NA:NA:69:100:104:NA	14.54	0.2117	0.712123	0.17408	0.735657	0.03	1	0	pdb2ys1.ent,A,0.2117	0.2117	1	NA	NA	NA	open /pdb/ys/pdb2ys1.ent.gz;color red :69.A:100.A:104.A;
BLCA	MAPK3	ENST00000263025.4	1137	pdb2zoq.ent	A	1.077	1	16:18:68:73:182:335	16:18:68:73:182:335	NA:NA:45:50:159:311	22.95	0.214	0.713334	0.64184	0.899161	0.03	0	0	pdb2zoq.ent,A,0.214;pdb2zoq.ent,B,0.2264	0.2264	1	0.619055	NA	NA	open /pdb/zo/pdb2zoq.ent.gz;color red :68.A:73.A:182.A:335.A;
BLCA	HMGCS1	ENST00000433297.2	1560	pdb2p8u.ent	A	1.126	1	99:136:174:217:463:511:513	99:136:174:217:463:511:513	91:127:165:208:454:NA:NA	24.75	0.2212	0.718171	0.87864	0.963215	0.03	0	0	pdb2p8u.ent,A,0.2212;pdb2p8u.ent,B,0.2226	0.2226	1	0.619055	0.606898	NA	open /pdb/p8/pdb2p8u.ent.gz;color red :99.A:136.A:174.A:217.A:463.A;
BLCA	RHOB	ENST00000272233.4	588	pdb2fv8.ent	A	1.083	0.989	14:40:47:47:75:75:75:75:85:155:162:172:172:172	14:40:47:75:85:155:162:172	16:35:42:70:80:150:157:167	19.64	0.223	0.718171	0.44113	0.821636	0.05	0	0	pdb2fv8.ent,A,0.223	0.223	1	0.619055	0.606898	0.509093	open /pdb/fv/pdb2fv8.ent.gz;color red :14.A:40.A:47.A:47.A:75.A:75.A:75.A:75.A:85.A:155.A:162.A:172.A:172.A:172.A;
BLCA	BTG2	ENST00000475157.1	474	pdb3e9v.ent	A	1.331	1	1:69:86:98:101	1:69:86:98:101	NA:61:77:89:92	15.37	0.2245	0.718171	0.32177	0.779089	0.03	0	0	pdb3e9v.ent,A,0.2245;pdb3dju.ent,B,0.2367	0.2367	1	0.619055	NA	NA	open /pdb/e9/pdb3e9v.ent.gz;color red :70.A:87.A:99.A:102.A;
BLCA	CYP2B6	ENST00000324071.4	1473	pdb3qu8.ent	D	1.07	0.998	169:192:202:357:381:407:410:425	169:192:202:357:381:407:410:425	136:159:169:324:348:374:377:392	26.74	0.2246	0.718171	0.128	0.690244	0.03	0	0	pdb3qu8.ent,D,0.2246;pdb3qu8.ent,C,0.2257;pdb3qu8.ent,F,0.2327;pdb3qu8.ent,E,0.2413;pdb3qu8.ent,B,0.2463;pdb4i91.ent,A,0.2524;pdb3qoa.ent,A,0.2526;pdb3ibd.ent,A,0.2537;pdb3qu8.ent,A,0.259;pdb3ua5.ent,A,0.2676;pdb3ua5.ent,B,0.2731	0.2731	1	0.619055	0.606898	0.509093	open /pdb/qu/pdb3qu8.ent.gz;color red :169.D:192.D:202.D:357.D:381.D:407.D:410.D:425.D;
BLCA	CTNNB1	ENST00000349496.5	2343	pdb3fqr.ent	C	86.667	1	32:33:37:37:41:352:646:683:699	32:33:37:41:352:646:683:699	3:NA:7:NA:NA:NA:NA:NA	7.39	0.2273	0.718171	0.96903	0.994004	0.04	1	Oncogene	pdb3fqr.ent,C,0.2273;pdb2z6h.ent,A,0.3313	0.3313	1	NA	NA	NA	open /pdb/fq/pdb3fqr.ent.gz;color red :3.C:8.C:8.C;
BLCA	EXOSC10	ENST00000544779.1	2037	pdb3sag.ent	A	1.78	1	182:229:298:302:522:659	182:229:298:302:522:659	4:NA:91:95:315:NA	25.98	0.2287	0.718171	0.41873	0.815498	0.04	0	0	pdb3sag.ent,A,0.2287;pdb3saf.ent,A,0.2317;pdb3sah.ent,B,0.2321;pdb3sag.ent,B,0.2339;pdb3sah.ent,A,0.2354;pdb3saf.ent,B,0.2411	0.2339	1	0.620303	NA	NA	open /pdb/sa/pdb3sag.ent.gz;color red :182.A:298.A:302.A:522.A;
BLCA	TPR	ENST00000367478.4	7089	pdb1fec.ent	B	4.87	0.979	8:251:296:297:344:534:637:647:743:851:1039:1063:1162:1601:1724:2120:2154	8:251:296:297:344:534:637:647:743:851:1039:1063:1162:1601:1724:2120:2154	8:NA:131:132:156:NA:NA:NA:NA:NA:NA:NA:NA:NA:NA:NA:399	27.43	0.23	0.718171	0.34468	0.780598	0.07	1	0	pdb1fec.ent,B,0.23;pdb1fec.ent,A,0.3059;pdb1nda.ent,D,0.3572;pdb1nda.ent,C,0.36;pdb1nda.ent,A,0.3645;pdb1nda.ent,B,0.3674;pdb1gxf.ent,B,0.4262;pdb1aog.ent,A,0.431;pdb1gxf.ent,A,0.431;pdb1aog.ent,B,0.4366;pdb1bzl.ent,B,0.4383;pdb1bzl.ent,A,0.5518	0.23	1	0.620303	0.608542	NA	open /pdb/fe/pdb1fec.ent.gz;color red :9.B:132.B:133.B:157.B:400.B;
BLCA	PIWIL1	ENST00000245255.3	2583	pdb3o6e.ent	X	8.19	1	275:330:350:380:465:641:702	275:330:350:380:465:641:702	NA:53:73:93:NA:NA:NA	14.48	0.2344	0.718171	0.07602	0.616713	0.03	0	0	pdb3o6e.ent,X,0.2344;pdb3o7v.ent,X,0.242;pdb3o3i.ent,X,0.2526;pdb2l5c.ent,A,0.3769;pdb2l5d.ent,A,0.4961	0.4961	1	NA	NA	NA	open /pdb/o6/pdb3o6e.ent.gz;color red :330.X:350.X:380.X;
BLCA	SDHA	ENST00000510361.1	1848	pdb1yq4.ent	A	1.002	0.92	68:187:192:354:397:446	68:187:192:354:397:446	18:185:190:352:395:444	27.31	0.2367	0.718171	0.29436	0.771346	0.03	0	0	pdb1yq4.ent,A,0.2367;pdb2h88.ent,N,0.2405;pdb2h89.ent,A,0.2423;pdb1zoy.ent,A,0.2493;pdb1zp0.ent,A,0.2503;pdb2wqy.ent,A,0.2505;pdb2wqy.ent,N,0.2513;pdb2h88.ent,A,0.2522;pdb1yq3.ent,A,0.2523;pdb2fbw.ent,A,0.2532;pdb3sfd.ent,A,0.2584;pdb2fbw.ent,N,0.2586;pdb3ae5.ent,A,0.2588;pdb3aec.ent,A,0.261;pdb3aed.ent,A,0.2611;pdb3ae9.ent,A,0.2626;pdb3aeb.ent,A,0.263;pdb3ae4.ent,A,0.2633;pdb3aee.ent,A,0.2638;pd…	0.2523	1	0.624271	0.611343	0.517225	open /pdb/yq/pdb1yq4.ent.gz;color red :25.A:192.A:197.A:359.A:402.A:451.A;
BLCA	CHL1	ENST00000397491.2	3624	pdb4oh3.ent	B	2.248	0.905	40:247:420:576:626:694:873:1059:1089	40:247:420:576:626:694:873:1059:1089	NA:NA:NA:NA:209:NA:389:489:509	27.7	0.2388	0.718171	0.60012	0.874757	0.04	0	0	pdb4oh3.ent,B,0.2388;pdb4oh3.ent,A,0.2792;pdb4cl4.ent,A,0.5256;pdb4cl5.ent,A,0.5622;pdb4cl4.ent,B,0.5683;pdb4cl5.ent,B,0.571	0.2388	1	0.624271	NA	NA	open /pdb/oh/pdb4oh3.ent.gz;color red :217.B:425.B:533.B:553.B;
BLCA	KRIT1	ENST00000340022.2	2208	pdb4dx8.ent	H	4.623	1	111:114:169:283:392:446:608	111:114:169:283:392:446:608	88:91:131:NA:NA:NA:NA	17.15	0.241	0.718171	0.34976	0.785045	0.03	0	0	pdb4dx8.ent,H,0.241;pdb4dx8.ent,J,0.2816;pdb4dx8.ent,K,0.333;pdb4dx8.ent,I,0.3335	0.333	1	NA	NA	NA	open /pdb/dx/pdb4dx8.ent.gz;color red :111.H:114.H:169.H;
BLCA	THBS2	ENST00000366787.3	3516	pdb2rhp.ent	A	2.608	1	61:131:685:723:799:832:926:935	61:131:685:723:799:832:926:935	NA:NA:135:173:249:282:376:385	36.34	0.2434	0.718171	0.4205	0.815498	0.03	0	0	pdb2rhp.ent,A,0.2434;pdb1yo8.ent,A,0.2491	0.2434	1	0.624271	0.611343	0.517225	open /pdb/rh/pdb2rhp.ent.gz;color red :685.A:723.A:799.A:832.A:926.A:935.A;
BLCA	PRDX6	ENST00000340385.5	672	pdb1prx.ent	A	1.018	0.995	96:108:108:124:158	96:108:124:158	91:103:119:153	21.76	0.2455	0.718171	0.01639	0.335995	0.03	0	0	pdb1prx.ent,A,0.2455;pdb1prx.ent,B,0.3444	0.3444	1	0.624271	0.611343	NA	open /pdb/pr/pdb1prx.ent.gz;color red :96.A:108.A:108.A:124.A:158.A;
BLCA	AP1B1	ENST00000405198.1	2847	pdb4hmy.ent	B	1.684	1	5:307:475:524	5:307:475:524	NA:296:464:513	32.83	0.2457	0.718171	0.38782	0.815498	0.03	0	0	pdb4hmy.ent,B,0.2457;pdb4p6z.ent,B,0.3349	0.2457	1	NA	NA	NA	open /pdb/hm/pdb4hmy.ent.gz;color red :307.B:475.B:524.B;
BLCA	SRP68	ENST00000539137.1	1767	pdb4p3f.ent	B	2.97	0.808	4:27:81:112:162:225:484	4:27:81:112:162:225:484	NA:NA:27:96:146:NA:NA	18.66	0.247	0.718171	0.35735	0.79054	0.05	0	0	pdb4p3f.ent,B,0.247;pdb4p3e.ent,C,0.2752;pdb4p3f.ent,A,0.3187	0.3187	1	NA	NA	NA	open /pdb/p3/pdb4p3f.ent.gz;color red :73.B:142.B:192.B;
BLCA	GTF2I	ENST00000324896.4	2994	pdb2dn4.ent	A	10.071	1	211:257:440:452:453	211:257:440:452:453	NA:NA:87:97:98	14.8	0.2491	0.718171	0.02229	0.380788	0.03	0	0	pdb2dn4.ent,A,0.2491	0.2491	1	NA	NA	NA	open /pdb/dn/pdb2dn4.ent.gz;color red :87.A:97.A:98.A;
BLCA	RET	ENST00000355710.3	3342	pdb2ivt.ent	A	4.047	1	245:337:673:884:969:998:999:1059:1081	245:337:673:884:969:998:999:1059:1081	NA:NA:NA:161:245:274:275:NA:NA	21.69	0.2543	0.721107	0.35319	0.786112	0.04	1	Oncogene	pdb2ivt.ent,A,0.2543;pdb2x2l.ent,A,0.2571;pdb4cki.ent,A,0.2594;pdb2ivu.ent,A,0.262;pdb2x2m.ent,A,0.269;pdb2x2k.ent,A,0.2692;pdb2x2m.ent,B,0.2703;pdb2ivv.ent,A,0.2707;pdb2ivs.ent,A,0.2821;pdb4ckj.ent,A,0.295;pdb2ivs.ent,B,0.3283	0.2707	1	0.634562	NA	NA	open /pdb/iv/pdb2ivt.ent.gz;color red :884.A:969.A:998.A:999.A;
BLCA	F11	ENST00000264692.4	1719	pdb4na8.ent	A	2.403	0.996	164:199:253:274:401:523:539	164:199:253:274:401:523:539	NA:NA:NA:NA:66:188:204	18.55	0.2664	0.721107	0.40399	0.815498	0.03	0	0	pdb4na8.ent,A,0.2664;pdb1zmj.ent,A,0.2668;pdb3bg8.ent,A,0.2693;pdb1zrk.ent,A,0.2729;pdb1zhr.ent,A,0.275;pdb1zpz.ent,A,0.2751;pdb1zsl.ent,A,0.2753;pdb1zml.ent,A,0.2756;pdb1zlr.ent,A,0.2759;pdb1zpc.ent,A,0.2769;pdb1zhm.ent,A,0.2774;pdb1zjd.ent,A,0.2794;pdb1zsk.ent,A,0.2797;pdb1ztj.ent,A,0.2799;pdb1xx9.ent,B,0.2801;pdb1zom.ent,A,0.2806;pdb1zpb.ent,A,0.2811;pdb1zsj.ent,A,0.2813;pdb1xx9.ent,A,0.2816;p…	0.292	1	NA	NA	NA	open /pdb/na/pdb4na8.ent.gz;color red :75.A:195.A:211.A;
BLCA	AP2B1	ENST00000262325.7	2811	pdb2xa7.ent	B	1.617	1	297:464:514:575:714:806:904	297:464:514:575:714:806:904	294:461:511:572:NA:NA:NA	36.11	0.2686	0.721107	0.21517	0.746397	0.03	0	0	pdb2xa7.ent,B,0.2686;pdb2vgl.ent,B,0.3198;pdb2jkr.ent,B,0.3284;pdb2jkt.ent,B,0.3294;pdb1e42.ent,B,0.6854;pdb2iv9.ent,B,0.6871;pdb1e42.ent,A,0.6905;pdb2iv8.ent,A,0.6913;pdb2g30.ent,A,0.6943;pdb2iv9.ent,A,0.6955;pdb2jkr.ent,E,0.6979;pdb2jkt.ent,E,0.7279	0.2686	1	0.641038	NA	NA	open /pdb/xa/pdb2xa7.ent.gz;color red :297.B:464.B:514.B:575.B;
BLCA	TUBA1A	ENST00000295766.5	1353	pdb3j6e.ent	C	1.051	1	88:199:266:269:331:447	88:199:266:269:331:447	77:188:255:258:320:NA	24.89	0.2688	0.721107	0.43788	0.818529	0.03	0	0	pdb3j6e.ent,C,0.2688;pdb3j6e.ent,E,0.2699;pdb3j6e.ent,K,0.2708;pdb3j6e.ent,I,0.2712;pdb3j6e.ent,O,0.2713;pdb1tub.ent,A,0.2714;pdb3j6e.ent,M,0.2715;pdb3j6e.ent,Q,0.273;pdb3j6g.ent,I,0.2744;pdb3j6g.ent,G,0.2745;pdb3j6e.ent,A,0.2749;pdb3j6g.ent,K,0.2758;pdb3j6e.ent,G,0.2769;pdb3j6g.ent,E,0.2772;pdb3j6g.ent,A,0.2789;pdb3j6g.ent,O,0.2806;pdb3j6g.ent,M,0.2817;pdb3j6g.ent,Q,0.2831;pdb3j6g.ent,C,0.2853;p…	0.2831	1	0.641038	0.638763	NA	open /pdb/j6/pdb3j6e.ent.gz;color red :88.C:199.C:266.C:269.C:331.C;
BLCA	CSF1R	ENST00000286301.3	2916	pdb4dkd.ent	C	3.57	1	37:61:115:405:443:554	37:61:115:405:443:554	18:42:92:NA:NA:NA	26.94	0.2696	0.721107	0.23835	0.746397	0.03	0	Oncogene	pdb4dkd.ent,C,0.2696;pdb4liq.ent,E,0.8111	0.8111	1	NA	NA	NA	open /pdb/dk/pdb4dkd.ent.gz;color red :37.C:61.C:115.C;
BLCA	MTIF2	ENST00000403721.1	2181	pdb3izy.ent	P	1.352	1	274:312:343:346:417:439:641	274:312:343:346:417:439:641	98:136:167:170:241:263:465	38.26	0.2716	0.721107	0.02961	0.455254	0.03	0	0	pdb3izy.ent,P,0.2716	0.2716	1	0.641745	0.638763	0.559661	open /pdb/iz/pdb3izy.ent.gz;color red :274.P:312.P:343.P:346.P:417.P:439.P:641.P;
BLCA	TOP3A	ENST00000321105.5	3003	pdb4cht.ent	A	1.616	1	51:369:580:583:833:873:959	51:369:580:583:833:873:959	31:349:560:563:NA:NA:NA	33.17	0.2753	0.723545	0.71805	0.935447	0.03	0	0	pdb4cht.ent,A,0.2753;pdb4cgy.ent,A,0.2831	0.2831	1	0.644782	NA	NA	open /pdb/ch/pdb4cht.ent.gz;color red :51.A:369.A:580.A:583.A;
BLCA	PI4KB	ENST00000368873.1	2448	pdb4d0l.ent	E	1.701	1	69:110:146:274:448:494:601:774	69:110:146:274:448:494:601:774	NA:NA:19:NA:NA:NA:281:454	26.19	0.2786	0.727576	0.73018	0.938934	0.03	0	0	pdb4d0l.ent,E,0.2786;pdb4d0l.ent,C,0.2789;pdb4d0m.ent,I,0.2817;pdb4d0m.ent,c,0.2833;pdb4d0m.ent,W,0.2839;pdb4d0m.ent,g,0.2851;pdb4d0m.ent,Q,0.2854;pdb4d0m.ent,S,0.2859;pdb4d0m.ent,C,0.286;pdb4d0l.ent,A,0.2862;pdb4d0m.ent,O,0.2863;pdb4d0m.ent,A,0.2888;pdb4d0m.ent,G,0.2891;pdb4d0m.ent,Y,0.2931;pdb4d0m.ent,M,0.294	0.2888	1	NA	NA	NA	open /pdb/d0/pdb4d0l.ent.gz;color red :146.E:586.E:759.E;
BLCA	GRM1	ENST00000282753.1	3582	pdb3ks9.ent	B	2.699	1	52:67:170:179:221:471:544:636:800:853:914:958:1121	52:67:170:179:221:471:544:636:800:853:914:958:1121	18:33:110:119:161:404:NA:NA:NA:NA:NA:NA:NA	28.19	0.2849	0.739297	0.76512	0.954754	0.06	0	0	pdb3ks9.ent,B,0.2849;pdb3ks9.ent,A,0.2988	0.2849	1	0.661463	0.651656	0.5698	open /pdb/ks/pdb3ks9.ent.gz;color red :52.B:67.B:170.B:179.B:221.B:471.B;
BLCA	XDH	ENST00000379416.3	3999	pdb1n5x.ent	A	1.379	1	598:665:876:943:1217:1223:1283	598:665:876:943:1217:1223:1283	564:631:842:909:NA:NA:NA	36.25	0.2896	0.748336	0.13689	0.690276	0.03	0	0	pdb1n5x.ent,A,0.2896;pdb2ckj.ent,A,0.2903;pdb3bdj.ent,B,0.293;pdb2ckj.ent,B,0.2933;pdb1v97.ent,A,0.2943;pdb2e1q.ent,B,0.2945;pdb3uni.ent,A,0.2947;pdb3amz.ent,A,0.2955;pdb3bdj.ent,A,0.2972;pdb3am9.ent,B,0.2972;pdb2ckj.ent,C,0.2972;pdb1n5x.ent,B,0.2975;pdb1vdv.ent,B,0.2977;pdb3unc.ent,B,0.2988;pdb2e1q.ent,D,0.2997;pdb2e1q.ent,C,0.2998;pdb3unc.ent,A,0.3004;pdb3amz.ent,B,0.3004;pdb2e1q.ent,A,0.3009;p…	0.293	1	0.666579	NA	NA	open /pdb/n5/pdb1n5x.ent.gz;color red :597.A:664.A:875.A:942.A;
BLCA	POT1	ENST00000357628.3	1902	pdb1xjv.ent	A	2.175	1	31:119:173:178:284:355	31:119:173:178:284:355	26:114:165:170:276:NA	24.42	0.2957	0.754587	0.09996	0.640369	0.03	1	0	pdb1xjv.ent,A,0.2957;pdb3kjp.ent,A,0.3021;pdb3kjo.ent,A,0.312;pdb1afw.ent,A,0.4646;pdb1afw.ent,B,0.472;pdb1pxt.ent,B,0.5151;pdb1pxt.ent,A,0.5237;pdb3w15.ent,C,0.8397	0.312	1	0.669084	0.651656	NA	open /pdb/xj/pdb1xjv.ent.gz;color red :31.A:119.A:173.A:178.A:284.A;
BLCA	ITCH	ENST00000535650.1	2256	pdb3tug.ent	A	2.249	1	89:137:147:398:492:600	89:137:147:398:492:600	NA:NA:NA:25:115:188	24.11	0.3042	0.765361	0.52244	0.848238	0.04	0	0	pdb3tug.ent,A,0.3042	0.3042	1	NA	NA	NA	open /pdb/tu/pdb3tug.ent.gz;color red :549.A:643.A:751.A;
BLCA	DDC	ENST00000357936.5	1440	pdb3rbl.ent	B	1.081	0.998	153:203:220:231:378:452	153:203:220:231:378:452	149:199:216:227:341:415	29.45	0.3043	0.765361	0.26221	0.753547	0.03	0	0	pdb3rbl.ent,B,0.3043;pdb3rbl.ent,A,0.3109;pdb3rbf.ent,A,0.3125;pdb3rch.ent,A,0.3144;pdb3rch.ent,B,0.3151;pdb3rbf.ent,B,0.3234;pdb1js6.ent,B,0.3418;pdb1js6.ent,A,0.3437;pdb1js3.ent,B,0.3535;pdb1js3.ent,A,0.3541	0.3535	1	0.67284	0.651656	0.575243	open /pdb/rb/pdb3rbl.ent.gz;color red :153.B:203.B:220.B:231.B:378.B:452.B;
BLCA	GRIK1	ENST00000389125.3	2715	pdb4mf3.ent	A	3.504	1	69:98:153:309:662:743:774:779	69:98:153:309:662:743:774:779	NA:NA:NA:NA:NA:196:227:232	21.81	0.3076	0.765526	0.89241	0.964031	0.03	0	0	pdb4mf3.ent,A,0.3076;pdb4mf3.ent,B,0.314;pdb2znu.ent,A,0.3732;pdb2zns.ent,A,0.3927;pdb3fvg.ent,A,0.3956;pdb2znt.ent,A,0.3967;pdb3fuz.ent,A,0.3993;pdb3fv1.ent,B,0.3995;pdb3fv2.ent,A,0.4035;pdb3fuz.ent,B,0.4036;pdb3fvn.ent,B,0.4059;pdb3fvk.ent,B,0.406;pdb3fv2.ent,B,0.4062;pdb3fv1.ent,A,0.4066;pdb3fvo.ent,A,0.407;pdb3fvk.ent,A,0.41;pdb3fvg.ent,B,0.4172;pdb3fvn.ent,A,0.4183;pdb3fvo.ent,B,0.4206	0.4066	1	NA	NA	NA	open /pdb/mf/pdb4mf3.ent.gz;color red :196.A:227.A:232.A;
BLCA	DPYD	ENST00000370192.3	3075	pdb1gt8.ent	A	1.028	1	34:123:134:294:307:521:611:678	34:123:134:294:307:521:611:678	33:122:133:293:306:520:610:NA	40.61	0.3085	0.765526	0.22055	0.746397	0.04	0	0	pdb1gt8.ent,A,0.3085;pdb1gt8.ent,C,0.309;pdb1gt8.ent,D,0.3131;pdb1gte.ent,A,0.3148;pdb1gt8.ent,B,0.3197;pdb1gte.ent,C,0.3232;pdb1gte.ent,B,0.3278;pdb1gth.ent,D,0.6146;pdb1gth.ent,B,0.6174;pdb1gth.ent,C,0.618;pdb1gth.ent,A,0.6203;pdb1h7x.ent,B,0.7476;pdb1h7w.ent,B,0.7521;pdb1h7w.ent,A,0.7525;pdb1h7x.ent,A,0.7525;pdb1gte.ent,D,0.7578;pdb1h7x.ent,C,0.762;pdb1h7w.ent,C,0.7732;pdb1h7x.ent,D,0.7791;pdb…	0.7864	1	0.67284	0.651656	0.575243	open /pdb/gt/pdb1gt8.ent.gz;color red :34.A:123.A:134.A:294.A:307.A:521.A:611.A;
BLCA	LSS	ENST00000397728.3	2196	pdb1w6j.ent	A	1.006	0.999	10:485:657:679:725	10:485:657:679:725	5:480:652:674:720	30.49	0.3102	0.766157	0.87823	0.963215	0.03	0	0	pdb1w6j.ent,A,0.3102;pdb1w6k.ent,A,0.3193	0.3102	1	0.67284	0.651656	NA	open /pdb/w6/pdb1w6j.ent.gz;color red :10.A:485.A:657.A:679.A:725.A;
BLCA	ZMPSTE24	ENST00000372759.3	1425	pdb4aw6.ent	A	1.11	1	74:88:185:239:258:261:354:445	74:88:185:239:258:261:354:445	73:87:176:230:249:252:309:400	30.14	0.313	0.76998	0.36813	0.802837	0.03	0	0	pdb4aw6.ent,A,0.313;pdb2ypt.ent,A,0.3279;pdb4aw6.ent,B,0.3462;pdb4aw6.ent,E,0.3546;pdb4aw6.ent,D,0.3627;pdb2ypt.ent,D,0.3879;pdb2ypt.ent,B,0.389;pdb2ypt.ent,E,0.4071	0.3627	1	0.67284	0.651656	0.575243	open /pdb/aw/pdb4aw6.ent.gz;color red :74.A:88.A:185.A:239.A:258.A:261.A:354.A:445.A;
BLCA	KLHL12	ENST00000367261.3	1704	pdb2vpj.ent	A	1.962	1	198:237:239:263:330:388:395	198:237:239:263:330:388:395	NA:NA:NA:NA:52:110:117	20.32	0.3172	0.770755	0.01473	0.312378	0.03	0	0	pdb2vpj.ent,A,0.3172	0.3172	1	NA	NA	NA	open /pdb/vp/pdb2vpj.ent.gz;color red :330.A:388.A:395.A;
BLCA	KAT2A	ENST00000225916.5	2511	pdb3d7c.ent	A	7.532	0.991	252:392:783:785:832	252:392:783:785:832	NA:NA:57:59:106	15.85	0.3173	0.770755	0.63071	0.893918	0.03	0	0	pdb3d7c.ent,A,0.3173;pdb3d7c.ent,B,0.3372;pdb1f68.ent,A,0.4548	0.3372	1	NA	NA	NA	open /pdb/d7/pdb3d7c.ent.gz;color red :783.A:785.A:832.A;
BLCA	PAIP1	ENST00000436644.2	1200	pdb3rk6.ent	A	1.839	1	34:98:112:131:196:337:384	34:98:112:131:196:337:384	NA:21:35:54:119:NA:NA	21.6	0.3188	0.770755	0.74095	0.946745	0.03	0	0	pdb3rk6.ent,A,0.3188;pdb3rk6.ent,B,0.3408	0.3188	1	0.675552	NA	NA	open /pdb/rk/pdb3rk6.ent.gz;color red :98.A:112.A:131.A:196.A;
BLCA	FKBP5	ENST00000539068.1	1371	pdb1kt1.ent	A	1.219	1	87:185:232:278	87:185:232:278	44:138:185:231	31.95	0.3225	0.770755	0.19045	0.743287	0.03	0	0	pdb1kt1.ent,A,0.3225;pdb1kt0.ent,A,0.3562;pdb3o5d.ent,B,0.7651;pdb3o5d.ent,A,0.7723	0.7651	1	0.678012	NA	NA	open /pdb/kt/pdb1kt1.ent.gz;color red :87.A:185.A:232.A:278.A;
BLCA	PNPT1	ENST00000447944.2	2349	pdb3u1k.ent	D	1.274	1	18:34:164:257:525	18:34:164:257:525	NA:NA:117:210:471	29.87	0.3228	0.770755	0.41083	0.815498	0.03	0	0	pdb3u1k.ent,D,0.3228;pdb3u1k.ent,C,0.3247;pdb3u1k.ent,B,0.332;pdb3u1k.ent,A,0.3391	0.332	1	NA	NA	NA	open /pdb/u1/pdb3u1k.ent.gz;color red :164.D:257.D:525.D;
BLCA	ANK1	ENST00000396942.1	5715	pdb1n11.ent	A	4.713	1	22:157:249:470:480:610:923:925:1021:1228:1706:1764:1772:1849:1893	22:157:249:470:480:610:923:925:1021:1228:1706:1764:1772:1849:1893	NA:NA:NA:66:76:206:NA:NA:NA:NA:NA:NA:NA:NA:NA	32.17	0.3261	0.770755	0.97116	0.994004	0.07	0	0	pdb1n11.ent,A,0.3261	0.3261	1	NA	NA	NA	open /pdb/n1/pdb1n11.ent.gz;color red :470.A:480.A:610.A;
BLCA	RXRG	ENST00000359842.5	1389	pdb2gl8.ent	A	2.432	1	9:75:217:324:427:440	9:75:217:324:427:440	NA:NA:NA:68:171:184	19.21	0.3312	0.770755	0.97506	0.994004	0.03	0	0	pdb2gl8.ent,A,0.3312;pdb2gl8.ent,C,0.3978;pdb2gl8.ent,D,0.4161;pdb2gl8.ent,B,0.4396	0.4396	1	NA	NA	NA	open /pdb/gl/pdb2gl8.ent.gz;color red :102.A:205.A:218.A;
BLCA	CSNK1G2	ENST00000589385.1	896	pdb2c47.ent	A	1.035	0.743	23:101:118:160:202	23:101:118:160:202	51:NA:109:NA:172	22.63	0.334	0.770755	0.2862	0.771346	0.03	0	0	pdb2c47.ent,A,0.334;pdb2c47.ent,B,0.4431;pdb2c47.ent,C,0.7042;pdb2c47.ent,D,0.8152	0.8152	1	NA	NA	NA	open /pdb/c4/pdb2c47.ent.gz;color red :100.A:159.A:222.A;
BLCA	DPP3	ENST00000532677.1	2268	pdb3t6j.ent	A	1.046	1	302:316:406:480:491:672	302:316:406:480:491:672	282:296:386:457:468:649	31.46	0.3355	0.770755	0.08788	0.61869	0.03	0	0	pdb3t6j.ent,A,0.3355;pdb3t6b.ent,A,0.3439;pdb3t6b.ent,B,0.3531;pdb3fvy.ent,A,0.623	0.623	1	0.691166	0.676325	0.600368	open /pdb/t6/pdb3t6j.ent.gz;color red :283.A:297.A:387.A:461.A:472.A:653.A;
BLCA	PTK2	ENST00000519465.1	2040	pdb4cye.ent	B	2.033	0.925	1:11:120:163:252:404	1:11:120:163:252:404	NA:5:NA:NA:115:186	25.21	0.3414	0.770755	0.23025	0.746397	0.03	0	0	pdb4cye.ent,B,0.3414;pdb4ny0.ent,A,0.3683;pdb4ny0.ent,C,0.3707;pdb4ny0.ent,D,0.3785;pdb4ny0.ent,B,0.386;pdb3zdt.ent,A,0.4064;pdb2al6.ent,B,0.4518;pdb2al6.ent,A,0.5918;pdb2aeh.ent,B,0.6003;pdb2j0m.ent,A,0.6007;pdb2aeh.ent,A,0.6026;pdb4cye.ent,A,0.6081;pdb2ijm.ent,B,0.9377;pdb2jko.ent,A,0.9407;pdb2j0m.ent,B,0.9449;pdb3pxk.ent,B,0.9451;pdb2j0l.ent,A,0.9487;pdb2ijm.ent,A,0.9495;pdb4i4e.ent,A,0.9497;p…	0.9582	1	NA	NA	NA	open /pdb/cy/pdb4cye.ent.gz;color red :39.B:149.B:220.B;
BLCA	MLH1	ENST00000456676.2	2036	pdb4p7a.ent	A	2.238	0.947	11:11:244:246:253:541:639:676	11:244:246:253:541:639:676	NA:NA:NA:80:199:279:301	25.21	0.3417	0.770755	0.98184	0.994004	0.04	1	TSG	pdb4p7a.ent,A,0.3417;pdb3na3.ent,A,0.3721	0.3721	1	0.691166	NA	NA	open /pdb/p7/pdb4p7a.ent.gz;color red :82.A:213.A:293.A:334.A;
BLCA	SI	ENST00000264382.3	5481	pdb3lpo.ent	D	2.099	1	104:140:498:850:889:1007:1051:1152:1289:1294:1377:1441:1568:1818	104:140:498:850:889:1007:1051:1152:1289:1294:1377:1441:1568:1818	43:79:437:789:828:NA:NA:NA:NA:NA:NA:NA:NA:NA	46.8	0.3443	0.770755	0.36429	0.79729	0.06	0	0	pdb3lpo.ent,D,0.3443;pdb3lpo.ent,C,0.5659;pdb3lpp.ent,B,0.9888;pdb3lpo.ent,B,0.9894;pdb3lpp.ent,C,0.9899;pdb3lpp.ent,D,0.9913;pdb3lpo.ent,A,0.9951;pdb3lpp.ent,A,0.9952	0.9913	1	0.691189	0.68322	NA	open /pdb/lp/pdb3lpo.ent.gz;color red :71.D:107.D:465.D:817.D:856.D;
BLCA	BDP1	ENST00000358731.4	7872	pdb4gfv.ent	A	9.171	0.997	45:506:710:824:1133:1374:1421:1611:1691:1708:1712:1745:1917:2331:2452:2616	45:506:710:824:1133:1374:1421:1611:1691:1708:1712:1745:1917:2331:2452:2616	20:NA:NA:NA:NA:NA:NA:NA:NA:NA:194:NA:221:NA:NA:NA	21.7	0.3444	0.770755	0.2997	0.771346	0.07	0	0	pdb4gfv.ent,A,0.3444	0.3444	1	NA	NA	NA	open /pdb/gf/pdb4gfv.ent.gz;color red :25.A:199.A:228.A;
BLCA	ATP2A1	ENST00000357084.3	3003	pdb4nab.ent	A	1.205	1	133:602:615:803:824:864:955	133:602:615:803:824:864:955	NA:438:451:639:660:700:791	45.27	0.3513	0.779962	0.33271	0.780598	0.03	0	0	pdb4nab.ent,A,0.3513;pdb2c9m.ent,A,0.4004;pdb3b9b.ent,A,0.4037;pdb1su4.ent,A,0.4265;pdb2c9m.ent,B,0.4371;pdb3w5b.ent,A,0.5198;pdb3w5a.ent,A,0.5266;pdb3w5a.ent,B,0.5268;pdb4h1w.ent,A,0.5991;pdb4kyt.ent,A,0.652;pdb1vfp.ent,B,0.655;pdb1vfp.ent,A,0.6552;pdb3ar2.ent,A,0.6553;pdb2zbd.ent,A,0.6576;pdb1t5t.ent,A,0.67;pdb3ba6.ent,A,0.6722;pdb1t5s.ent,A,0.6766;pdb3n8g.ent,A,0.6805;pdb1iwo.ent,B,0.6852;pdb1…	0.6988	1	0.699978	0.686386	0.612523	open /pdb/na/pdb4nab.ent.gz;color red :602.A:615.A:803.A:824.A:864.A:955.A;
BLCA	FOXP2	ENST00000393494.2	2145	pdb2a07.ent	H	9.038	1	313:536:543:557	313:536:543:557	NA:31:38:52	19.55	0.3554	0.781929	0.09483	0.633918	0.03	0	0	pdb2a07.ent,H,0.3554;pdb2a07.ent,I,0.3595;pdb2a07.ent,G,0.3625;pdb2a07.ent,F,0.3628;pdb2a07.ent,J,0.7772;pdb2as5.ent,G,0.7801;pdb2a07.ent,K,0.7814;pdb2as5.ent,F,0.789	0.7814	1	NA	NA	NA	open /pdb/a0/pdb2a07.ent.gz;color red :536.H:543.H:557.H;
BLCA	GAD1	ENST00000358196.3	1782	pdb3hbx.ent	F	1.36	0.787	35:249:325:405:433:485	35:249:325:405:433:485	NA:112:164:NA:242:337	28.67	0.359	0.785712	0.43126	0.815498	0.03	0	0	pdb3hbx.ent,F,0.359;pdb3hbx.ent,C,0.3608;pdb3hbx.ent,B,0.3616;pdb3hbx.ent,E,0.371;pdb3hbx.ent,A,0.4846;pdb3hbx.ent,D,0.4899;pdb3vp6.ent,B,0.6589;pdb2okj.ent,B,0.7329;pdb3vp6.ent,A,0.7378;pdb2okj.ent,A,0.7513	0.4899	1	0.710022	NA	NA	open /pdb/hb/pdb3hbx.ent.gz;color red :123.F:175.F:253.F:349.F;
BLCA	SPTAN1	ENST00000372731.4	7416	pdb1aj3.ent	A	25.214	1	360:422:796:798:866:1071:1183:1247:1250:1387:1421:1431:1475:1520:1528:1542:1564:1624:1626:1750:1754:1775:1790:1804:1860:1888:1974:1974:2111:2152:2246:2366:2395	360:422:796:798:866:1071:1183:1247:1250:1387:1421:1431:1475:1520:1528:1542:1564:1624:1626:1750:1754:1775:1790:1804:1860:1888:1974:2111:2152:2246:2366:2395	NA:NA:NA:NA:NA:NA:NA:NA:NA:NA:NA:NA:NA:NA:NA:NA:NA:NA:NA:NA:NA:9:24:38:94:NA:NA:NA:NA:NA:NA:NA	18.75	0.3659	0.786442	0.00034	0.0261375	0.12	0	0	pdb1aj3.ent,A,0.3659;pdb1cun.ent,C,0.6921;pdb1cun.ent,B,0.7011;pdb1cun.ent,A,0.7145	0.3659	1	0.711033	NA	NA	open /pdb/aj/pdb1aj3.ent.gz;color red :18.A:33.A:47.A:103.A;
BLCA	VPS33A	ENST00000267199.4	1788	pdb4bx9.ent	A	1.037	1	17:17:17:95:456	17:95:456	16:94:445	31.97	0.3675	0.786442	0.42916	0.815498	0.03	0	0	pdb4bx9.ent,A,0.3675;pdb4bx9.ent,B,0.372;pdb4bx8.ent,B,0.3859;pdb4bx8.ent,A,0.3971	0.3971	1	0.711033	0.704094	NA	open /pdb/bx/pdb4bx9.ent.gz;color red :17.A:17.A:17.A:95.A:456.A;
BLCA	CFH	ENST00000367429.4	3693	pdb3gaw.ent	A	1.254	1	23:89:267:341:433:596:786:795	23:89:267:341:433:596:786:795	5:71:249:323:415:578:768:777	51.97	0.3722	0.786442	0.24639	0.746397	0.03	0	0	pdb3gaw.ent,A,0.3722;pdb3gau.ent,A,0.6128;pdb1haq.ent,A,0.6634;pdb3gav.ent,A,0.7895;pdb2qfg.ent,A,0.8186	0.6128	1	0.712127	0.704094	0.63274	open /pdb/ga/pdb3gaw.ent.gz;color red :23.A:89.A:267.A:341.A:433.A:596.A:786.A:795.A;
BLCA	MYH11	ENST00000396324.3	5937	pdb3dtp.ent	A	2.109	1	601:676:992:1282:1380:1576:1674:1723:1762:1873	601:676:992:1282:1380:1576:1674:1723:1762:1873	587:641:922:NA:NA:NA:NA:NA:NA:NA	42.29	0.3734	0.786442	0.13852	0.690276	0.05	1	0	pdb3dtp.ent,A,0.3734;pdb3dtp.ent,B,0.7189	0.7189	1	NA	NA	NA	open /pdb/dt/pdb3dtp.ent.gz;color red :600.A:675.A:956.A;
BLCA	PAN2	ENST00000548043.1	3606	pdb4q8g.ent	B	3.402	0.949	165:195:202:233:351:387:431:563:582:793:902:1020:1179	165:195:202:233:351:387:431:563:582:793:902:1020:1179	NA:NA:NA:NA:NA:NA:NA:94:113:NA:323:NA:NA	25.23	0.3814	0.794514	0.42738	0.815498	0.05	0	0	pdb4q8g.ent,B,0.3814;pdb4q8g.ent,A,0.3956;pdb4q8j.ent,J,0.4894;pdb4q8h.ent,A,0.5066;pdb4q8j.ent,D,0.5201;pdb4q8j.ent,G,0.7704;pdb4q8j.ent,A,0.7802	0.4894	1	NA	NA	NA	open /pdb/q8/pdb4q8g.ent.gz;color red :553.B:572.B:833.B;
BLCA	HCN4	ENST00000261917.3	3609	pdb3u11.ent	B	5.98	1	180:375:550:706:707:846:867:992	180:375:550:706:707:846:867:992	NA:NA:30:185:186:NA:NA:NA	22.21	0.3823	0.794514	0.16554	0.730074	0.03	0	0	pdb3u11.ent,B,0.3823;pdb3u11.ent,A,0.4073;pdb4kl1.ent,A,0.4433;pdb3otf.ent,A,0.4501;pdb4kl1.ent,B,0.4514;pdb4nvp.ent,A,0.4533;pdb4hbn.ent,A,0.4575;pdb4kl1.ent,D,0.4597;pdb4kl1.ent,C,0.4692	0.4501	1	NA	NA	NA	open /pdb/u1/pdb3u11.ent.gz;color red :550.B:706.B:707.B;
BLCA	RYR1	ENST00000359596.3	15114	pdb4i1e.ent	A	10.407	1	39:125:292:391:492:494:664:672:682:822:1117:1415:1692:1770:2403:2997:3553:3850:3905:3928:4090:4226:4522:4685:4757:4802:4882:4940	39:125:292:391:492:494:664:672:682:822:1117:1415:1692:1770:2403:2997:3553:3850:3905:3928:4090:4226:4522:4685:4757:4802:4882:4940	29:NA:264:344:443:445:NA:NA:NA:NA:NA:NA:NA:NA:NA:NA:NA:NA:NA:NA:NA:NA:NA:NA:NA:NA:NA:NA	29.99	0.3824	0.794514	0.99909	0.9991	0.12	0	0	pdb4i1e.ent,A,0.3824;pdb4i3n.ent,A,0.3845;pdb4i7i.ent,A,0.3919;pdb4i0y.ent,A,0.3987;pdb4i8m.ent,A,0.4029;pdb2xoa.ent,A,0.4271;pdb4i6i.ent,A,0.4605;pdb4i37.ent,A,0.5432;pdb4i2s.ent,A,0.5569;pdb4i96.ent,A,0.7971	0.4605	1	0.724119	0.704094	NA	open /pdb/i1/pdb4i1e.ent.gz;color red :40.A:293.A:392.A:493.A:495.A;
BLCA	STK10	ENST00000176763.5	2904	pdb4equ.ent	A	3.529	1	18:97:156:303:930	18:97:156:303:930	NA:63:122:260:NA	24.44	0.3896	0.7995	0.81069	0.956881	0.03	0	0	pdb4equ.ent,A,0.3896;pdb2j7t.ent,A,0.4156;pdb4bc6.ent,A,0.4174;pdb4equ.ent,B,0.4282;pdb4aot.ent,B,0.4341;pdb4aot.ent,A,0.7867	0.4156	1	NA	NA	NA	open /pdb/eq/pdb4equ.ent.gz;color red :97.A:156.A:303.A;
BLCA	UPF1	ENST00000262803.5	3354	pdb2gjk.ent	A	1.819	1	32:217:361:390:404:884:1019	32:217:361:390:404:884:1019	NA:NA:71:100:114:590:NA	31.33	0.3951	0.804591	0.66594	0.912145	0.03	0	0	pdb2gjk.ent,A,0.3951;pdb2gk7.ent,A,0.4031;pdb2xzp.ent,A,0.414;pdb2xzl.ent,A,0.4326;pdb2gk6.ent,B,0.4496;pdb2gk6.ent,A,0.4643;pdb2xzo.ent,A,0.5281;pdb2wjv.ent,B,0.9564;pdb2wjv.ent,A,0.9605;pdb2wjy.ent,A,0.9664	0.4496	1	0.729589	NA	NA	open /pdb/gj/pdb2gjk.ent.gz;color red :361.A:390.A:404.A:884.A;
BLCA	MAP2	ENST00000360351.4	5481	pdb3fm3.ent	B	5.129	0.997	109:237:509:527:542:669:1041:1259:1476	109:237:509:527:542:669:1041:1259:1476	6:NA:79:NA:NA:114:NA:NA:NA	24.17	0.4006	0.807334	0.26143	0.753547	0.04	0	0	pdb3fm3.ent,B,0.4006	0.4006	1	NA	NA	NA	open /pdb/fm/pdb3fm3.ent.gz;color red :8.B:81.B:116.B;
BLCA	NF2	ENST00000338641.4	1785	pdb1h4r.ent	A	2.02	1	146:204:246:591	146:204:246:591	127:185:227:NA	26.01	0.403	0.807334	0.64795	0.899524	0.03	1	TSG	pdb1h4r.ent,A,0.403;pdb1h4r.ent,B,0.4172;pdb3u8z.ent,C,0.4274;pdb3u8z.ent,A,0.4497;pdb3u8z.ent,B,0.4545;pdb3u8z.ent,D,0.5647	0.4545	1	NA	NA	NA	open /pdb/h4/pdb1h4r.ent.gz;color red :146.A:204.A:246.A;
BLCA	TP53BP2	ENST00000343537.7	3402	pdb1ycs.ent	B	5.87	1	397:652:701:772:855:1003:1077:1080:1097	397:652:701:772:855:1003:1077:1080:1097	NA:NA:NA:NA:NA:72:146:149:166	21.41	0.4056	0.807334	0.08907	0.61869	0.04	0	0	pdb1ycs.ent,B,0.4056	0.4056	1	0.729589	NA	NA	open /pdb/yc/pdb1ycs.ent.gz;color red :398.B:472.B:475.B:492.B;
BLCA	NCOA1	ENST00000405141.1	4197	pdb4j5x.ent	D	5.849	0.958	91:108:132:306:368:519:528:584:587:752:983:1046:1315:1377	91:108:132:306:368:519:528:584:587:752:983:1046:1315:1377	NA:NA:NA:NA:NA:112:NA:NA:NA:NA:NA:NA:188:209	21.73	0.4101	0.807334	0.66304	0.912145	0.06	1	0	pdb4j5x.ent,D,0.4101;pdb4j5x.ent,C,0.4177;pdb4j5x.ent,B,0.54;pdb3hvl.ent,B,0.5735;pdb3ctb.ent,B,0.5855;pdb4j5x.ent,A,0.63;pdb3ctb.ent,A,0.6903	0.5735	1	NA	NA	NA	open /pdb/j5/pdb4j5x.ent.gz;color red :342.D:418.D:439.D;
BLCA	LDLR	ENST00000558013.1	2574	pdb1n7d.ent	A	1.341	1	101:179:187:526:539	101:179:187:526:539	34:108:116:451:464	41.05	0.4114	0.807334	0.30314	0.771346	0.03	0	0	pdb1n7d.ent,A,0.4114	0.4114	1	0.729589	0.704094	NA	open /pdb/n7/pdb1n7d.ent.gz;color red :80.A:158.A:166.A:505.A:518.A;
BLCA	MYH7	ENST00000355349.3	5805	pdb3dtp.ent	A	2.062	0.988	442:544:663:779:921:922:1078:1095:1335:1385:1465:1581:1626:1740:1772:1775	442:544:663:779:921:922:1078:1095:1335:1385:1465:1581:1626:1740:1772:1775	438:538:641:756:898:899:NA:NA:NA:NA:NA:NA:NA:NA:NA:NA	48.23	0.4166	0.807619	0.08892	0.61869	0.07	0	0	pdb3dtp.ent,A,0.4166;pdb4db1.ent,B,0.455;pdb4db1.ent,A,0.4614;pdb3dtp.ent,B,0.5104;pdb4p7h.ent,B,0.8724;pdb4p7h.ent,A,0.9776	0.455	1	0.729589	0.704094	0.690946	open /pdb/dt/pdb3dtp.ent.gz;color red :445.A:551.A:675.A:790.A:932.A:933.A;
BLCA	MTR	ENST00000535889.1	3642	pdb4ccz.ent	A	1.985	1	190:211:358:583:606	190:211:358:583:606	171:192:318:543:566	33.69	0.4191	0.807619	0.09013	0.61869	0.03	0	0	pdb4ccz.ent,A,0.4191	0.4191	1	0.729589	0.704094	NA	open /pdb/cc/pdb4ccz.ent.gz;color red :190.A:211.A:358.A:583.A:606.A;
BLCA	ARID1B	ENST00000350026.5	6708	pdb2cxy.ent	A	19.779	1	553:1055:1075:1139:1389:1393:1824:1914:1915	553:1055:1075:1139:1389:1393:1824:1914:1915	NA:15:34:98:NA:NA:NA:NA:NA	17.5	0.4219	0.807619	0.07794	0.616713	0.05	0	TSG	pdb2cxy.ent,A,0.4219;pdb2eh9.ent,A,0.4992	0.4219	1	NA	NA	NA	open /pdb/cx/pdb2cxy.ent.gz;color red :15.A:35.A:99.A;
BLCA	EIF4A3	ENST00000269349.3	1233	pdb4c9b.ent	A	1.054	0.997	40:59:87:154:297	40:59:87:154:297	20:39:67:134:277	32.67	0.4239	0.807619	0.33922	0.780598	0.03	0	0	pdb4c9b.ent,A,0.4239;pdb2j0u.ent,A,0.6201;pdb2j0u.ent,B,0.625;pdb2hxy.ent,C,0.6413;pdb2hxy.ent,A,0.6429;pdb2hxy.ent,D,0.6445;pdb2hxy.ent,B,0.6566;pdb2hyi.ent,I,0.6655;pdb2hyi.ent,C,0.6682;pdb2xb2.ent,X,0.6874;pdb2xb2.ent,A,0.6875;pdb3ex7.ent,C,0.6918;pdb2j0s.ent,A,0.6927;pdb2j0q.ent,B,0.6946;pdb2j0q.ent,A,0.6948;pdb3ex7.ent,H,0.7003	0.6655	1	0.729589	0.704094	NA	open /pdb/c9/pdb4c9b.ent.gz;color red :40.A:59.A:87.A:154.A:297.A;
BLCA	MGA	ENST00000570161.1	9195	pdb3l4v.ent	A	3.55	0.962	134:246:913:958:1302:1398:1445:1941:2107:2332:2359:2366:2737:2895	134:246:913:958:1302:1398:1445:1941:2107:2332:2359:2366:2737:2895	45:NA:NA:NA:NA:NA:208:NA:NA:560:578:NA:758:NA	35.55	0.4244	0.807619	0.50726	0.848238	0.06	0	0	pdb3l4v.ent,A,0.4244;pdb2qmj.ent,A,0.6475;pdb2qly.ent,A,0.6522;pdb3l4x.ent,A,0.6527;pdb3l4z.ent,A,0.6529;pdb3l4t.ent,A,0.6535;pdb3ctt.ent,A,0.7144;pdb3l4u.ent,A,0.7161;pdb3l4y.ent,A,0.7542;pdb3l4w.ent,A,0.8285	0.6522	1	0.729589	0.704094	NA	open /pdb/l4/pdb3l4v.ent.gz;color red :51.A:214.A:566.A:584.A:764.A;
BLCA	MSH6	ENST00000540021.1	3690	pdb2o8d.ent	B	1.966	1	475:559:680:696:750:1204:1225	475:559:680:696:750:1204:1225	243:326:438:454:508:NA:NA	36.81	0.4248	0.807619	0.2278	0.746397	0.03	1	TSG	pdb2o8d.ent,B,0.4248;pdb2o8f.ent,B,0.4287;pdb2o8e.ent,B,0.4315;pdb2o8c.ent,B,0.4345;pdb2o8b.ent,B,0.4471	0.4248	1	0.729589	0.704094	NA	open /pdb/o8/pdb2o8d.ent.gz;color red :605.B:689.B:810.B:826.B:880.B;
BLCA	CSNK2A1	ENST00000400227.3	1155	pdb4dgl.ent	C	1.15	1	81:113:214:270:272	81:113:214:270:272	80:112:213:269:271	26.77	0.4272	0.807619	0.28491	0.771346	0.03	0	0	pdb4dgl.ent,C,0.4272;pdb1jwh.ent,B,0.4458;pdb1jwh.ent,A,0.4524;pdb4md8.ent,F,0.4589;pdb3at3.ent,A,0.465;pdb4gub.ent,A,0.4671;pdb4nh1.ent,B,0.4671;pdb3at2.ent,A,0.4674;pdb3nga.ent,B,0.4675;pdb4md8.ent,G,0.469;pdb4ib5.ent,A,0.4717;pdb3qa0.ent,A,0.4726;pdb3at4.ent,A,0.4745;pdb3u4u.ent,A,0.4745;pdb4grb.ent,A,0.475;pdb4md8.ent,H,0.476;pdb3rps.ent,B,0.4768;pdb3nga.ent,A,0.4771;pdb4ib5.ent,B,0.4774;pdb4…	0.4671	1	0.729589	0.704094	NA	open /pdb/dg/pdb4dgl.ent.gz;color red :81.C:113.C:214.C:270.C:272.C;
BLCA	ITGA4	ENST00000397033.2	3096	pdb3v4p.ent	C	1.775	1	12:137:287:431:439:451:537:553:653:674:957	12:137:287:431:439:451:537:553:653:674:957	NA:104:254:398:406:418:504:520:NA:NA:NA	35.95	0.4308	0.807619	0.21863	0.746397	0.04	0	0	pdb3v4p.ent,C,0.4308;pdb3v4p.ent,A,0.449;pdb3v4v.ent,A,0.4517;pdb3v4v.ent,C,0.4756	0.4517	1	0.729589	0.704094	0.697486	open /pdb/v4/pdb3v4p.ent.gz;color red :104.C:254.C:398.C:406.C:418.C:504.C:520.C;
BLCA	PMS2	ENST00000265849.7	2586	pdb1h7s.ent	A	2.716	1	7:50:96:139:464:636	7:50:96:139:464:636	NA:22:58:100:NA:NA	26.76	0.4322	0.807619	0.52311	0.848238	0.03	1	0	pdb1h7s.ent,A,0.4322;pdb4fmn.ent,A,0.6953	0.6953	1	NA	NA	NA	open /pdb/h7/pdb1h7s.ent.gz;color red :50.A:96.A:139.A;
BLCA	INSR	ENST00000341500.5	4110	pdb3w14.ent	F	2.36	1	137:373:400:682:895:1068	137:373:400:682:895:1068	107:343:370:NA:NA:NA	36.88	0.4344	0.807619	0.40218	0.815498	0.03	0	0	pdb3w14.ent,F,0.4344;pdb3w14.ent,E,0.5309;pdb2hr7.ent,A,0.5819;pdb2hr7.ent,B,0.6111;pdb3loh.ent,E,0.7882;pdb2dtg.ent,E,0.8256	0.4344	1	NA	NA	NA	open /pdb/w1/pdb3w14.ent.gz;color red :110.F:346.F:373.F;
BLCA	KIF3B	ENST00000375712.3	2241	pdb3b6u.ent	A	2.31	1	90:97:131:216:358:507:628:727	90:97:131:216:358:507:628:727	83:90:124:209:NA:NA:NA:NA	25.13	0.4445	0.807619	0.84323	0.956881	0.03	0	0	pdb3b6u.ent,A,0.4445;pdb3b6u.ent,B,0.5851	0.5851	1	0.729589	NA	NA	open /pdb/b6/pdb3b6u.ent.gz;color red :90.A:97.A:131.A:216.A;
BLCA	DPYS	ENST00000351513.2	1557	pdb2vr2.ent	A	1.084	1	118:123:197:262:383:385:397:425	118:123:197:262:383:385:397:425	103:108:182:247:368:370:382:410	27.9	0.453	0.807619	0.24833	0.746397	0.04	0	0	pdb2vr2.ent,A,0.453	0.453	1	0.729589	0.704094	0.703724	open /pdb/vr/pdb2vr2.ent.gz;color red :118.A:123.A:197.A:262.A:383.A:385.A:397.A:425.A;
BLCA	CYP2A6	ENST00000301141.5	1482	pdb2fdy.ent	B	1.063	0.996	20:169:221:270:285:446	20:169:221:270:285:446	NA:138:190:239:254:415	28.97	0.4583	0.807619	0.51259	0.848238	0.03	0	0	pdb2fdy.ent,B,0.4583;pdb3t3r.ent,D,0.4641;pdb2fdw.ent,B,0.4644;pdb2fdv.ent,B,0.4677;pdb1z11.ent,A,0.4718;pdb3ebs.ent,A,0.4736;pdb1z10.ent,B,0.4737;pdb1z11.ent,D,0.4752;pdb4ejj.ent,D,0.476;pdb3ebs.ent,B,0.4763;pdb2fdy.ent,A,0.4766;pdb1z10.ent,A,0.4779;pdb2fdy.ent,D,0.4789;pdb2fdu.ent,A,0.4791;pdb4ejj.ent,A,0.4804;pdb1z10.ent,C,0.4804;pdb2fdw.ent,D,0.4806;pdb1z10.ent,D,0.4809;pdb2fdu.ent,D,0.4817;p…	0.4978	1	0.729589	0.704094	NA	open /pdb/fd/pdb2fdy.ent.gz;color red :169.B:221.B:270.B:285.B:446.B;
BLCA	CR2	ENST00000458541.2	3018	pdb1w2s.ent	B	7.077	1	27:73:109:416:640:844:942	27:73:109:416:640:844:942	11:57:93:NA:NA:NA:NA	23.35	0.4604	0.807619	0.96662	0.994004	0.03	0	0	pdb1w2s.ent,B,0.4604;pdb1ghq.ent,C,0.6824;pdb1w2r.ent,A,0.7012;pdb1ghq.ent,B,0.7288;pdb1ly2.ent,A,0.7326;pdb3oed.ent,C,0.7405;pdb3oed.ent,D,0.743;pdb2gsx.ent,A,0.8475	0.7012	1	NA	NA	NA	open /pdb/w2/pdb1w2s.ent.gz;color red :11.B:57.B:93.B;
BLCA	PCK1	ENST00000319441.4	1866	pdb1khf.ent	A	1.03	0.998	68:180:374:404:453	68:180:374:404:453	59:171:365:395:444	31.37	0.4609	0.807619	0.42307	0.815498	0.03	0	0	pdb1khf.ent,A,0.4609;pdb1khe.ent,A,0.4656;pdb1m51.ent,A,0.4657;pdb1khg.ent,A,0.4676;pdb2gmv.ent,B,0.4699;pdb2gmv.ent,A,0.4723;pdb1nhx.ent,A,0.4732;pdb1khb.ent,A,0.4741	0.4699	1	0.729589	0.704094	NA	open /pdb/kh/pdb1khf.ent.gz;color red :68.A:180.A:374.A:404.A:453.A;
BLCA	CYP3A4	ENST00000336411.2	1509	pdb2j0d.ent	B	1.128	1	63:74:194:262:417:440:475	63:74:194:262:417:440:475	38:49:169:NA:366:389:424	29.3	0.4618	0.807619	0.86877	0.959466	0.03	0	0	pdb2j0d.ent,B,0.4618;pdb1w0f.ent,A,0.502;pdb2j0d.ent,A,0.5116;pdb1w0e.ent,A,0.5151;pdb2v0m.ent,C,0.8743;pdb1tqn.ent,A,0.8773;pdb2v0m.ent,A,0.8833;pdb4i3q.ent,A,0.8909;pdb3nxu.ent,A,0.8955;pdb4k9w.ent,A,0.8958;pdb2v0m.ent,D,0.8967;pdb4k9w.ent,C,0.8971;pdb4k9w.ent,B,0.9022;pdb4k9t.ent,A,0.904;pdb2v0m.ent,B,0.9044;pdb3nxu.ent,B,0.9082;pdb1w0g.ent,A,0.9111;pdb3ua1.ent,A,0.9112;pdb3tjs.ent,A,0.9142;pd…	0.8743	1	0.729589	0.704094	0.703724	open /pdb/j0/pdb2j0d.ent.gz;color red :63.B:74.B:194.B:417.B:440.B:475.B;
BLCA	PLK3	ENST00000372201.4	1938	pdb4b6l.ent	A	2.295	1	110:110:284:436:498:621	110:284:436:498:621	59:233:NA:NA:NA	24.38	0.4623	0.807619	0.77837	0.956417	0.03	0	0	pdb4b6l.ent,A,0.4623	0.4623	1	NA	NA	NA	open /pdb/b6/pdb4b6l.ent.gz;color red :110.A:110.A:284.A;
BLCA	FLG	ENST00000368799.1	12183	pdb4nk9.ent	B	14.397	1	32:70:109:212:253:366:518:544:715:1108:1255:1262:1264:1305:1400:1492:1557:1580:1704:1742:1843:1995:2037:2120:2157:2207:2254:2459:2475:2479:2491:2765:2772:2879:2905:3184:3400:3553:3816:3881:3915:3985:3990	32:70:109:212:253:366:518:544:715:1108:1255:1262:1264:1305:1400:1492:1557:1580:1704:1742:1843:1995:2037:2120:2157:2207:2254:2459:2475:2479:2491:2765:2772:2879:2905:3184:3400:3553:3816:3881:3915:3985:3990	NA:NA:NA:NA:NA:NA:22:NA:NA:NA:NA:NA:NA:NA:88:NA:NA:NA:NA:NA:NA:NA:NA:NA:NA:NA:NA:NA:168:172:NA:NA:NA:NA:199:NA:NA:260:NA:NA:NA:NA:NA	25.47	0.4657	0.807619	0.52148	0.848238	0.16	0	0	pdb4nk9.ent,B,0.4657;pdb1agw.ent,A,0.5918;pdb4f63.ent,A,0.5959;pdb1fgk.ent,A,0.598;pdb2fgi.ent,A,0.5996;pdb4f64.ent,A,0.6014;pdb4nks.ent,A,0.6212;pdb3kxx.ent,B,0.6318;pdb3js2.ent,A,0.6558;pdb3c4f.ent,B,0.6628;pdb3c4f.ent,A,0.6682;pdb3ky2.ent,B,0.6799;pdb3gqi.ent,A,0.6942;pdb3rhx.ent,A,0.6942;pdb4nk9.ent,A,0.7039;pdb3gql.ent,C,0.7039;pdb4nka.ent,A,0.709;pdb1fgi.ent,A,0.7165;pdb4f65.ent,B,0.7239;pd…	0.709	1	0.731423	0.704094	0.703724	open /pdb/nk/pdb4nk9.ent.gz;color red :481.B:549.B:643.B:655.B:682.B:743.B;
BLCA	C3	ENST00000245907.6	4989	pdb2b39.ent	B	1.738	0.999	138:335:963:1181:1384:1512:1591	138:335:963:1181:1384:1512:1591	108:305:919:NA:NA:NA:NA	47.14	0.4734	0.810978	0.84782	0.958473	0.03	0	0	pdb2b39.ent,B,0.4734;pdb2b39.ent,A,0.4744	0.4734	1	NA	NA	NA	open /pdb/b3/pdb2b39.ent.gz;color red :137.B:334.B:962.B;
BLCA	PDE5A	ENST00000354960.3	2625	pdb3lfv.ent	A	2.235	1	12:31:245:251:254:371:590	12:31:245:251:254:371:590	NA:NA:138:144:147:264:NA	34.22	0.4778	0.816242	0.17584	0.735657	0.04	0	0	pdb3lfv.ent,A,0.4778;pdb3mf0.ent,A,0.4903;pdb3lfv.ent,B,0.5127;pdb3mf0.ent,B,0.5139	0.4778	1	0.741701	NA	NA	open /pdb/lf/pdb3lfv.ent.gz;color red :245.A:251.A:254.A:371.A;
BLCA	CLK2	ENST00000361168.5	1494	pdb3nr9.ent	B	1.432	1	11:216:314:372:380:419:456	11:216:314:372:380:419:456	NA:82:180:238:246:285:322	27.7	0.487	0.822352	0.54205	0.848238	0.03	0	0	pdb3nr9.ent,B,0.487;pdb3nr9.ent,C,0.4908;pdb3nr9.ent,A,0.5596	0.5596	1	0.747293	0.727635	0.719913	open /pdb/nr/pdb3nr9.ent.gz;color red :217.B:315.B:373.B:381.B:420.B:457.B;
BLCA	GRIK2	ENST00000421544.1	2724	pdb3qxm.ent	B	3.543	1	79:81:528:623:716:775:851:905	79:81:528:623:716:775:851:905	NA:NA:99:NA:167:226:NA:NA	23.96	0.4881	0.822352	0.88345	0.964031	0.03	0	0	pdb3qxm.ent,B,0.4881;pdb3qxm.ent,A,0.51	0.51	1	NA	NA	NA	open /pdb/qx/pdb3qxm.ent.gz;color red :497.B:685.B:744.B;
BLCA	ACACB	ENST00000338432.7	7374	pdb4hq6.ent	A	4.974	1	249:704:721:990:1126:1409:1848:1898:2269:2318:2318	249:704:721:990:1126:1409:1848:1898:2269:2318	11:439:456:NA:NA:NA:NA:NA:NA:NA	30.11	0.4948	0.826908	0.63497	0.895657	0.04	0	0	pdb4hq6.ent,A,0.4948;pdb3jrw.ent,A,0.4983;pdb2hjw.ent,A,0.5002;pdb3jrx.ent,A,0.5195;pdb3gid.ent,B,0.5344;pdb3gid.ent,A,0.538;pdb3glk.ent,A,0.5426	0.5195	1	NA	NA	NA	open /pdb/hq/pdb4hq6.ent.gz;color red :249.A:704.A:721.A;
BLCA	FH	ENST00000366560.3	1530	pdb3e04.ent	D	1.109	0.998	50:98:418:419:453	50:98:418:419:453	2:50:367:368:402	38.23	0.5121	0.846617	0.87747	0.963215	0.03	1	0	pdb3e04.ent,D,0.5121;pdb3e04.ent,B,0.5278;pdb3e04.ent,A,0.5393;pdb3e04.ent,C,0.7601	0.7601	1	0.781318	0.756241	NA	open /pdb/e0/pdb3e04.ent.gz;color red :50.D:98.D:418.D:419.D:453.D;
BLCA	OXSM	ENST00000280701.3	1377	pdb2iwz.ent	A	1.075	0.998	15:132:227:245:340:394:432:435	15:132:227:245:340:394:432:435	NA:99:194:212:307:361:399:402	27.13	0.5312	0.859705	0.80457	0.956881	0.03	0	0	pdb2iwz.ent,A,0.5312;pdb2c9h.ent,A,0.5538;pdb2iwz.ent,B,0.5836;pdb2iwy.ent,B,0.5921;pdb2iwy.ent,A,0.5955	0.5312	1	0.801292	0.762837	0.742968	open /pdb/iw/pdb2iwz.ent.gz;color red :132.A:227.A:245.A:340.A:394.A:432.A:435.A;
BLCA	MGAM	ENST00000475668.2	8259	pdb3l4z.ent	A	3.189	1	78:213:515:816:843:1014:1241:1570:1736	78:213:515:816:843:1014:1241:1570:1736	NA:121:423:724:751:NA:NA:NA:NA	37.43	0.5342	0.861795	0.0903	0.61869	0.04	0	0	pdb3l4z.ent,A,0.5342;pdb2qmj.ent,A,0.5349;pdb3l4u.ent,A,0.543;pdb3l4w.ent,A,0.5435;pdb3l4t.ent,A,0.5442;pdb3l4x.ent,A,0.5447;pdb2qly.ent,A,0.545;pdb3l4y.ent,A,0.5459;pdb3ctt.ent,A,0.5462;pdb3l4v.ent,A,0.547	0.5435	1	0.801292	NA	NA	open /pdb/l4/pdb3l4z.ent.gz;color red :127.A:429.A:730.A:757.A;
BLCA	ACTR8	ENST00000335754.3	1872	pdb4fo0.ent	A	1.241	0.998	123:324:352:358:366:618	123:324:352:358:366:618	92:293:321:327:335:496	31.53	0.5392	0.861795	0.24767	0.746397	0.03	0	0	pdb4fo0.ent,A,0.5392	0.5392	1	0.801292	0.762837	0.742968	open /pdb/fo/pdb4fo0.ent.gz;color red :123.A:324.A:352.A:358.A:366.A:618.A;
BLCA	NCKAP1	ENST00000361354.4	3384	pdb4n78.ent	B	1.17	1	90:221:561:594:828:854:904:904	90:221:561:594:828:854:904	76:207:547:580:800:826:876	55	0.5409	0.861795	0.4209	0.815498	0.03	0	0	pdb4n78.ent,B,0.5409;pdb3p8c.ent,B,0.5476	0.5476	1	0.801292	0.762837	0.742968	open /pdb/n7/pdb4n78.ent.gz;color red :90.B:221.B:561.B:594.B:828.B:854.B:904.B:904.B;
BLCA	MBTD1	ENST00000415868.1	1884	pdb4c5i.ent	A	1.482	1	213:303:351:379:488:493:503	213:303:351:379:488:493:503	79:169:217:240:349:354:364	33.52	0.5463	0.861946	0.0556	0.551516	0.03	0	0	pdb4c5i.ent,A,0.5463;pdb4c5i.ent,B,0.5626;pdb3feo.ent,B,0.5698;pdb3feo.ent,A,0.5913	0.5626	1	0.801292	0.762837	0.742968	open /pdb/c5/pdb4c5i.ent.gz;color red :213.A:303.A:351.A:379.A:488.A:493.A:503.A;
BLCA	CPA2	ENST00000222481.4	1257	pdb1aye.ent	A	1.042	0.835	11:151:395:411	11:151:395:411	3:80:377:393	27.87	0.5492	0.863831	0.99378	0.9991	0.03	0	0	pdb1aye.ent,A,0.5492;pdb1dtd.ent,A,0.7522	0.5492	1	0.801292	NA	NA	open /pdb/ay/pdb1aye.ent.gz;color red :3.A:41A.A:285.A:301.A;
BLCA	FGA	ENST00000302053.3	2598	pdb1deq.ent	D	4.806	1	27:72:144:189:216:234:248:313:431:630:745:757	27:72:144:189:216:234:248:313:431:630:745:757	NA:12:84:129:156:174:NA:NA:NA:NA:NA:NA	22.82	0.557	0.871954	0.47209	0.833342	0.05	0	0	pdb1deq.ent,D,0.557;pdb1m1j.ent,D,0.6597;pdb3ghg.ent,J,0.6718;pdb3ghg.ent,D,0.69;pdb3ghg.ent,G,0.6946;pdb3ghg.ent,A,0.7087;pdb1m1j.ent,A,0.7088;pdb1deq.ent,N,0.7875;pdb1deq.ent,A,0.8086;pdb1ei3.ent,D,0.8963;pdb1ei3.ent,A,0.9008;pdb1deq.ent,Q,0.9592	0.6597	1	0.808255	0.768902	NA	open /pdb/de/pdb1deq.ent.gz;color red :56.D:128.D:173.D:200.D:218.D;
BLCA	PRMT7	ENST00000348497.4	1632	pdb4m38.ent	A	1.626	0.889	1:9:190:215:306:368:414	1:9:190:215:306:368:414	NA:11:NA:NA:135:167:NA	30.5	0.5671	0.872209	0.63653	0.895803	0.03	0	0	pdb4m38.ent,A,0.5671;pdb4m38.ent,B,0.573;pdb4m37.ent,A,0.5782;pdb4m36.ent,A,0.5837	0.5837	1	NA	NA	NA	open /pdb/m3/pdb4m38.ent.gz;color red :51.A:175.A:207.A;
BLCA	HGF	ENST00000222390.5	2184	pdb3sp8.ent	B	2.84	1	128:199:236:533:559	128:199:236:533:559	95:166:203:NA:NA	27.08	0.5711	0.872209	0.45841	0.8264	0.03	0	0	pdb3sp8.ent,B,0.5711;pdb3hn4.ent,A,0.5773;pdb3sp8.ent,A,0.5801	0.5801	1	NA	NA	NA	open /pdb/sp/pdb3sp8.ent.gz;color red :128.B:199.B:236.B;
BLCA	RLBP1	ENST00000268125.5	951	pdb3hx3.ent	A	1.29	1	42:72:136:164:170:176	42:72:136:164:170:176	NA:15:79:106:112:118	25.32	0.5742	0.872209	0.07625	0.616713	0.03	0	0	pdb3hx3.ent,A,0.5742;pdb4cj6.ent,A,0.5747;pdb4ciz.ent,A,0.8322;pdb3hy5.ent,A,0.8395	0.5742	1	0.822132	0.77298	NA	open /pdb/hx/pdb3hx3.ent.gz;color red :72.A:136.A:164.A:170.A:176.A;
BLCA	SUN1	ENST00000456758.2	2922	pdb4cr3.ent	W	4.939	1	60:75:211:271:689:841	60:75:211:271:689:841	20:NA:NA:NA:137:175	22.08	0.5747	0.872209	0.77202	0.954754	0.03	0	0	pdb4cr3.ent,W,0.5747;pdb4cr4.ent,W,0.6055;pdb4cr2.ent,W,0.7067	0.6055	1	NA	NA	NA	open /pdb/cr/pdb4cr3.ent.gz;color red :20.W:137.W:175.W;
BLCA	POLK	ENST00000380481.3	2340	pdb2w7p.ent	B	1.807	0.865	43:90:160:182:281:470:477:606:657	43:90:160:182:281:470:477:606:657	101:148:NA:NA:281:NA:NA:NA:NA	35.32	0.5751	0.872209	0.59349	0.871113	0.03	0	0	pdb2w7p.ent,B,0.5751;pdb3in5.ent,A,0.5758;pdb2oh2.ent,B,0.5903;pdb3pzp.ent,B,0.5924;pdb3pzp.ent,A,0.5925;pdb2w7o.ent,B,0.5931;pdb3in5.ent,B,0.5959;pdb2w7p.ent,A,0.5988;pdb2w7o.ent,A,0.6064;pdb2oh2.ent,A,0.6162;pdb1t94.ent,B,0.6542;pdb1t94.ent,A,0.9584	0.6064	1	NA	NA	NA	open /pdb/w7/pdb2w7p.ent.gz;color red :133.B:180.B:371.B;
BLCA	A2M	ENST00000318602.7	4422	pdb4acq.ent	D	1.579	1	19:77:113:184:409:621:897:1122:1137:1217	19:77:113:184:409:621:897:1122:1137:1217	NA:51:87:158:383:595:832:NA:NA:NA	48.88	0.5758	0.872209	0.81915	0.956881	0.05	0	0	pdb4acq.ent,D,0.5758;pdb4acq.ent,C,0.5803;pdb4acq.ent,A,0.5824;pdb4acq.ent,B,0.5877	0.5758	1	0.822132	0.77298	0.767733	open /pdb/ac/pdb4acq.ent.gz;color red :77.D:113.D:184.D:409.D:621.D:897.D;
BLCA	HNRNPA2B1	ENST00000360787.4	1059	pdb1x4b.ent	A	3.034	0.94	16:31:34:76:87:133:143:200	16:31:34:76:87:133:143:200	23:38:41:83:94:NA:NA:NA	20.6	0.5821	0.875896	0.05038	0.523153	0.03	1	0	pdb1x4b.ent,A,0.5821	0.5821	1	0.82544	0.77298	NA	open /pdb/x4/pdb1x4b.ent.gz;color red :23.A:38.A:41.A:83.A:94.A;
BLCA	TLR5	ENST00000342210.6	2574	pdb3j0a.ent	B	1.356	1	10:132:309:377:441:535:699	10:132:309:377:441:535:699	NA:110:287:355:419:513:NA	46.13	0.5843	0.875896	0.4796	0.833342	0.03	0	0	pdb3j0a.ent,B,0.5843;pdb3j0a.ent,A,0.6749	0.5843	1	0.82544	0.77298	NA	open /pdb/j0/pdb3j0a.ent.gz;color red :132.B:309.B:377.B:441.B:535.B;
BLCA	HHIP	ENST00000296575.3	2100	pdb2wft.ent	A	1.596	1	35:53:108:259:476:485:524	35:53:108:259:476:485:524	NA:NA:NA:46:NA:252:291	32.45	0.5871	0.875896	0.65833	0.909827	0.03	0	0	pdb2wft.ent,A,0.5871;pdb3ho4.ent,B,0.6184;pdb3ho4.ent,A,0.6259;pdb2wg4.ent,B,0.6337;pdb3ho5.ent,B,0.6389;pdb3ho5.ent,A,0.6404;pdb2wfx.ent,B,0.6725;pdb3ho3.ent,A,0.7866;pdb2wg3.ent,D,0.8433;pdb2wg3.ent,C,0.9436	0.6725	1	NA	NA	NA	open /pdb/wf/pdb2wft.ent.gz;color red :259.A:485.A:524.A;
BLCA	CD46	ENST00000322875.4	1197	pdb3o8e.ent	D	1.605	1	82:84:214:297:386	82:84:214:297:386	48:50:176:NA:NA	53.17	0.5926	0.875896	0.78182	0.956417	0.03	0	0	pdb3o8e.ent,D,0.5926;pdb3o8e.ent,B,0.603	0.5926	1	NA	NA	NA	open /pdb/o8/pdb3o8e.ent.gz;color red :48.D:50.D:180.D;
BLCA	LEPR	ENST00000349533.6	3495	pdb3v6o.ent	A	6.431	1	149:289:510:544:628:760	149:289:510:544:628:760	NA:NA:72:103:176:NA	31.18	0.5989	0.878864	0.12564	0.683793	0.03	0	0	pdb3v6o.ent,A,0.5989;pdb3v6o.ent,B,0.6004	0.5989	1	NA	NA	NA	open /pdb/v6/pdb3v6o.ent.gz;color red :510.A:544.A:628.A;
BLCA	HSP90AA1	ENST00000216281.8	2196	pdb3rlq.ent	A	3.293	1	32:129:161:215:237:350:383:390:558:584:651:726	32:129:161:215:237:350:383:390:558:584:651:726	24:121:153:207:NA:NA:NA:NA:NA:NA:NA:NA	24.4	0.6002	0.878864	0.70446	0.930814	0.06	1	0	pdb3rlq.ent,A,0.6002;pdb3r4p.ent,A,0.6099;pdb3r4n.ent,A,0.6215;pdb3r4p.ent,B,0.6232;pdb1osf.ent,A,0.6243;pdb3r4n.ent,B,0.6263;pdb3hek.ent,B,0.6269;pdb3rlq.ent,B,0.6271;pdb3rlr.ent,B,0.6276;pdb3k98.ent,B,0.6297;pdb3rlp.ent,B,0.6308;pdb3rlr.ent,A,0.631;pdb3hek.ent,A,0.6327;pdb2xjx.ent,A,0.634;pdb3rlp.ent,A,0.6438;pdb3k99.ent,A,0.6445;pdb3ekr.ent,A,0.645;pdb3k98.ent,A,0.6485;pdb3ekr.ent,B,0.6563;pdb…	0.6946	1	0.834653	NA	NA	open /pdb/rl/pdb3rlq.ent.gz;color red :32.A:129.A:161.A:215.A;
BLCA	NOS3	ENST00000297494.3	3609	pdb1d1y.ent	B	2.903	1	5:167:285:301:308:434:532:555:767:1134	5:167:285:301:308:434:532:555:767:1134	NA:101:219:235:242:368:NA:NA:NA:NA	31.38	0.6114	0.888653	0.29668	0.771346	0.05	0	0	pdb1d1y.ent,B,0.6114;pdb3nlt.ent,B,0.6146;pdb3jwx.ent,B,0.615;pdb1fop.ent,B,0.6154;pdb3n5t.ent,B,0.6159;pdb3n5q.ent,B,0.6161;pdb9nse.ent,B,0.6166;pdb3n5s.ent,B,0.6169;pdb1d1w.ent,B,0.617;pdb1d1v.ent,B,0.6176;pdb3nlu.ent,B,0.6183;pdb1foo.ent,B,0.6192;pdb2nse.ent,B,0.6192;pdb4cft.ent,B,0.62;pdb1fol.ent,B,0.6209;pdb3nld.ent,B,0.6215;pdb1p6n.ent,B,0.6219;pdb1nse.ent,B,0.6221;pdb1zzt.ent,B,0.6225;pdb1…	0.6329	1	0.841463	0.800493	NA	open /pdb/d1/pdb1d1y.ent.gz;color red :169.B:287.B:303.B:310.B:436.B;
BLCA	CUL3	ENST00000264414.4	2304	pdb4apf.ent	B	2.249	1	43:67:213:330:426:687	43:67:213:330:426:687	19:43:189:NA:NA:NA	42.97	0.6134	0.888653	0.70989	0.93425	0.03	0	0	pdb4apf.ent,B,0.6134;pdb4eoz.ent,B,0.7063;pdb4eoz.ent,D,0.7204;pdb4ap2.ent,B,0.9833;pdb4hxi.ent,B,0.9953	0.6134	1	NA	NA	NA	open /pdb/ap/pdb4apf.ent.gz;color red :43.B:67.B:213.B;
BLCA	CEACAM5	ENST00000398599.4	2103	pdb1e07.ent	A	1.09	0.998	98:190:337:464:472:596	98:190:337:464:472:596	64:156:304:431:439:563	90.6	0.6238	0.894467	0.45944	0.8264	0.03	0	0	pdb1e07.ent,A,0.6238	0.6238	1	0.854126	0.808394	0.813691	open /pdb/e0/pdb1e07.ent.gz;color red :64.A:156.A:304.A:431.A:439.A:563.A;
BLCA	GRB14	ENST00000543549.1	1359	pdb4k81.ent	E	1.852	1	28:44:114:354	28:44:114:354	10:26:96:NA	26.64	0.6253	0.894467	0.64663	0.899524	0.03	0	0	pdb4k81.ent,E,0.6253;pdb4k81.ent,C,0.6444;pdb4k81.ent,G,0.6501;pdb4k81.ent,A,0.6778	0.6778	1	NA	NA	NA	open /pdb/k8/pdb4k81.ent.gz;color red :115.E:131.E:201.E;
BLCA	HK2	ENST00000290573.2	2751	pdb2nzt.ent	B	1.057	1	4:343:343:561:603:742:810	4:343:561:603:742:810	NA:320:520:562:696:764	52.29	0.6342	0.902854	0.62475	0.891294	0.03	0	0	pdb2nzt.ent,B,0.6342;pdb2nzt.ent,A,0.6494	0.6342	1	0.85955	0.81357	0.813691	open /pdb/nz/pdb2nzt.ent.gz;color red :343.B:343.B:561.B:603.B:742.B:810.B;
BLCA	ELAVL4	ENST00000371821.1	1155	pdb1g2e.ent	A	2.299	1	70:108:192:272:286:302:303	70:108:192:272:286:302:303	22:60:144:NA:NA:NA:NA	26.14	0.6385	0.904828	0.27996	0.771346	0.03	0	0	pdb1g2e.ent,A,0.6385;pdb1fxl.ent,A,0.65	0.65	1	NA	NA	NA	open /pdb/g2/pdb1g2e.ent.gz;color red :58.A:96.A:180.A;
BLCA	GBP1	ENST00000370473.4	1776	pdb2b8w.ent	A	2.052	1	3:67:261:293:352:439:449:551	3:67:261:293:352:439:449:551	NA:62:241:273:NA:NA:NA:NA	27.2	0.6444	0.906879	0.75531	0.953831	0.03	0	0	pdb2b8w.ent,A,0.6444;pdb2b8w.ent,B,0.6537;pdb2b92.ent,B,0.6585;pdb2bc9.ent,A,0.667;pdb2b92.ent,A,0.6692;pdb2d4h.ent,A,0.6964;pdb2d4h.ent,B,0.7252;pdb1f5n.ent,A,0.804;pdb1dg3.ent,A,0.8142	0.6964	1	NA	NA	NA	open /pdb/b8/pdb2b8w.ent.gz;color red :67.A:261.A:293.A;
BLCA	HRH1	ENST00000438284.2	1461	pdb3rze.ent	A	1.813	1	1:70:143:177:209:212:292:354	1:70:143:177:209:212:292:354	NA:43:116:143:175:178:NA:NA	27.82	0.6653	0.912601	0.2108	0.746397	0.03	0	0	pdb3rze.ent,A,0.6653	0.6653	1	0.882941	0.834465	NA	open /pdb/rz/pdb3rze.ent.gz;color red :70.A:143.A:177.A:209.A:212.A;
BLCA	PADI4	ENST00000375448.4	1989	pdb3apn.ent	A	1.176	0.998	28:75:422:465:474:624	28:75:422:465:474:624	27:61:340:383:392:536	46.04	0.6662	0.912601	0.86576	0.959356	0.03	0	0	pdb3apn.ent,A,0.6662;pdb1wd8.ent,A,0.6725;pdb4dkt.ent,A,0.6781;pdb1wda.ent,A,0.6793;pdb3apm.ent,A,0.6832;pdb3b1u.ent,A,0.6928;pdb2dey.ent,X,0.6929;pdb2dew.ent,X,0.695;pdb2dw5.ent,A,0.697;pdb2dex.ent,X,0.699;pdb3b1t.ent,A,0.7162;pdb1wd9.ent,A,0.7233	0.697	1	0.882941	0.834465	0.838919	open /pdb/ap/pdb3apn.ent.gz;color red :28.A:75.A:422.A:465.A:474.A:624.A;
BLCA	ACACA	ENST00000394406.2	7038	pdb2yl2.ent	B	4.825	1	78:111:195:358:501:555:567:1016:1377:1550:1825:1921:2118:2145:2292	78:111:195:358:501:555:567:1016:1377:1550:1825:1921:2118:2145:2292	NA:10:94:252:395:NA:437:NA:NA:NA:NA:NA:NA:NA:NA	31.43	0.6702	0.912601	0.9688	0.994004	0.07	0	0	pdb2yl2.ent,B,0.6702;pdb2yl2.ent,A,0.6946	0.6702	1	0.882941	0.834465	NA	open /pdb/yl/pdb2yl2.ent.gz;color red :148.B:232.B:395.B:538.B:604.B;
BLCA	PBRM1	ENST00000356770.4	4806	pdb3iu6.ent	A	11.275	1	182:467:551:735:747:844:873:1017:1064:1100:1230:1254:1277:1293:1351:1409	182:467:551:735:747:844:873:1017:1064:1100:1230:1254:1277:1293:1351:1409	NA:NA:NA:NA:8:104:133:NA:NA:NA:NA:NA:NA:NA:NA:NA	22.87	0.6741	0.912601	0.03972	0.496758	0.07	1	TSG	pdb3iu6.ent,A,0.6741	0.6741	1	NA	NA	NA	open /pdb/iu/pdb3iu6.ent.gz;color red :747.A:844.A:873.A;
BLCA	XPO5	ENST00000265351.7	3612	pdb3a6p.ent	F	1.273	1	4:175:342:506:943:945	4:175:342:506:943:945	3:174:341:488:NA:NA	56.09	0.6766	0.912601	0.76896	0.954754	0.03	0	0	pdb3a6p.ent,F,0.6766;pdb3a6p.ent,A,0.7028	0.6766	1	0.88555	NA	NA	open /pdb/a6/pdb3a6p.ent.gz;color red :4.F:175.F:342.F:506.F;
BLCA	ACTN2	ENST00000366578.4	2682	pdb1hci.ent	B	1.88	1	21:74:260:518:686:712:887	21:74:260:518:686:712:887	NA:NA:NA:247:415:441:NA	59.97	0.6813	0.912601	0.9709	0.994004	0.03	0	0	pdb1hci.ent,B,0.6813;pdb1hci.ent,A,0.7539	0.7539	1	NA	NA	NA	open /pdb/hc/pdb1hci.ent.gz;color red :518.B:686.B:712.B;
BLCA	DNTT	ENST00000419175.1	1524	pdb2coe.ent	A	4.225	1	69:82:109:155:240:303:378:381	69:82:109:155:240:303:378:381	58:71:98:NA:NA:NA:NA:NA	22.55	0.685	0.912601	0.31992	0.777671	0.03	0	0	pdb2coe.ent,A,0.685	0.685	1	NA	NA	NA	open /pdb/co/pdb2coe.ent.gz;color red :58.A:71.A:98.A;
BLCA	DNM1	ENST00000372923.3	2592	pdb3zyc.ent	D	2.538	1	50:283:308:361:410:847	50:283:308:361:410:847	46:279:304:NA:NA:NA	33.46	0.6887	0.912601	0.51143	0.848238	0.03	0	0	pdb3zyc.ent,D,0.6887;pdb2x2e.ent,D,0.7118;pdb3zyc.ent,A,0.7325;pdb2x2e.ent,A,0.7426;pdb2x2f.ent,D,0.7702;pdb2x2f.ent,A,0.7719;pdb3zys.ent,D,0.8047;pdb3snh.ent,A,0.8487;pdb3zys.ent,A,0.8828	0.7702	1	NA	NA	NA	open /pdb/zy/pdb3zyc.ent.gz;color red :50.D:283.D:308.D;
BLCA	PTPRG	ENST00000295874.10	4248	pdb3jxh.ent	C	5.506	1	19:145:272:311:439:710:1004:1076:1252	19:145:272:311:439:710:1004:1076:1252	NA:88:215:248:NA:NA:NA:NA:NA	26.06	0.6944	0.912601	0.74613	0.946745	0.04	0	0	pdb3jxh.ent,C,0.6944	0.6944	1	NA	NA	NA	open /pdb/jx/pdb3jxh.ent.gz;color red :145.C:272.C:311.C;
BLCA	PIK3CG	ENST00000496166.1	3306	pdb1e7u.ent	A	1.417	1	6:125:240:302:435:819:1018	6:125:240:302:435:819:1018	NA:NA:98:149:253:607:NA	42.83	0.6953	0.912601	0.80749	0.956881	0.03	0	0	pdb1e7u.ent,A,0.6953;pdb3ibe.ent,A,0.7147;pdb2v4l.ent,A,0.7216;pdb3zvv.ent,A,0.7228;pdb3r7q.ent,A,0.7263;pdb2chx.ent,A,0.7269;pdb3dpd.ent,A,0.727;pdb1e8w.ent,A,0.7276;pdb3l17.ent,A,0.7284;pdb2chw.ent,A,0.7289;pdb3t8m.ent,A,0.7293;pdb3cst.ent,A,0.7297;pdb4ful.ent,A,0.7303;pdb3csf.ent,A,0.7309;pdb4ps7.ent,A,0.7312;pdb1e7v.ent,A,0.732;pdb4fa6.ent,A,0.7333;pdb4anv.ent,A,0.7337;pdb1e8z.ent,A,0.7339;pd…	0.7475	1	0.887866	NA	NA	open /pdb/e7/pdb1e7u.ent.gz;color red :240.A:302.A:435.A:819.A;
BLCA	SOS1	ENST00000395038.2	3954	pdb1xdv.ent	A	1.847	1	156:412:443:458:552:581:698:846:864:896:1279	156:412:443:458:552:581:698:846:864:896:1279	NA:NA:230:245:NA:338:427:560:578:610:NA	50.56	0.7041	0.912601	0.11809	0.66023	0.04	0	0	pdb1xdv.ent,A,0.7041;pdb1nvw.ent,S,0.7872;pdb4nym.ent,S,0.7909;pdb1nvv.ent,S,0.7975;pdb1xd4.ent,A,0.7983;pdb4nyj.ent,S,0.7985;pdb1nvu.ent,S,0.7991;pdb1xd2.ent,C,0.8028;pdb2ii0.ent,A,0.8036;pdb4nyi.ent,S,0.8046;pdb3ksy.ent,A,0.809;pdb1xdv.ent,B,0.8813;pdb1xd4.ent,B,0.8844;pdb1nvx.ent,S,0.8991;pdb1bkd.ent,S,0.901	0.8028	1	0.887866	0.868162	0.853869	open /pdb/xd/pdb1xdv.ent.gz;color red :443.A:458.A:581.A:698.A:846.A:864.A:896.A;
BLCA	USP7	ENST00000344836.4	3306	pdb2ylm.ent	A	2.474	1	187:336:594:889:929:1029	187:336:594:889:929:1029	NA:NA:40:335:375:NA	59.23	0.7098	0.912601	0.6958	0.929515	0.03	0	0	pdb2ylm.ent,A,0.7098	0.7098	1	NA	NA	NA	open /pdb/yl/pdb2ylm.ent.gz;color red :594.A:889.A:929.A;
BLCA	PRC1	ENST00000361188.5	1818	pdb3nrx.ent	A	4.919	1	360:444:461:467:576	360:444:461:467:576	22:101:118:NA:NA	31.32	0.7126	0.912601	0.03287	0.459433	0.03	0	0	pdb3nrx.ent,A,0.7126;pdb3nry.ent,A,0.7339;pdb3nrx.ent,B,0.7679	0.7126	1	NA	NA	NA	open /pdb/nr/pdb3nrx.ent.gz;color red :24.A:108.A:125.A;
BLCA	IGF1R	ENST00000268035.6	4101	pdb1igr.ent	A	2.9	1	40:94:371:461:664:672:697:1241	40:94:371:461:664:672:697:1241	10:64:341:431:NA:NA:NA:NA	48.68	0.7193	0.912601	0.4433	0.821636	0.03	0	0	pdb1igr.ent,A,0.7193	0.7193	1	0.887866	NA	NA	open /pdb/ig/pdb1igr.ent.gz;color red :10.A:64.A:341.A:431.A;
BLCA	CRAT	ENST00000318080.2	1878	pdb1s5o.ent	A	1.058	1	96:152:175:226:405:483	96:152:175:226:405:483	67:123:146:197:376:454	35.3	0.72	0.912601	0.30072	0.771346	0.03	0	0	pdb1s5o.ent,A,0.72;pdb1nm8.ent,A,0.7201	0.7201	1	0.887866	0.872586	0.853869	open /pdb/s5/pdb1s5o.ent.gz;color red :75.A:131.A:154.A:205.A:384.A:462.A;
BLCA	EPHA5	ENST00000273854.3	3111	pdb2r2p.ent	A	3.661	1	210:252:269:278:339:396:454:556:561:704:754:850:901:966	210:252:269:278:339:396:454:556:561:704:754:850:901:966	NA:NA:NA:NA:NA:NA:NA:NA:NA:43:93:187:238:NA	28.82	0.7217	0.912601	0.20573	0.746397	0.06	0	0	pdb2r2p.ent,A,0.7217	0.7217	1	0.887866	NA	NA	open /pdb/r2/pdb2r2p.ent.gz;color red :704.A:754.A:850.A:901.A;
BLCA	MSH2	ENST00000406134.1	2763	pdb3thx.ent	A	1.06	0.983	264:453:543:606:731:836	264:453:543:606:731:836	241:421:509:570:684:789	55.07	0.7274	0.912601	0.22739	0.746397	0.03	1	TSG	pdb3thx.ent,A,0.7274;pdb3thy.ent,A,0.7379;pdb3thw.ent,A,0.7509;pdb3thz.ent,A,0.7621;pdb2o8d.ent,A,0.8826;pdb2o8c.ent,A,0.8873;pdb2o8b.ent,A,0.8874;pdb2o8f.ent,A,0.89;pdb2o8e.ent,A,0.9007	0.7379	1	0.887866	0.872586	0.853869	open /pdb/th/pdb3thx.ent.gz;color red :264.A:453.A:543.A:606.A:731.A:836.A;
BLCA	PAPOLA	ENST00000216277.8	2235	pdb1f5a.ent	A	1.635	1	85:269:347:350:357:407:426:589:606	85:269:347:350:357:407:426:589:606	66:249:324:327:334:384:NA:NA:NA	34.3	0.7283	0.912601	0.07922	0.616713	0.04	0	0	pdb1f5a.ent,A,0.7283;pdb1q79.ent,A,0.9083;pdb1q78.ent,A,0.9135	0.7283	1	0.887866	0.872586	0.853869	open /pdb/f5/pdb1f5a.ent.gz;color red :85.A:269.A:347.A:350.A:357.A:407.A;
BLCA	USP21	ENST00000368001.1	1653	pdb2y5b.ent	A	1.746	0.965	56:122:202:264:468:522	56:122:202:264:468:522	NA:NA:NA:58:228:293	32.31	0.7301	0.912601	0.83563	0.956881	0.03	0	0	pdb2y5b.ent,A,0.7301;pdb3mtn.ent,C,0.7424;pdb3i3t.ent,C,0.7481;pdb3i3t.ent,G,0.7508;pdb3i3t.ent,E,0.7511;pdb3mtn.ent,A,0.7577;pdb3i3t.ent,A,0.7599;pdb2y5b.ent,E,0.9111	0.7301	1	NA	NA	NA	open /pdb/y5/pdb2y5b.ent.gz;color red :264.A:468.A:536.A;
BLCA	HTT	ENST00000355072.5	9426	pdb3iou.ent	A	7.813	0.995	975:1080:1083:1571:2223:2841:2850:2888:3126	975:1080:1083:1571:2223:2841:2850:2888:3126	NA:NA:NA:191:302:NA:NA:380:NA	35.49	0.7434	0.916214	0.47526	0.833342	0.04	0	0	pdb3iou.ent,A,0.7434	0.7434	1	NA	NA	NA	open /pdb/io/pdb3iou.ent.gz;color red :191.A:302.A:380.A;
BLCA	PTPRM	ENST00000400060.4	4398	pdb2v5y.ent	A	2.598	1	157:253:517:614:793:910:1293	157:253:517:614:793:910:1293	136:232:496:NA:NA:NA:NA	94.03	0.7516	0.917131	0.43228	0.815498	0.03	0	0	pdb2v5y.ent,A,0.7516	0.7516	1	NA	NA	NA	open /pdb/v5/pdb2v5y.ent.gz;color red :137.A:233.A:497.A;
BLCA	CPS1	ENST00000233072.5	4500	pdb3pyb.ent	B	2.176	0.92	242:751:819:891:1128:1236:1289	242:751:819:891:1128:1236:1289	83:312:NA:NA:NA:NA:627	48.17	0.7562	0.918376	0.23061	0.746397	0.03	0	0	pdb3pyb.ent,B,0.7562;pdb3pya.ent,A,0.7891;pdb3pyb.ent,C,0.9022;pdb3pyb.ent,A,0.9337	0.9337	1	NA	NA	NA	open /pdb/py/pdb3pyb.ent.gz;color red :172.B:401.B:741.B;
BLCA	XYLB	ENST00000207870.3	1608	pdb4bc2.ent	B	1.039	1	53:87:87:284:444:511	53:87:284:444:511	48:80:275:427:494	34.12	0.7571	0.918376	0.91518	0.972082	0.03	0	0	pdb4bc2.ent,B,0.7571;pdb4bc2.ent,C,0.7571;pdb4bc2.ent,A,0.7641;pdb4bc4.ent,B,0.7649;pdb4bc3.ent,C,0.7674;pdb4bc5.ent,C,0.7819;pdb4bc3.ent,B,0.7867;pdb4bc4.ent,A,0.7878;pdb4bc3.ent,A,0.7909;pdb4bc5.ent,B,0.7925;pdb4bc4.ent,C,0.7962;pdb4bc5.ent,A,0.8029	0.7962	1	0.900188	0.887499	0.871193	open /pdb/bc/pdb4bc2.ent.gz;color red :53.B:87.B:87.B:284.B:444.B:511.B;
BLCA	ADCY10	ENST00000367851.4	4830	pdb4oz3.ent	A	3.445	1	109:309:358:556:656:739:825:969:1015:1055:1224:1236:1592	109:309:358:556:656:739:825:969:1015:1055:1224:1236:1592	109:308:357:NA:NA:NA:NA:NA:NA:NA:NA:NA:NA	34.96	0.76	0.919748	0.29709	0.771346	0.04	0	0	pdb4oz3.ent,A,0.76;pdb4clf.ent,A,0.7687;pdb4oyp.ent,A,0.7688;pdb4oyz.ent,A,0.77;pdb4cly.ent,A,0.773;pdb4oym.ent,A,0.773;pdb4oyi.ent,A,0.7735;pdb4clz.ent,A,0.7737;pdb4oyx.ent,A,0.7762;pdb4oya.ent,A,0.7766;pdb4oyb.ent,A,0.7774;pdb4oz2.ent,A,0.7787;pdb4cm2.ent,A,0.779;pdb4cls.ent,A,0.7868;pdb4clt.ent,A,0.787;pdb4clp.ent,A,0.7903;pdb4clw.ent,A,0.7917;pdb4clu.ent,A,0.7947;pdb4cm0.ent,A,0.7948;pdb4clk.…	0.7948	1	NA	NA	NA	open /pdb/oz/pdb4oz3.ent.gz;color red :109.A:309.A:358.A;
BLCA	CHD1	ENST00000284049.3	5130	pdb2h1e.ent	B	10.485	0.975	30:71:206:228:522:1099:1167:1270	30:71:206:228:522:1099:1167:1270	NA:NA:21:NA:131:NA:153:NA	31.21	0.7642	0.919748	0.62257	0.891294	0.05	0	0	pdb2h1e.ent,B,0.7642	0.7642	1	NA	NA	NA	open /pdb/h1/pdb2h1e.ent.gz;color red :33.B:143.B:165.B;
BLCA	SEC24A	ENST00000398844.2	3279	pdb3egd.ent	B	1.714	1	26:209:398:514:681:819:821:874:954	26:209:398:514:681:819:821:874:954	NA:NA:53:160:324:462:464:517:592	37.74	0.7687	0.919748	0.57969	0.866435	0.04	0	0	pdb3egd.ent,B,0.7687;pdb2nup.ent,B,0.774;pdb2nut.ent,B,0.776;pdb3egx.ent,B,0.7768	0.774	1	0.900188	0.887499	0.871193	open /pdb/eg/pdb3egd.ent.gz;color red :398.B:514.B:681.B:819.B:821.B:874.B:954.B;
BLCA	RBM47	ENST00000381793.2	1779	pdb2dis.ent	A	5.431	1	123:154:176:176:338:402:470:588	123:154:176:338:402:470:588	NA:12:34:NA:107:NA:NA	22.08	0.7798	0.925199	0.5287	0.848238	0.04	0	0	pdb2dis.ent,A,0.7798	0.7798	1	0.901578	NA	NA	open /pdb/di/pdb2dis.ent.gz;color red :12.A:34.A:34.A:107.A;
BLCA	COMP	ENST00000222271.2	2271	pdb3fby.ent	C	1.413	0.998	21:135:337:492:530:583:646	21:135:337:492:530:583:646	NA:NA:115:270:308:361:424	37.14	0.784	0.925199	0.68609	0.922742	0.03	0	0	pdb3fby.ent,C,0.784;pdb3fby.ent,B,0.7932;pdb3fby.ent,A,0.8032	0.784	1	0.901578	0.887775	NA	open /pdb/fb/pdb3fby.ent.gz;color red :337.C:492.C:530.C:583.C:646.C;
BLCA	ICAM1	ENST00000264832.3	1596	pdb1z7z.ent	I	1.224	1	98:165:257:297:341:417	98:165:257:297:341:417	71:138:230:270:NA:374	82.73	0.7864	0.925199	0.22551	0.746397	0.03	0	0	pdb1z7z.ent,I,0.7864;pdb2oz4.ent,A,0.8376;pdb1p53.ent,B,0.8746;pdb1p53.ent,A,0.8795	0.8376	1	0.901578	0.887775	NA	open /pdb/z7/pdb1z7z.ent.gz;color red :71.I:138.I:230.I:270.I:390.I;
BLCA	FARP1	ENST00000376586.2	3228	pdb4h6y.ent	B	2.844	1	452:573:703:714:927	452:573:703:714:927	NA:36:154:163:NA	36.56	0.7877	0.925199	0.09759	0.637787	0.03	0	0	pdb4h6y.ent,B,0.7877;pdb4h6y.ent,A,0.7999	0.7999	1	NA	NA	NA	open /pdb/h6/pdb4h6y.ent.gz;color red :573.B:703.B:714.B;
BLCA	EPHA2	ENST00000358432.5	2928	pdb4pdo.ent	B	3.736	1	50:69:381:408:646:659:844:907	50:69:381:408:646:659:844:907	NA:NA:NA:NA:50:63:230:NA	31.21	0.7883	0.925199	0.84149	0.956881	0.04	0	0	pdb4pdo.ent,B,0.7883;pdb4pdo.ent,A,0.7911;pdb1mqb.ent,A,0.7956;pdb1mqb.ent,B,0.8055;pdb2x10.ent,A,0.8296;pdb4p2k.ent,A,0.8412;pdb2x11.ent,A,0.9069;pdb3fl7.ent,A,0.9391;pdb3mx0.ent,A,0.9939;pdb3mx0.ent,C,0.9965	0.8412	1	NA	NA	NA	open /pdb/pd/pdb4pdo.ent.gz;color red :646.B:659.B:844.B;
BLCA	CEACAM8	ENST00000244336.5	1047	pdb2dks.ent	A	2.677	1	12:47:50:81:129:130:132:142:159	12:47:50:81:129:130:132:142:159	NA:22:25:56:104:105:107:117:NA	23.9	0.79	0.925306	0.00717	0.200434	0.03	0	0	pdb2dks.ent,A,0.79	0.79	1	0.901578	0.887775	0.874019	open /pdb/dk/pdb2dks.ent.gz;color red :22.A:25.A:56.A:104.A:105.A:107.A:117.A;
BLCA	UBE3A	ENST00000397954.2	2625	pdb1c4z.ent	B	2.497	1	355:459:682:766:825:853	355:459:682:766:825:853	NA:NA:163:247:306:334	38.78	0.7914	0.925306	0.2544	0.748593	0.03	0	0	pdb1c4z.ent,B,0.7914;pdb1d5f.ent,C,0.794;pdb1d5f.ent,B,0.7963;pdb1c4z.ent,C,0.7973;pdb1c4z.ent,A,0.8075;pdb1d5f.ent,A,0.8093	0.8093	1	0.901578	NA	NA	open /pdb/c4/pdb1c4z.ent.gz;color red :659.B:743.B:802.B:830.B;
BLCA	MME	ENST00000492661.1	2250	pdb1r1i.ent	A	1.076	0.999	12:70:72:185:273:453:651	12:70:72:185:273:453:651	NA:16:18:131:219:399:597	38.8	0.7969	0.926453	0.6532	0.90477	0.03	0	0	pdb1r1i.ent,A,0.7969;pdb2yb9.ent,A,0.8158;pdb1dmt.ent,A,0.8167;pdb2qpj.ent,A,0.8227;pdb1y8j.ent,A,0.8252;pdb1r1h.ent,A,0.8266;pdb1r1j.ent,A,0.8284	0.8266	1	0.901578	0.887775	0.874019	open /pdb/r1/pdb1r1i.ent.gz;color red :69.A:71.A:184.A:272.A:452.A:650.A;
BLCA	ABL1	ENST00000372348.2	3447	pdb2fo0.ent	A	2.469	1	91:220:265:694:893:1032	91:220:265:694:893:1032	26:155:200:NA:NA:NA	39.38	0.8075	0.929986	0.83649	0.956881	0.03	1	Oncogene	pdb2fo0.ent,A,0.8075;pdb1opl.ent,A,0.8479	0.8479	1	NA	NA	NA	open /pdb/fo/pdb2fo0.ent.gz;color red :91.A:220.A:265.A;
BLCA	TOP2A	ENST00000423485.1	4593	pdb4fm9.ent	A	2.698	1	190:339:478:532:697:955:1045:1245:1368	190:339:478:532:697:955:1045:1245:1368	NA:NA:46:100:265:523:NA:NA:NA	44.48	0.8297	0.942184	0.43155	0.815498	0.03	0	0	pdb4fm9.ent,A,0.8297	0.8297	1	0.926903	NA	NA	open /pdb/fm/pdb4fm9.ent.gz;color red :478.A:532.A:697.A:955.A;
BLCA	MMP16	ENST00000286614.6	1821	pdb1rm8.ent	A	3.586	1	99:114:190:211:284:589	99:114:190:211:284:589	NA:NA:67:88:161:NA	25.09	0.8336	0.942184	0.45072	0.8264	0.03	0	0	pdb1rm8.ent,A,0.8336	0.8336	1	NA	NA	NA	open /pdb/rm/pdb1rm8.ent.gz;color red :190.A:211.A:284.A;
BLCA	TIAM1	ENST00000286827.3	4773	pdb4k2p.ent	B	6.681	1	175:350:489:491:576:814:864:1131	175:350:489:491:576:814:864:1131	NA:NA:57:59:144:NA:NA:NA	34.21	0.8388	0.942184	0.07246	0.616713	0.04	0	0	pdb4k2p.ent,B,0.8388;pdb4k2p.ent,D,0.84;pdb4k2p.ent,A,0.8405;pdb4k2p.ent,C,0.8561	0.84	1	NA	NA	NA	open /pdb/k2/pdb4k2p.ent.gz;color red :489.B:491.B:576.B;
BLCA	FLNB	ENST00000295956.4	7806	pdb4b7l.ent	B	7.882	1	37:68:265:491:790:852:1098:1135:1539:1639:1647:1946:1992:2185:2292:2414:2457	37:68:265:491:790:852:1098:1135:1539:1639:1647:1946:1992:2185:2292:2414:2457	25:56:248:NA:NA:NA:NA:NA:NA:NA:NA:NA:NA:NA:NA:NA:NA	45.33	0.8412	0.942184	0.84168	0.956881	0.07	0	0	pdb4b7l.ent,B,0.8412;pdb4b7l.ent,A,0.895	0.895	1	NA	NA	NA	open /pdb/b7/pdb4b7l.ent.gz;color red :37.B:68.B:265.B;
BLCA	MYT1	ENST00000328439.1	3363	pdb3p1a.ent	A	3.986	0.972	68:167:453:534:639:1046	68:167:453:534:639:1046	15:37:NA:NA:160:263	32	0.8512	0.943443	0.69401	0.929515	0.03	0	0	pdb3p1a.ent,A,0.8512	0.8512	1	0.943031	NA	NA	open /pdb/p1/pdb3p1a.ent.gz;color red :90.A:112.A:235.A:344.A;
BLCA	PLCB3	ENST00000279230.6	3702	pdb4gnk.ent	B	1.603	1	87:180:271:398:717:935:1122:1122	87:180:271:398:717:935:1122	77:170:261:388:605:NA:NA	46.31	0.8692	0.952866	0.88979	0.964031	0.04	0	0	pdb4gnk.ent,B,0.8692;pdb4gnk.ent,D,0.8696;pdb3ohm.ent,B,0.8823	0.8692	1	0.955047	0.959899	NA	open /pdb/gn/pdb4gnk.ent.gz;color red :87.B:180.B:271.B:398.B:717.B;
BLCA	GRM5	ENST00000455756.2	3540	pdb3lmk.ent	B	2.686	1	92:136:267:272:326:435:524:526:579:692:887:1167	92:136:267:272:326:435:524:526:579:692:887:1167	67:NA:217:222:276:379:NA:NA:NA:NA:NA:NA	34.92	0.8777	0.957209	0.28121	0.771346	0.05	0	0	pdb3lmk.ent,B,0.8777;pdb3lmk.ent,A,0.881	0.881	1	0.956768	0.96075	NA	open /pdb/lm/pdb3lmk.ent.gz;color red :92.B:267.B:272.B:326.B:435.B;
BLCA	BLM	ENST00000355112.3	4251	pdb4cdg.ent	A	3.922	1	30:377:653:823:921:979:1075:1079:1157:1210:1258	30:377:653:823:921:979:1075:1079:1157:1210:1258	NA:NA:15:185:283:341:NA:NA:NA:NA:NA	35.41	0.8825	0.957209	0.25244	0.746397	0.05	1	0	pdb4cdg.ent,A,0.8825;pdb4cdg.ent,B,0.8937;pdb4.ent.gz,A,0.9177;pdb4o3m.ent,A,0.9323	0.8825	1	0.956768	NA	NA	open /pdb/cd/pdb4cdg.ent.gz;color red :653.A:823.A:921.A:979.A;
BLCA	TXNIP	ENST00000425134.1	914	pdb4ll4.ent	A	1.097	0.823	39:85:131:139:152:206:208:250:261:276	39:85:131:139:152:206:208:250:261:276	88:134:171:179:192:246:NA:NA:NA:NA	40.95	0.8851	0.957736	0.31643	0.775317	0.04	0	0	pdb4ll4.ent,A,0.8851;pdb4ll1.ent,A,0.933;pdb4ll4.ent,C,0.9357;pdb4ll1.ent,C,0.9453	0.9357	1	0.956768	0.96075	0.955346	open /pdb/ll/pdb4ll4.ent.gz;color red :94.A:140.A:186.A:194.A:207.A:261.A;
BLCA	PNLIPRP1	ENST00000534537.1	1401	pdb2ppl.ent	A	1.038	0.996	15:96:149:202:431:443	15:96:149:202:431:443	NA:80:133:186:412:424	41.35	0.8996	0.968302	0.94492	0.993377	0.03	0	0	pdb2ppl.ent,A,0.8996;pdb1rp1.ent,A,0.9169	0.9169	1	0.965704	0.968214	NA	open /pdb/pp/pdb2ppl.ent.gz;color red :96.A:149.A:202.A:431.A:443.A;
BLCA	CYFIP1	ENST00000560848.1	3759	pdb3p8c.ent	A	1.342	1	189:232:528:724:876:1246	189:232:528:724:876:1246	151:194:471:658:810:NA	76.3	0.9252	0.97766	0.75895	0.954754	0.03	0	0	pdb3p8c.ent,A,0.9252;pdb4n78.ent,A,0.9281	0.9281	1	0.976397	0.971602	NA	open /pdb/p8/pdb3p8c.ent.gz;color red :189.A:232.A:528.A:724.A:876.A;
BLCA	CAND1	ENST00000545606.1	3690	pdb4a0c.ent	B	1.307	1	19:96:194:701:892:1204	19:96:194:701:892:1204	17:94:189:646:833:NA	67.66	0.9342	0.98078	0.97479	0.994004	0.03	0	0	pdb4a0c.ent,B,0.9342;pdb1u6g.ent,C,0.9359;pdb4a0c.ent,A,0.9447	0.9359	1	0.980125	0.971602	NA	open /pdb/a0/pdb4a0c.ent.gz;color red :19.B:96.B:194.B:701.B:892.B;
BLCA	ACPP	ENST00000336375.5	1158	pdb1nd6.ent	A	1.126	1	151:174:229:276:321:321	151:174:229:276:321	119:142:197:244:289	34.22	0.9365	0.98078	0.11728	0.66023	0.03	0	0	pdb1nd6.ent,A,0.9365;pdb1nd5.ent,A,0.9439	0.9439	1	0.980125	0.971602	0.969515	open /pdb/nd/pdb1nd6.ent.gz;color red :119.A:142.A:197.A:244.A:289.A:289.A;
BLCA	TNPO3	ENST00000471166.1	2871	pdb4c0q.ent	A	1.126	1	238:464:480:768:850	238:464:480:768:850	222:NA:NA:672:753	61.8	0.937	0.98078	0.42136	0.815498	0.03	0	0	pdb4c0q.ent,A,0.937;pdb4ol0.ent,B,0.9425;pdb4c0o.ent,B,0.9573;pdb4c0o.ent,A,0.9607;pdb4c0p.ent,C,0.9639;pdb4c0p.ent,B,0.9644;pdb4c0p.ent,A,0.9683;pdb4c0p.ent,D,0.9704	0.9639	1	NA	NA	NA	open /pdb/c0/pdb4c0q.ent.gz;color red :238.A:734.A:816.A;
BLCA	KLHL11	ENST00000319121.3	2124	pdb3i3n.ent	A	2.762	1	113:226:334:530:690	113:226:334:530:690	47:149:255:NA:NA	53.94	0.9386	0.98078	0.78597	0.956881	0.03	0	0	pdb3i3n.ent,A,0.9386;pdb3i3n.ent,B,0.9455;pdb4ap2.ent,A,0.9591	0.9386	1	NA	NA	NA	open /pdb/i3/pdb3i3n.ent.gz;color red :113.A:226.A:334.A;
BLCA	PYGM	ENST00000377432.3	2262	pdb1gpa.ent	C	1.098	0.981	43:157:384:390:432:461:647:652	43:157:384:390:432:461:647:652	32:234:461:467:509:538:724:729	43.84	0.941	0.98078	0.46093	0.8264	0.04	0	0	pdb1gpa.ent,C,0.941;pdb9gpb.ent,D,0.9445;pdb1noi.ent,B,0.9449;pdb1gpa.ent,B,0.945;pdb1abb.ent,B,0.946;pdb7gpb.ent,C,0.946;pdb9gpb.ent,A,0.9462;pdb1abb.ent,C,0.9467;pdb3e3n.ent,H,0.9484;pdb9gpb.ent,B,0.9489;pdb1abb.ent,D,0.9494;pdb1noi.ent,C,0.9498;pdb3e3n.ent,B,0.9502;pdb1gpa.ent,D,0.9502;pdb3e3n.ent,G,0.9512;pdb3e3o.ent,B,0.9513;pdb1noi.ent,A,0.9523;pdb3e3l.ent,B,0.9527;pdb7gpb.ent,D,0.9529;pdb3…	0.971	1	0.980125	0.971602	0.969515	open /pdb/gp/pdb1gpa.ent.gz;color red :42.C:244.C:471.C:477.C:519.C:548.C:734.C:739.C;
BLCA	ARID1A	ENST00000374152.2	5706	pdb1ryu.ent	A	15.842	1	69:96:112:169:190:222:231:231:254:297:540:572:617:636:680:904:1129:1240:1300:1543:1598:1628:1652:1805:1854	69:96:112:169:190:222:231:254:297:540:572:617:636:680:904:1129:1240:1300:1543:1598:1628:1652:1805:1854	NA:NA:NA:NA:NA:NA:NA:NA:NA:NA:NA:1:20:64:NA:NA:NA:NA:NA:NA:NA:NA:NA:NA	27.54	0.9435	0.98078	0.89331	0.964031	0.26	1	TSG	pdb1ryu.ent,A,0.9435	0.9435	1	NA	NA	NA	open /pdb/ry/pdb1ryu.ent.gz;color red :1.A:20.A:64.A;
BLCA	PRKCB	ENST00000303531.7	2019	pdb2i0e.ent	A	2.061	1	160:243:277:348:601:644	160:243:277:348:601:644	NA:NA:NA:10:262:302	40.45	0.9603	0.98267	0.57133	0.861196	0.03	0	0	pdb2i0e.ent,A,0.9603	0.9603	1	NA	NA	NA	open /pdb/i0/pdb2i0e.ent.gz;color red :348.A:601.A:644.A;
BLCA	CAT	ENST00000241052.4	1581	pdb1qqw.ent	A	1.054	1	47:86:101:369:463:493	47:86:101:369:463:493	44:83:98:366:460:490	45.76	0.9628	0.983492	0.94816	0.993413	0.03	0	0	pdb1qqw.ent,A,0.9628;pdb3nwl.ent,D,0.9641;pdb3re8.ent,D,0.9649;pdb4blc.ent,D,0.9656;pdb3rgp.ent,D,0.9665;pdb1tgu.ent,B,0.9667;pdb1qqw.ent,D,0.9669;pdb1f4j.ent,A,0.967;pdb3nwl.ent,B,0.9673;pdb3nwl.ent,C,0.9676;pdb3re8.ent,A,0.9677;pdb1f4j.ent,B,0.9677;pdb4blc.ent,A,0.9682;pdb3nwl.ent,A,0.9687;pdb1th3.ent,B,0.9687;pdb3rgs.ent,D,0.969;pdb3rgs.ent,A,0.9691;pdb1f4j.ent,D,0.9693;pdb1dgf.ent,A,0.9695;pd…	0.9741	1	0.981174	0.978205	0.97717	open /pdb/qq/pdb1qqw.ent.gz;color red :47.A:86.A:101.A:369.A:463.A:493.A;
BLCA	SSRP1	ENST00000278412.2	2127	pdb4ifs.ent	A	3.065	1	203:289:381:514:648	203:289:381:514:648	7:93:185:NA:NA	40.8	0.9823	0.99214	0.40497	0.815498	0.03	0	0	pdb4ifs.ent,A,0.9823	0.9823	1	NA	NA	NA	open /pdb/if/pdb4ifs.ent.gz;color red :203.A:289.A:381.A;
BLCA	HK1	ENST00000359426.6	2751	pdb1hkc.ent	A	1.019	1	53:79:356:365:373:424:565:645:663	53:79:356:365:373:424:565:645:663	38:64:341:350:358:409:550:630:648	66.09	0.9866	0.99214	0.18928	0.743287	0.03	0	0	pdb1hkc.ent,A,0.9866;pdb1dgk.ent,N,0.9902;pdb1cza.ent,N,0.9904;pdb1qha.ent,A,0.9919;pdb1qha.ent,B,0.9923;pdb1hkb.ent,A,0.9927;pdb4foi.ent,B,0.9932;pdb4foe.ent,A,0.9933;pdb1hkb.ent,B,0.9935;pdb4foe.ent,B,0.9939;pdb4fpa.ent,B,0.9939;pdb4fpb.ent,A,0.994;pdb4fpb.ent,B,0.994;pdb4foi.ent,A,0.9944;pdb4f9o.ent,B,0.9945;pdb4f9o.ent,A,0.9947;pdb4fpa.ent,A,0.9953	0.9953	1	0.9873	0.9873	0.9866	open /pdb/hk/pdb1hkc.ent.gz;color red :53.A:79.A:356.A:365.A:373.A:424.A:565.A:645.A:663.A;
BLCA	DARS2	ENST00000361951.4	1935	pdb4ah6.ent	C	1.093	1	65:73:232:343:408	65:73:232:343:408	24:32:191:302:367	57.89	0.9873	0.99214	0.33809	0.780598	0.03	0	0	pdb4ah6.ent,C,0.9873;pdb4ah6.ent,D,0.9896;pdb4ah6.ent,A,0.9914;pdb4ah6.ent,B,0.9967	0.9896	1	0.9873	0.9873	NA	open /pdb/ah/pdb4ah6.ent.gz;color red :65.C:73.C:232.C:343.C:408.C;
BRCA	PIK3CA	ENST00000263967.3	3204	pdb2enq.ent	A	6.753	1	81:81:88:88:104:108:111:111:118:118:118:118:344:345:345:345:345:345:345:345:345:345:345:345:345:345:345:345:345:345:345:345:345:345:350:365:365:366:366:378:398:420:420:420:453:453:453:453:453:453:453:539:542:542:542:542:542:542:542:542:542:542:542:542:542:542:542:542:542:542:542:542:542:542:542:542:542:542:542:542:542:542:542:542:542:542:542:542:542:542:542:542:542:542:542:542:545:545:545:545:545…	81:88:104:108:111:118:344:345:350:365:366:378:398:420:453:539:542:545:546:603:614:629:673:726:766:901:914:939:970:989:1004:1007:1021:1025:1037:1040:1043:1044:1047:1049:1065	NA:NA:NA:NA:NA:NA:21:22:27:42:43:55:75:97:130:NA:NA:NA:NA:NA:NA:NA:NA:NA:NA:NA:NA:NA:NA:NA:NA:NA:NA:NA:NA:NA:NA:NA:NA:NA:NA	12.52	0	0	0	0	0.34	1	Oncogene	pdb2enq.ent,A,0;pdb3hhm.ent,A,0;pdb3hiz.ent,A,0;pdb4jps.ent,A,0;pdb4l1b.ent,A,0;pdb4l23.ent,A,0;pdb4l2y.ent,A,0;pdb2rd0.ent,A,0;pdb3zim.ent,A,0;pdb2v1y.ent,A,0.1106	0	0	0	0	0	open /pdb/en/pdb2enq.ent.gz;color red :21.A:22.A:22.A:22.A:22.A:22.A:22.A:22.A:22.A:22.A:22.A:22.A:22.A:22.A:22.A:22.A:22.A:22.A:22.A:22.A:22.A:22.A:27.A:42.A:42.A:43.A:43.A:55.A:75.A:97.A:97.A:97.A:130.A:130.A:130.A:130.A:130.A:130.A:130.A;
BRCA	TP53	ENST00000269305.4	1179	pdb2ac0.ent	A	1.97	1	11:107:107:111:111:113:126:126:127:130:132:132:132:132:132:133:135:135:135:135:136:141:141:141:141:151:151:155:157:157:158:161:163:163:164:168:169:173:173:173:173:175:175:175:175:175:175:175:175:175:175:175:175:175:175:175:175:175:175:175:176:176:176:176:176:179:179:179:179:179:179:187:193:193:193:193:193:193:193:193:193:193:193:194:194:194:194:194:195:195:195:195:195:197:199:199:205:205:208:215:…	11:107:111:113:126:127:130:132:133:135:136:141:151:155:157:158:161:163:164:168:169:173:175:176:179:187:193:194:195:197:199:205:208:215:216:220:232:234:237:238:241:242:245:246:247:248:252:255:258:265:266:270:272:273:274:276:278:279:280:281:282:285:286:289:341:342	NA:14:18:20:33:34:37:39:40:42:43:48:58:62:64:65:68:70:71:75:76:80:82:83:86:94:100:101:102:104:106:112:115:122:123:127:139:141:144:145:148:149:152:153:154:155:159:162:165:172:173:177:179:180:181:183:185:186:187:188:189:192:193:196:NA:NA	17.08	0	0	0	0	0.34	1	TSG	pdb2ac0.ent,A,0;pdb2ady.ent,A,0;pdb4agl.ent,A,0;pdb4agm.ent,A,0;pdb4agn.ent,A,0;pdb4ago.ent,A,0;pdb4agp.ent,A,0;pdb4agq.ent,A,0;pdb2ahi.ent,A,0;pdb2ata.ent,A,0;pdb2bim.ent,A,0;pdb2bin.ent,A,0;pdb2bio.ent,A,0;pdb2bip.ent,A,0;pdb2biq.ent,A,0;pdb3d05.ent,A,0;pdb3d06.ent,A,0;pdb3d07.ent,A,0;pdb3d08.ent,A,0;pdb3d09.ent,A,0;pdb3d0a.ent,A,0;pdb2f1x.ent,A,0;pdb2fej.ent,A,0;pdbh.ent.gz,A,0;pdb4hje.ent,A,0…	0	0	0	0	0	open /pdb/ac/pdb2ac0.ent.gz;color red :107.A:107.A:111.A:111.A:113.A:126.A:126.A:127.A:130.A:132.A:132.A:132.A:132.A:132.A:133.A:135.A:135.A:135.A:135.A:136.A:141.A:141.A:141.A:141.A:151.A:151.A:155.A:157.A:157.A:158.A:161.A:163.A:163.A:164.A:168.A:169.A:173.A:173.A:173.A:173.A:175.A:175.A:175.A:175.A:175.A:175.A:175.A:175.A:175.A:175.A:175.A:175.A:175.A:175.A:175.A:175.A:175.A:175.A:175.A:176.A:…
BRCA	PTEN	ENST00000371953.3	1209	pdb1d5r.ent	A	1.309	1	10:24:48:92:93:123:124:124:126:128:130:130:135:198:258:347	10:24:48:92:93:123:124:126:128:130:135:198:258:347	NA:11:35:79:80:110:111:113:115:117:122:185:245:303	17.04	9e-06	0.00081675	0.00511	0.285374	0.04	1	TSG	pdb1d5r.ent,A,0.0001	0.0001	0.0105975	0.000392143	0.000191571	0.000117	open /pdb/d5/pdb1d5r.ent.gz;color red :24.A:48.A:92.A:93.A:123.A:124.A:124.A:126.A:128.A:130.A:130.A:135.A:198.A:258.A:347.A;
BRCA	PIK3R1	ENST00000336483.5	1362	pdb1pkt.ent	A	5.961	0.868	136:170:194:240:245:289:365:374:374:399	136:170:194:240:245:289:365:374:399	NA:NA:NA:NA:NA:50:NA:68:NA	4.04	0.0016	0.07744	0.07993	0.690824	0.03	1	TSG	pdb1pkt.ent,A,0.0016;pdb1pks.ent,A,0.0024;pdb3i5s.ent,B,0.0027;pdb3i5s.ent,D,0.0027;pdb3i5s.ent,C,0.0028;pdb3i5s.ent,A,0.0033;pdb1pic.ent,A,0.0174;pdb1h9o.ent,A,0.022;pdb1qad.ent,A,0.0229;pdb1bfj.ent,A,0.0301;pdb1bfi.ent,A,0.037;pdb2pni.ent,A,0.193;pdb1pnj.ent,A,0.2519;pdb1pht.ent,A,0.2574;pdb1pbw.ent,B,0.6904;pdb4a55.ent,B,0.7744;pdb4jps.ent,B,0.9222;pdb3hiz.ent,B,0.9272;pdb3hhm.ent,B,0.9509;pdb…	0.2574	1	NA	NA	NA	open /pdb/pk/pdb1pkt.ent.gz;color red :53.A:71.A:71.A;
BRCA	CDH1	ENST00000261769.5	2646	pdb1kdg.ent	A	1.628	0.889	165:201:243:243:243:251:260:278:278:282:288:402:409:607:644:732:817:867	165:201:243:251:260:278:282:288:402:409:607:644:732:817:867	NA:103:135:NA:142:158:162:NA:253:NA:349:368:NA:497:NA	22.46	0.0046	0.1518	0.0733	0.690824	0.12	1	TSG	pdb1kdg.ent,A,0.0046;pdb1kdg.ent,B,0.0126;pdb1naa.ent,B,0.0925;pdb1naa.ent,A,0.1023;pdb1d7c.ent,A,0.1446;pdb1d7c.ent,B,0.1467;pdb1d7d.ent,B,0.1583;pdb1d7b.ent,B,0.1611;pdb1d7b.ent,A,0.165;pdb1pl3.ent,A,0.1658;pdb1d7d.ent,A,0.1697;pdb1pl3.ent,B,0.1709;pdb3ff7.ent,A,0.3335;pdb2o72.ent,A,0.4495;pdb2omy.ent,B,0.5447;pdb2omt.ent,B,0.5526;pdb1o6s.ent,B,0.5609;pdb2omx.ent,B,0.5642;pdb2omz.ent,B,0.567;pd…	0.7333	1	0.116917	0.0623091	0.04485	open /pdb/kd/pdb1kdg.ent.gz;color red :317.A:349.A:349.A:349.A:356.A:372.A:372.A:376.A:467.A:563.A:582.A:711.A;
BRCA	MAP2K4	ENST00000415385.3	1230	pdb3aln.ent	A	1.515	1	145:195:195:197:262:262:268:284:301:317:396:396	145:195:197:262:268:284:301:317:396	52:102:104:169:NA:NA:178:194:266	18.34	0.0061	0.192548	0.01928	0.481822	0.03	1	0	pdb3aln.ent,A,0.0061;pdb3aln.ent,B,0.0099;pdb3vut.ent,A,0.0371;pdb3aln.ent,C,0.0392;pdb3alo.ent,A,0.0403;pdb3vut.ent,B,0.0412	0.0403	1	0.143115	0.0757417	0.0528667	open /pdb/al/pdb3aln.ent.gz;color red :134.A:184.A:184.A:186.A:251.A:251.A:290.A:306.A:385.A:385.A;
BRCA	TBX3	ENST00000349155.2	2169	pdb1h6f.ent	B	3.882	1	112:113:187:187:343:545:630:700	112:113:187:343:545:630:700	13:14:88:NA:NA:NA:NA	14.49	0.0515	0.555909	0.8066	0.950186	0.03	0	0	pdb1h6f.ent,B,0.0515;pdb1h6f.ent,A,0.0592	0.0592	1	0.473597	NA	NA	open /pdb/h6/pdb1h6f.ent.gz;color red :112.B:113.B:187.B:187.B;
BRCA	FLG	ENST00000368799.1	12183	pdb3ojv.ent	D	19.061	1	38:142:203:446:461:603:782:903:920:1010:1113:1236:1239:1241:1272:1296:1560:1613:1681:1761:1885:2030:2157:2178:2425:2474:2532:2579:2664:2758:2760:2784:2857:2905:2985:3092:3121:3320:3416:3442:3624:3626:3875:3921	38:142:203:446:461:603:782:903:920:1010:1113:1236:1239:1241:1272:1296:1560:1613:1681:1761:1885:2030:2157:2178:2425:2474:2532:2579:2664:2758:2760:2784:2857:2905:2985:3092:3121:3320:3416:3442:3624:3626:3875:3921	NA:NA:NA:NA:NA:NA:NA:NA:NA:NA:NA:NA:NA:65:NA:NA:NA:84:NA:NA:NA:NA:101:NA:NA:NA:NA:NA:NA:NA:NA:NA:NA:NA:NA:NA:NA:NA:NA:NA:NA:NA:NA:NA	20.23	0.1599	0.73941	0.24312	0.794862	0.04	0	0	pdb3ojv.ent,D,0.1599;pdb1cvs.ent,C,0.161;pdb3ojv.ent,C,0.1619;pdb1fq9.ent,C,0.1631;pdb1evt.ent,D,0.1812;pdb3gqi.ent,A,0.2;pdb3gql.ent,C,0.2441;pdb4nka.ent,B,0.2529;pdb3gql.ent,B,0.2645;pdb3gql.ent,A,0.2717;pdb4nk9.ent,A,0.2801;pdb3js2.ent,B,0.283;pdb2fgi.ent,B,0.2866;pdb3rhx.ent,B,0.2899;pdb3ky2.ent,A,0.2941;pdb3js2.ent,A,0.3111;pdb3tt0.ent,A,0.3146;pdb3rhx.ent,A,0.3163;pdb3c4f.ent,B,0.3314;pdb4n…	0.3766	1	NA	NA	NA	open /pdb/oj/pdb3ojv.ent.gz;color red :211.D:230.D:247.D;
BRCA	GATA3	ENST00000346208.3	1329	pdb4hc7.ent	B	4.557	1	119:262:281:293:293:293:305:329:330:364:408	119:262:281:293:305:329:330:364:408	NA:5:24:36:NA:61:62:96:NA	22.62	0.1899	0.74327	0.00241	0.249951	0.12	1	TSG	pdb4hc7.ent,B,0.1899;pdb4hca.ent,A,0.2855;pdb4hc9.ent,A,0.4749;pdb4hc7.ent,A,0.6412	0.1899	1	0.701802	0.569428	0.464921	open /pdb/hc/pdb4hc7.ent.gz;color red :263.B:282.B:294.B:294.B:294.B:330.B:331.B:365.B;
BRCA	TTN	ENST00000589042.1	107973	pdb1g1c.ent	A	367.245	1	303:312:541:808:810:854:951:1016:1160:1350:1595:1666:1703:1731:1752:1864:2006:2082:2110:2150:2207:2226:2506:2729:2800:3048:3104:3402:3628:3700:3951:3980:3998:4047:4147:4153:4365:4425:4628:4739:4749:4940:5039:5105:5508:5851:5893:5985:6200:6421:6568:6588:6658:7551:7750:7838:7927:7977:8016:8066:8152:8156:8424:8491:8551:8559:8731:9249:9304:9372:9410:9560:9990:10116:10162:10287:10340:10424:10500:10507…	303:312:541:808:810:854:951:1016:1160:1350:1595:1666:1703:1731:1752:1864:2006:2082:2110:2150:2207:2226:2506:2729:2800:3048:3104:3402:3628:3700:3951:3980:3998:4047:4147:4153:4365:4425:4628:4739:4749:4940:5039:5105:5508:5851:5893:5985:6200:6421:6568:6588:6658:7551:7750:7838:7927:7977:8016:8066:8152:8156:8424:8491:8551:8559:8731:9249:9304:9372:9410:9560:9990:10116:10162:10287:10340:10424:10500:10507…	NA:NA:NA:NA:NA:NA:NA:NA:NA:NA:NA:NA:NA:NA:NA:NA:NA:9:37:77:NA:NA:NA:NA:NA:NA:NA:NA:NA:NA:NA:NA:NA:NA:NA:NA:NA:NA:NA:NA:NA:NA:NA:NA:NA:NA:NA:NA:NA:NA:NA:NA:NA:NA:NA:NA:NA:NA:NA:NA:NA:NA:NA:NA:NA:NA:NA:NA:NA:NA:NA:NA:NA:NA:NA:NA:NA:NA:NA:NA:NA:NA:NA:NA:NA:NA:NA:NA:NA:NA:NA:NA:NA:NA:NA:NA:NA:NA:NA:NA:NA:NA:NA:NA:NA:NA:NA:NA:NA:NA:NA:NA:NA:NA:NA:NA:NA:NA:NA:NA:NA:NA:NA:NA:NA:NA:NA:NA:NA:NA:NA:NA:NA:N…	13.2	0.1956	0.74327	0.0136	0.424274	0.17	0	0	pdb1g1c.ent,A,0.1956;pdb1g1c.ent,B,0.206;pdb3b43.ent,A,0.6622	0.1956	1	NA	NA	NA	open /pdb/g1/pdb1g1c.ent.gz;color red :10.A:38.A:78.A;
BRCA	KMT2C	ENST00000355193.2	14904	pdb2ysm.ent	A	44.748	1	97:134:252:284:284:284:309:315:315:323:359:367:367:414:430:547:722	97:134:252:284:309:315:323:359:367:414:430:547:722	NA:NA:NA:NA:NA:NA:NA:25:33:80:96:NA:NA	17.85	0.2769	0.790059	0	0	0.06	0	0	pdb2ysm.ent,A,0.2769	0.2769	1	0.740829	0.615793	NA	open /pdb/ys/pdb2ysm.ent.gz;color red :25.A:33.A:33.A:80.A:96.A;
BRCA	RUNX1	ENST00000437180.1	1440	pdb1h9d.ent	C	3.832	1	8:122:135:139:161:168:189:198:244:316:317	8:122:135:139:161:168:189:198:244:316:317	NA:42:55:59:81:88:109:118:NA:NA:NA	18.54	0.3882	0.848071	0.01639	0.457659	0.04	1	TSG	pdb1h9d.ent,C,0.3882;pdb1h9d.ent,A,0.3939;pdb1cmo.ent,A,0.4017;pdb1e50.ent,C,0.4427;pdb1e50.ent,E,0.5443;pdb1e50.ent,G,0.5524;pdb1e50.ent,A,0.6168;pdb1e50.ent,R,0.624;pdb1e50.ent,Q,0.643;pdb1co1.ent,A,0.6876	0.4427	1	0.792162	0.705417	0.616861	open /pdb/h9/pdb1h9d.ent.gz;color red :95.C:108.C:112.C:134.C:141.C:162.C:171.C;
BRCA	RYR2	ENST00000360064.6	14919	pdb4jkq.ent	A	9.964	0.986	116:255:264:280:331:376:412:462:533:543:559:648:702:735:751:881:927:927:965:978:1050:1214:1441:1669:1671:1744:1795:1795:1871:1951:2073:2196:2364:2373:2412:2868:3118:3173:3500:3568:3682:3692:3823:4091:4120:4161:4207:4442:4586:4751:4806:4831:4931	116:255:264:280:331:376:412:462:533:543:559:648:702:735:751:881:927:965:978:1050:1214:1441:1669:1671:1744:1795:1871:1951:2073:2196:2364:2373:2412:2868:3118:3173:3500:3568:3682:3692:3823:4091:4120:4161:4207:4442:4586:4751:4806:4831:4931	81:220:229:245:296:341:369:419:490:NA:NA:NA:NA:NA:NA:NA:NA:NA:NA:NA:NA:NA:NA:NA:NA:NA:NA:NA:NA:NA:NA:NA:NA:NA:NA:NA:NA:NA:NA:NA:NA:NA:NA:NA:NA:NA:NA:NA:NA:NA:NA	32.83	0.6008	0.884959	0.83713	0.955592	0.05	0	0	pdb4jkq.ent,A,0.6008	0.6008	1	0.836948	0.808895	0.732225	open /pdb/jk/pdb4jkq.ent.gz;color red :118.A:257.A:266.A:282.A:333.A:378.A:414.A:464.A:535.A;
BRCA	DMD	ENST00000378677.2	11043	pdb1eg4.ent	A	14.154	1	237:267:281:391:498:897:1068:1070:1106:1182:1369:1702:1768:1768:1781:1828:1971:2057:2068:2085:2204:2231:2486:2549:2554:2559:2755:2786:2815:2996:3067:3073:3196:3293:3311:3335:3513:3557:3562:3663	237:267:281:391:498:897:1068:1070:1106:1182:1369:1702:1768:1781:1828:1971:2057:2068:2085:2204:2231:2486:2549:2554:2559:2755:2786:2815:2996:3067:3073:3196:3293:3311:3335:3513:3557:3562:3663	NA:NA:NA:NA:NA:NA:NA:NA:NA:NA:NA:NA:NA:NA:NA:NA:NA:NA:NA:NA:NA:NA:NA:NA:NA:NA:NA:NA:NA:25:31:154:251:NA:NA:NA:NA:NA:NA	28.9	0.8116	0.930426	0.33785	0.850953	0.04	0	0	pdb1eg4.ent,A,0.8116;pdb1eg3.ent,A,0.816	0.816	1	0.903728	NA	NA	open /pdb/eg/pdb1eg4.ent.gz;color red :71.A:77.A:200.A:297.A;
CESC	IDE	ENST00000265986.6	3057	pdb4dwk.ent	B	1.08	1	62:280:353:462:468:688:924	62:280:353:462:468:688:924	19:237:310:419:425:645:881	79.3	0.5214	0.830266	0.45294	0.809181	0.03	0	0	pdb4dwk.ent,B,0.5214;pdb3n57.ent,B,0.5379;pdb4dtt.ent,A,0.5997;pdb4lte.ent,A,0.6011;pdb4ifh.ent,A,0.6021;pdb2ypu.ent,A,0.6069;pdb3e50.ent,A,0.6114;pdb4gsf.ent,B,0.6155;pdb3n56.ent,A,0.6208;pdb3ofi.ent,A,0.6216;pdb3ofi.ent,B,0.6218;pdb4gsf.ent,A,0.622;pdb3n56.ent,B,0.6393;pdb3qz2.ent,A,0.6735;pdb4dwk.ent,A,0.6977;pdb3n57.ent,A,0.8166;pdb4iof.ent,B,0.8273;pdb4iof.ent,A,0.8372;pdb2g54.ent,A,0.8402;p…	0.852	1	0.774989	0.644889	0.595886	open /pdb/dw/pdb4dwk.ent.gz;color red :62.B:280.B:353.B:462.B:468.B:688.B:924.B;
CESC	GPS1	ENST00000355130.2	1581	pdb3aq0.ent	H	1.623	0.892	125:312:473:485	125:312:473:485	NA:140:267:279	27.29	0.5251	0.830266	0.66737	0.88821	0.03	0	0	pdb3aq0.ent,H,0.5251;pdb3aq0.ent,C,0.5258;pdb3aq0.ent,D,0.5373;pdb3aq0.ent,E,0.5404	0.5404	1	NA	NA	NA	open /pdb/aq/pdb3aq0.ent.gz;color red :163.H:290.H:302.H;
CESC	GMPS	ENST00000496455.2	2079	pdb2vxo.ent	B	1.052	0.998	31:102:302:638	31:102:302:638	9:80:277:603	40.39	0.5353	0.830266	0.91505	0.977843	0.03	1	0	pdb2vxo.ent,B,0.5353;pdb2vxo.ent,A,0.5443	0.5443	1	0.774989	NA	NA	open /pdb/vx/pdb2vxo.ent.gz;color red :31.B:102.B:302.B:638.B;
CESC	ALOX5	ENST00000374391.2	2022	pdb3v92.ent	A	1.003	0.996	36:146:173:229:295	36:146:173:229:295	40:147:174:230:296	38.93	0.5356	0.830266	0.06326	0.428607	0.03	0	0	pdb3v92.ent,A,0.5356;pdb3v98.ent,B,0.7741;pdb3v92.ent,B,0.786;pdb3o8y.ent,A,0.7913;pdb3v98.ent,A,0.7922;pdb3o8y.ent,B,0.7989;pdb3v99.ent,A,0.9011;pdb3v99.ent,B,0.9194	0.9194	1	0.774989	0.645467	NA	open /pdb/v9/pdb3v92.ent.gz;color red :38.A:145.A:172.A:228.A:294.A;
CESC	MERTK	ENST00000409780.1	2469	pdb4mha.ent	B	3.341	1	11:420:468:659:719	11:420:468:659:719	NA:20:48:219:NA	26.07	0.5384	0.830266	0.74793	0.892545	0.03	0	0	pdb4mha.ent,B,0.5384;pdb4mh7.ent,A,0.5432;pdb4m3q.ent,A,0.5514;pdb3bpr.ent,A,0.6279;pdb3bpr.ent,D,0.632;pdb3bpr.ent,C,0.6405;pdb3brb.ent,B,0.6569;pdb2p0c.ent,A,0.6749	0.6405	1	NA	NA	NA	open /pdb/mh/pdb4mha.ent.gz;color red :596.B:644.B:835.B;
CESC	EGFR	ENST00000454757.2	3471	pdb3njp.ent	A	1.883	0.953	239:322:497:736:758:1044	239:322:497:736:758:1044	268:351:526:NA:NA:NA	44.23	0.5533	0.840397	0.42047	0.806241	0.03	1	Oncogene	pdb3njp.ent,A,0.5533;pdb3njp.ent,B,0.5554;pdb1yy9.ent,A,0.5657;pdb3qwq.ent,A,0.6444;pdb4kro.ent,A,0.6582;pdb4krp.ent,A,0.711;pdb1nql.ent,A,0.7138;pdb3b2v.ent,A,0.907	0.5533	1	NA	NA	NA	open /pdb/nj/pdb3njp.ent.gz;color red :268.A:351.A:526.A;
CESC	C6	ENST00000263413.3	2802	pdb3t5o.ent	A	1.071	0.999	88:359:407:846	88:359:407:846	67:321:369:783	82.22	0.5826	0.855299	0.73375	0.892545	0.03	0	0	pdb3t5o.ent,A,0.5826;pdb4e0s.ent,B,0.7259;pdb4a5w.ent,B,0.7315	0.7315	1	0.794619	NA	NA	open /pdb/t5/pdb3t5o.ent.gz;color red :67.A:338.A:386.A:825.A;
CESC	FGA	ENST00000302053.3	2598	pdb1fzd.ent	E	4.391	0.995	341:591:729:749:749:749:797:838	341:591:729:749:797:838	NA:NA:60:80:128:169	21.37	0.5854	0.855299	0.0199	0.257367	0.05	0	0	pdb1fzd.ent,E,0.5854;pdb1fzd.ent,C,0.5869;pdb1fzd.ent,A,0.5907;pdb1fzd.ent,D,0.6031;pdb1fzd.ent,B,0.6056;pdb1fzd.ent,G,0.6086;pdb1fzd.ent,F,0.6088;pdb1fzd.ent,H,0.6294	0.6294	1	0.794619	0.676352	0.615757	open /pdb/fz/pdb1fzd.ent.gz;color red :710.E:730.E:730.E:730.E:778.E:819.E;
CESC	AP2B1	ENST00000262325.7	2811	pdb2jkr.ent	E	1.639	1	20:30:238:349:381:501:572:619	20:30:238:349:381:501:572:619	9:19:227:338:370:490:561:NA	62.51	0.5901	0.856947	0.26894	0.67235	0.05	0	0	pdb2jkr.ent,E,0.5901;pdb2jkt.ent,E,0.6;pdb2vgl.ent,B,0.9534;pdb2jkr.ent,B,0.9598;pdb2jkt.ent,B,0.9614;pdb2xa7.ent,B,0.985	0.9598	1	0.794619	0.676352	0.615757	open /pdb/jk/pdb2jkr.ent.gz;color red :20.E:30.E:238.E:349.E:381.E:501.E:572.E;
CESC	SI	ENST00000264382.3	5481	pdb3lpo.ent	B	2.099	1	329:579:604:723:902:1162:1316:1633:1664:1754:1764:1821	329:579:604:723:902:1162:1316:1633:1664:1754:1764:1821	268:518:543:662:841:NA:NA:NA:NA:NA:NA:NA	38.9	0.6044	0.86187	0.60918	0.870518	0.06	0	0	pdb3lpo.ent,B,0.6044;pdb3lpo.ent,A,0.6102;pdb3lpp.ent,C,0.6144;pdb3lpo.ent,D,0.6163;pdb3lpp.ent,A,0.6182;pdb3lpp.ent,B,0.6202;pdb3lpp.ent,D,0.6407;pdb3lpo.ent,C,0.8475	0.6182	1	0.799571	0.676352	NA	open /pdb/lp/pdb3lpo.ent.gz;color red :296.B:546.B:571.B:690.B:869.B;
CESC	XPNPEP1	ENST00000502935.1	1998	pdb3ctz.ent	A	1.078	1	77:86:182:621	77:86:182:621	32:41:137:576	36.41	0.6218	0.877182	0.78678	0.910665	0.03	0	0	pdb3ctz.ent,A,0.6218	0.6218	1	0.802513	NA	NA	open /pdb/ct/pdb3ctz.ent.gz;color red :34.A:43.A:139.A:578.A;
CESC	CYFIP1	ENST00000560848.1	3759	pdb4n78.ent	A	1.329	1	104:106:394:534:1017:1194	104:106:394:534:1017:1194	68:70:346:486:NA:NA	59.84	0.6292	0.882444	0.91638	0.977843	0.03	0	0	pdb4n78.ent,A,0.6292;pdb3p8c.ent,A,0.63	0.6292	1	0.802513	NA	NA	open /pdb/n7/pdb4n78.ent.gz;color red :104.A:106.A:394.A:534.A;
CESC	SERPINA3	ENST00000393078.3	1269	pdb3dlw.ent	A	1.172	0.997	111:158:158:290:304	111:158:290:304	65:112:244:258	29.6	0.6319	0.882444	0.18438	0.627846	0.03	0	0	pdb3dlw.ent,A,0.6319;pdb2ach.ent,A,0.639;pdb4caa.ent,A,0.6408;pdb1qmn.ent,A,0.6838;pdb1as4.ent,A,0.694;pdb3caa.ent,A,0.6944	0.6838	1	0.802513	0.690681	NA	open /pdb/dl/pdb3dlw.ent.gz;color red :88.A:135.A:135.A:267.A:281.A;
CESC	ECE2	ENST00000357474.5	2433	pdb2pxx.ent	A	3.803	0.962	49:182:182:307:350:581:738	49:182:307:350:581:738	19:NA:NA:78:NA:185	23.43	0.6367	0.882444	0.59928	0.870518	0.04	0	0	pdb2pxx.ent,A,0.6367	0.6367	1	NA	NA	NA	open /pdb/px/pdb2pxx.ent.gz;color red :35.A:94.A:201.A;
CESC	AR	ENST00000374690.3	2760	pdb1xj7.ent	A	3.59	1	55:55:56:57:60:117:234:323:468:541:608:689:734:821	55:56:57:60:117:234:323:468:541:608:689:734:821	NA:NA:NA:NA:NA:NA:NA:NA:NA:NA:26:71:158	26.87	0.6502	0.882574	0.7436	0.892545	0.08	0	Oncogene	pdb1xj7.ent,A,0.6502;pdb3l3x.ent,A,0.6618;pdb1e3g.ent,A,0.6639;pdb2pkl.ent,A,0.6649;pdb3l3z.ent,A,0.6651;pdb2pir.ent,A,0.6744;pdb2z4j.ent,A,0.6777;pdb2piv.ent,A,0.6786;pdb1t7m.ent,A,0.6809;pdb2ylo.ent,A,0.681;pdb2pix.ent,A,0.6811;pdb2ylq.ent,A,0.682;pdb2pio.ent,A,0.6853;pdb1t79.ent,A,0.6858;pdb2ylp.ent,A,0.686;pdb2piw.ent,A,0.6866;pdb1t5z.ent,A,0.6866;pdb2yhd.ent,A,0.6872;pdb2piq.ent,A,0.6877;pdb…	0.6618	1	NA	NA	NA	open /pdb/xj/pdb1xj7.ent.gz;color red :688.A:733.A:820.A;
CESC	BTK	ENST00000308731.7	1977	pdb2ge9.ent	A	5.576	1	291:312:341:532:614	291:312:341:532:614	22:43:72:NA:NA	21.18	0.664	0.895154	0.2299	0.661189	0.03	0	0	pdb2ge9.ent,A,0.664	0.664	1	NA	NA	NA	open /pdb/ge/pdb2ge9.ent.gz;color red :22.A:43.A:72.A;
CESC	CUL4B	ENST00000336592.6	2700	pdb4a0l.ent	H	1.268	0.999	14:37:335:369:725	14:37:335:369:725	NA:NA:151:185:534	74.17	0.6846	0.903627	0.70218	0.891836	0.03	0	0	pdb4a0l.ent,H,0.6846;pdb4a0c.ent,E,0.726;pdb4a0c.ent,C,0.7477;pdb4a0l.ent,E,0.851	0.851	1	NA	NA	NA	open /pdb/a0/pdb4a0l.ent.gz;color red :348.H:382.H:738.H;
CESC	UBE3A	ENST00000397954.2	2625	pdb4giz.ent	B	2.288	0.945	91:315:399:492:743:850	91:315:399:492:743:850	NA:131:179:229:NA:NA	32.27	0.7028	0.903627	0.75452	0.895001	0.03	0	0	pdb4giz.ent,B,0.7028;pdb4giz.ent,A,0.7111	0.7111	1	NA	NA	NA	open /pdb/gi/pdb4giz.ent.gz;color red :132.B:180.B:230.B;
CESC	ACLY	ENST00000393896.2	3273	pdb3mwe.ent	A	2.571	1	8:53:164:316:462:485:1082	8:53:164:316:462:485:1082	7:52:163:315:NA:NA:NA	38.65	0.7038	0.903627	0.7384	0.892545	0.04	0	0	pdb3mwe.ent,A,0.7038;pdb3mwd.ent,A,0.7186;pdb3pff.ent,A,0.9297	0.9297	1	0.849136	NA	NA	open /pdb/mw/pdb3mwe.ent.gz;color red :8.A:53.A:164.A:316.A;
CESC	TYK2	ENST00000525621.1	3561	pdb4oli.ent	A	3.223	1	115:501:589:693:822:852:1019:1126:1130:1149	115:501:589:693:822:852:1019:1126:1130:1149	NA:NA:11:90:215:245:NA:NA:NA:NA	32.55	0.721	0.910612	0.42693	0.808156	0.04	0	0	pdb4oli.ent,A,0.721;pdb3zon.ent,A,0.9753	0.9753	1	0.849136	NA	NA	open /pdb/ol/pdb4oli.ent.gz;color red :589.A:693.A:822.A:852.A;
CESC	OGT	ENST00000373719.3	3138	pdb4ay5.ent	D	1.562	1	464:750:767:819:954	464:750:767:819:954	143:425:NA:479:614	40.84	0.7221	0.910612	0.09493	0.4787	0.04	0	0	pdb4ay5.ent,D,0.7221;pdb4ay5.ent,B,0.7253;pdb4ay5.ent,C,0.7257;pdb4ay5.ent,A,0.726;pdb4n3a.ent,A,0.7289;pdb4ay6.ent,D,0.7296;pdb4n3c.ent,A,0.7321;pdb4ay6.ent,A,0.7343;pdb4gyw.ent,A,0.7346;pdb4ay6.ent,B,0.735;pdb4cdr.ent,A,0.7351;pdb6.ent.gz,C,0.736;pdb4n3b.ent,A,0.7363;pdb4cdr.ent,B,0.7364;pdb5.ent.gz,A,0.7368;pdb4ay6.ent,C,0.7372;pdb4gyy.ent,A,0.7376;pdb6.ent.gz,D,0.7377;pdb4cdr.ent,C,0.7379;pdb…	0.7377	1	0.849136	NA	NA	open /pdb/ay/pdb4ay5.ent.gz;color red :454.D:740.D:809.D:944.D;
CESC	ZHX3	ENST00000309060.3	2868	pdb2da5.ent	A	12.733	1	226:299:314:648:657:670:679	226:299:314:648:657:670:679	NA:NA:NA:43:52:65:NA	20.81	0.7331	0.910612	0.11701	0.518854	0.03	0	0	pdb2da5.ent,A,0.7331	0.7331	1	NA	NA	NA	open /pdb/da/pdb2da5.ent.gz;color red :43.A:52.A:65.A;
CESC	HGFAC	ENST00000511533.1	1986	pdb1yc0.ent	A	2.676	1	112:301:406:407:630	112:301:406:407:630	NA:NA:7:8:224	25.51	0.7382	0.914072	0.5234	0.835052	0.03	0	0	pdb1yc0.ent,A,0.7382;pdb1ybw.ent,B,0.7698;pdb1ybw.ent,A,0.7706	0.7382	1	NA	NA	NA	open /pdb/yc/pdb1yc0.ent.gz;color red :399.A:400.A:623.A;
CESC	TP63	ENST00000418709.2	1461	pdb2rmn.ent	A	2.086	1	188:219:349:369:369	188:219:349:369	37:68:198:218	32.7	0.7565	0.928005	0.11	0.499425	0.03	0	0	pdb2rmn.ent,A,0.7565;pdb3us0.ent,C,0.8031;pdb3us0.ent,A,0.807;pdb3qyn.ent,C,0.8096;pdb3us2.ent,C,0.811;pdb3us1.ent,A,0.8115;pdb3qyn.ent,A,0.8118;pdb3us2.ent,I,0.8149;pdb3us2.ent,A,0.8224;pdb3us2.ent,G,0.8245;pdb3qym.ent,E,0.8394;pdb3qym.ent,A,0.8483;pdb3qym.ent,C,0.8483;pdb3qym.ent,G,0.8533;pdb3qym.ent,F,0.8551;pdb3qym.ent,D,0.8552	0.8552	1	0.873125	0.80808	NA	open /pdb/rm/pdb2rmn.ent.gz;color red :149.A:180.A:310.A:330.A:330.A;
CESC	TUB	ENST00000299506.2	1518	pdb1s31.ent	A	1.85	0.996	175:305:339:360:451	175:305:339:360:451	NA:72:106:127:218	29.13	0.77	0.931502	0.17389	0.613273	0.03	0	0	pdb1s31.ent,A,0.77	0.77	1	0.873125	NA	NA	open /pdb/s3/pdb1s31.ent.gz;color red :360.A:394.A:415.A:506.A;
CESC	GAPDHS	ENST00000222286.4	1224	pdb3h9e.ent	P	1.208	0.991	111:215:306:355	111:215:306:355	38:142:233:282	31.42	0.8163	0.951146	0.4867	0.832236	0.03	0	0	pdb3h9e.ent,P,0.8163;pdb3h9e.ent,O,0.8179;pdb3pfw.ent,P,0.8224;pdb3pfw.ent,O,0.8274	0.8179	1	0.893708	NA	NA	open /pdb/h9/pdb3h9e.ent.gz;color red :111.P:215.P:306.P:355.P;
CESC	NLGN4X	ENST00000381092.1	2448	pdb2xb6.ent	B	1.506	1	34:77:436:499:765	34:77:436:499:765	NA:44:395:458:NA	38.14	0.8248	0.955413	0.92057	0.977843	0.03	0	0	pdb2xb6.ent,B,0.8248;pdb3be8.ent,A,0.829;pdb2wqz.ent,A,0.8357;pdb2wqz.ent,B,0.8441;pdb3be8.ent,B,0.8526;pdb2xb6.ent,A,0.8574	0.8248	1	NA	NA	NA	open /pdb/xb/pdb2xb6.ent.gz;color red :77.B:436.B:499.B;
CESC	GAK	ENST00000314167.4	3933	pdb4c57.ent	A	4.226	1	59:244:264:425	59:244:264:425	35:220:240:NA	34.11	0.8325	0.95871	0.05456	0.406626	0.03	0	0	pdb4c57.ent,A,0.8325;pdb4o38.ent,B,0.8343;pdb4c57.ent,B,0.8378;pdb4c58.ent,A,0.84;pdb4c59.ent,A,0.8634	0.8343	1	NA	NA	NA	open /pdb/c5/pdb4c57.ent.gz;color red :59.A:244.A:264.A;
CESC	RARB	ENST00000458646.1	1008	pdb4jyh.ent	B	1.402	1	1:35:77:241:279	1:35:77:241:279	NA:NA:20:184:222	30.27	0.8429	0.965059	0.90392	0.977247	0.03	0	0	pdb4jyh.ent,B,0.8429;pdb4jyg.ent,B,0.8433;pdb4jyi.ent,B,0.8512;pdb4dm6.ent,A,0.8515;pdb4dm8.ent,A,0.853;pdb4jyi.ent,A,0.86;pdb4jyg.ent,A,0.8669;pdb4jyh.ent,A,0.8675;pdb1xap.ent,A,0.8854	0.8675	1	NA	NA	NA	open /pdb/jy/pdb4jyh.ent.gz;color red :189.B:353.B:391.B;
CESC	ENPEP	ENST00000265162.5	2871	pdb4kxb.ent	A	1.093	1	80:127:176:588	80:127:176:588	5:52:101:513	45.57	0.8685	0.971261	0.30803	0.684711	0.03	0	0	pdb4kxb.ent,A,0.8685;pdb4kxa.ent,A,0.8703;pdb4kxc.ent,A,0.8735;pdb4kxd.ent,A,0.8738;pdb4kx8.ent,A,0.8747;pdb4kx9.ent,A,0.8772;pdb4kx7.ent,A,0.8786	0.8786	1	0.942731	NA	NA	open /pdb/kx/pdb4kxb.ent.gz;color red :80.A:127.A:176.A:588.A;
CESC	LRP6	ENST00000261349.4	4839	pdb3sov.ent	A	5.268	1	259:283:291:578:611:933:1154:1168:1574	259:283:291:578:611:933:1154:1168:1574	240:264:272:NA:NA:NA:NA:NA:NA	31.63	0.8746	0.971261	0.54903	0.852333	0.05	0	0	pdb3sov.ent,A,0.8746;pdb4dg6.ent,A,0.9289;pdb3s94.ent,A,0.9543;pdb3s94.ent,B,0.9591	0.9543	1	NA	NA	NA	open /pdb/so/pdb3sov.ent.gz;color red :259.A:283.A:291.A;
CESC	FGFR2	ENST00000478859.1	1779	pdb3b2t.ent	A	2.056	1	147:444:451:540:564	147:444:451:540:564	NA:192:199:288:NA	33.81	0.8786	0.971261	0.40329	0.803141	0.03	1	Oncogene	pdb3b2t.ent,A,0.8786	0.8786	1	NA	NA	NA	open /pdb/b2/pdb3b2t.ent.gz;color red :672.A:679.A:768.A;
CESC	BDP1	ENST00000358731.4	7872	pdb4gfv.ent	B	9.108	0.993	427:764:931:1097:1152:1156:1320:1368:1392:2050:2326	427:764:931:1097:1152:1156:1320:1368:1392:2050:2326	NA:NA:NA:NA:NA:NA:158:NA:178:NA:271	32.88	0.8813	0.971261	0.03691	0.324339	0.06	0	0	pdb4gfv.ent,B,0.8813;pdb4gfv.ent,A,0.8924;pdb4gfu.ent,A,0.9718	0.8924	1	NA	NA	NA	open /pdb/gf/pdb4gfv.ent.gz;color red :164.B:184.B:278.B;
CESC	EPRS	ENST00000366923.3	4536	pdb4k87.ent	A	3.084	0.998	97:162:302:706:1317:1357:1457	97:162:302:706:1317:1357:1457	NA:NA:NA:NA:302:342:442	47.11	0.8995	0.982044	0.98419	0.99145	0.04	0	0	pdb4k87.ent,A,0.8995;pdb4k88.ent,A,0.9127;pdb4k86.ent,A,0.9165	0.9165	1	NA	NA	NA	open /pdb/k8/pdb4k87.ent.gz;color red :317.A:357.A:457.A;
CESC	PRKCA	ENST00000413366.3	2016	pdb3iw4.ent	A	2.033	1	306:543:555:586:632	306:543:555:586:632	NA:213:225:256:295	34.92	0.9	0.982044	0.10472	0.499425	0.03	0	0	pdb3iw4.ent,A,0.9;pdb3iw4.ent,B,0.9011;pdb3iw4.ent,C,0.9068	0.9	1	0.968644	NA	NA	open /pdb/iw/pdb3iw4.ent.gz;color red :543.A:555.A:586.A:632.A;
CESC	ROS1	ENST00000368507.3	7023	pdb4b8b.ent	B	4.423	0.996	523:1682:1699:1899:2061:2224:2274	523:1682:1699:1899:2061:2224:2274	82:NA:NA:381:NA:494:NA	68.86	0.9164	0.983636	0.20671	0.642917	0.04	1	0	pdb4b8b.ent,B,0.9164;pdb4b8b.ent,A,0.9236	0.9164	1	NA	NA	NA	open /pdb/b8/pdb4b8b.ent.gz;color red :299.B:598.B:711.B;
CESC	TAPBP	ENST00000456592.2	1344	pdb3f8u.ent	D	1.238	1	96:148:341:440	96:148:341:440	65:117:301:NA	55	0.9282	0.984853	0.84937	0.95243	0.03	0	0	pdb3f8u.ent,D,0.9282;pdb3f8u.ent,B,0.9381	0.9381	1	NA	NA	NA	open /pdb/f8/pdb3f8u.ent.gz;color red :76.D:128.D:321.D;
CESC	USP7	ENST00000344836.4	3306	pdb2f1z.ent	B	2.289	1	41:119:392:550:785	41:119:392:550:785	NA:57:330:478:NA	52.74	0.93	0.984853	0.5386	0.844234	0.03	0	0	pdb2f1z.ent,B,0.93;pdb2f1z.ent,A,0.9396	0.9396	1	NA	NA	NA	open /pdb/f1/pdb2f1z.ent.gz;color red :119.B:392.B:550.B;
CESC	TNPO3	ENST00000471234.1	2577	pdb4c0q.ent	A	1.011	0.927	115:287:359:569:711	115:287:359:569:711	109:269:NA:579:713	58.35	0.9523	0.98986	0.51609	0.835052	0.03	0	0	pdb4c0q.ent,A,0.9523;pdb4c0q.ent,B,0.955;pdb4c0o.ent,A,0.9681;pdb4c0o.ent,B,0.9703;pdb4c0p.ent,B,0.9737;pdb4c0p.ent,D,0.9743;pdb4c0p.ent,A,0.975;pdb4c0p.ent,C,0.9757;pdb4ol0.ent,B,0.9874	0.975	1	0.978408	NA	NA	open /pdb/c0/pdb4c0q.ent.gz;color red :115.A:287.A:624.A:775.A;
CESC	PTPRC	ENST00000442510.2	3918	pdb1ygu.ent	B	3.546	1	162:408:702:804:904:1018:1153	162:408:702:804:904:1018:1153	NA:NA:77:176:274:363:NA	44.02	0.9533	0.98986	0.4098	0.803141	0.06	1	0	pdb1ygu.ent,B,0.9533;pdb1ygr.ent,B,0.9553;pdb1ygu.ent,A,0.9664;pdb1ygr.ent,A,0.9666	0.9553	1	0.978408	NA	NA	open /pdb/yg/pdb1ygu.ent.gz;color red :677.B:779.B:879.B:993.B;
CESC	PAN3	ENST00000399613.1	2061	pdb4q8j.ent	F	1.552	0.952	378:540:654:657	378:540:654:657	157:301:415:418	53.53	0.9555	0.98986	0.20065	0.642917	0.03	0	0	pdb4q8j.ent,F,0.9555;pdb4q8j.ent,L,0.9587;pdb4q8j.ent,I,0.9616;pdb4q8j.ent,C,0.9645;pdb4q8j.ent,H,0.973;pdb4q8j.ent,K,0.9756;pdb4q8j.ent,E,0.9852;pdb4q8j.ent,B,0.9872	0.9756	1	0.978408	NA	NA	open /pdb/q8/pdb4q8j.ent.gz;color red :384.F:538.F:652.F:655.F;
CESC	HSPA1L	ENST00000375654.4	1923	pdb3gdq.ent	A	1.702	1	63:99:99:113:113:129:129:132:139:241:241:241:283:328:344:350:350:355:389:389:389:462:462:462:464:464:500:500:531:604	63:99:113:129:132:139:241:283:328:344:350:355:389:462:464:500:531:604	58:94:108:124:127:134:233:275:320:336:342:347:NA:NA:NA:NA:NA:NA	30.76	0.9575	0.98986	0.05197	0.402513	0.03	0	0	pdb3gdq.ent,A,0.9575	0.9575	1	0.978408	0.9886	0.9575	open /pdb/gd/pdb3gdq.ent.gz;color red :63.A:99.A:99.A:113.A:113.A:129.A:129.A:132.A:139.A:241.A:241.A:241.A:283.A:328.A:344.A:350.A:350.A:355.A;
CESC	ABL1	ENST00000372348.2	3447	pdb2fo0.ent	A	2.469	1	46:66:263:427:693:918:1037	46:66:263:427:693:918:1037	NA:2:198:362:NA:NA:NA	46.43	0.9616	0.98986	0.89624	0.975247	0.05	1	Oncogene	pdb2fo0.ent,A,0.9616	0.9616	1	NA	NA	NA	open /pdb/fo/pdb2fo0.ent.gz;color red :66.A:263.A:427.A;
CESC	PTPRG	ENST00000295874.10	4248	pdb3jxh.ent	C	5.506	1	96:198:298:662:1184	96:198:298:662:1184	39:141:235:NA:NA	33.91	0.9709	0.993538	0.63796	0.883253	0.03	0	0	pdb3jxh.ent,C,0.9709	0.9709	1	NA	NA	NA	open /pdb/jx/pdb3jxh.ent.gz;color red :96.C:198.C:298.C;
CESC	CYP2A6	ENST00000301141.5	1482	pdb4ejj.ent	B	1.063	0.998	143:225:260:406:489	143:225:260:406:489	113:195:230:376:459	40.62	0.9778	0.995441	0.55453	0.852985	0.03	0	0	pdb4ejj.ent,B,0.9778;pdb1z10.ent,C,0.9795;pdb2fdu.ent,B,0.9805;pdb1z10.ent,B,0.9806;pdb3t3q.ent,A,0.9808;pdb3t3r.ent,D,0.9808;pdb1z11.ent,B,0.981;pdb2fdv.ent,C,0.9815;pdb2fdy.ent,B,0.9816;pdb2fdu.ent,C,0.9816;pdb2fdu.ent,D,0.9817;pdb2fdw.ent,B,0.982;pdb2fdw.ent,C,0.9821;pdb1z11.ent,A,0.9823;pdb4ejj.ent,D,0.9828;pdb1z11.ent,D,0.9829;pdb2fdy.ent,C,0.9831;pdb1z11.ent,C,0.9834;pdb2fdv.ent,D,0.9836;pd…	0.9834	1	0.98556	0.9886	NA	open /pdb/ej/pdb4ejj.ent.gz;color red :143.B:225.B:260.B:406.B:489.B;
CESC	ACACB	ENST00000338432.7	7374	pdb4hq6.ent	A	4.974	1	89:314:425:478:640:675:1165:1906:2239	89:314:425:478:640:675:1165:1906:2239	NA:76:181:234:396:422:NA:NA:NA	44.69	0.9886	0.999029	0.52352	0.835052	0.05	0	0	pdb4hq6.ent,A,0.9886;pdb2hjw.ent,A,0.9888;pdb3jrw.ent,A,0.9907;pdb3gid.ent,B,0.9928;pdb3gid.ent,A,0.999;pdb3glk.ent,A,0.9993;pdb3jrx.ent,A,0.9998	0.9907	1	0.9886	0.9886	NA	open /pdb/hq/pdb4hq6.ent.gz;color red :314.A:425.A:478.A:640.A:675.A;
CESC	PUM2	ENST00000536417.1	3024	pdb3q0r.ent	A	3.425	0.993	40:303:461:486:591:653:734:926	40:303:461:486:591:653:734:926	NA:NA:NA:NA:NA:4:85:279	62.09	0.9995	0.9995	0.4049	0.803141	0.05	0	0	pdb3q0r.ent,A,0.9995;pdb3q0s.ent,A,0.9999;pdb3q0q.ent,A,1	0.9999	1	NA	NA	NA	open /pdb/q0/pdb3q0r.ent.gz;color red :709.A:790.A:984.A;
CESC	KLF5	ENST00000377687.4	1371	pdb2ebt.ent	A	4.56	0.99	114:202:419:419:419	114:202:419	NA:NA:62	0	0	0	0.59013	0.870518	0.03	0	0	pdb2ebt.ent,A,0	0	0	NA	NA	NA	open /pdb/eb/pdb2ebt.ent.gz;color red :419.A:419.A:419.A;
CESC	KRAS	ENST00000256078.4	567	pdb4dsn.ent	A	1.044	1	12:12:12:12:12:12:12:12:12:13:13:21:146	12:13:21:146	12:13:21:146	5.78	0	0	1e-05	0.0009875	0.07	1	Oncogene	pdb4dsn.ent,A,0;pdb4dso.ent,A,0;pdb4epr.ent,A,0;pdb4ept.ent,A,0;pdb4epv.ent,A,0;pdb4epw.ent,A,0;pdb4epx.ent,A,0;pdb4epy.ent,A,0;pdb3gft.ent,A,0;pdb4l8g.ent,A,0;pdb4ldj.ent,A,0;pdb4lpk.ent,A,0;pdb4lrw.ent,A,0;pdb4luc.ent,A,0;pdb4lv6.ent,A,0;pdb4lyf.ent,A,0;pdb4lyh.ent,A,0;pdb4lyj.ent,A,0;pdb4m1o.ent,A,0;pdb4m1s.ent,A,0;pdb4m1t.ent,A,0;pdb4m1w.ent,A,0;pdb4m1y.ent,A,0;pdb4m21.ent,A,0;pdb4m22.ent,A,0…	0	0	0	0	0	open /pdb/ds/pdb4dsn.ent.gz;color red :12.A:12.A:12.A:12.A:12.A:12.A:12.A:12.A:12.A:13.A:13.A:21.A:146.A;
CESC	MAPK1	ENST00000215832.6	1080	pdb4fmq.ent	A	1.026	1	119:135:269:321:322:322:322:322:322:322:322:322:322:322	119:135:269:321:322	111:127:261:313:314	10.65	0	0	0.00028	0.0184333	0.07	0	0	pdb4fmq.ent,A,0;pdb4fux.ent,A,0;pdb4fuy.ent,A,0;pdb4fv0.ent,A,0;pdb4fv1.ent,A,0;pdb4fv2.ent,A,0;pdb4fv3.ent,A,0;pdb4fv4.ent,A,0;pdb4fv5.ent,A,0;pdb4fv6.ent,A,0;pdb4fv7.ent,A,0;pdb4fv8.ent,A,0;pdb4fv9.ent,A,0;pdb4g6n.ent,A,0;pdb4g6o.ent,A,0;pdb4h3p.ent,A,0;pdb4h3q.ent,A,0;pdb3i5z.ent,A,0;pdb3i60.ent,A,0;pdb4iz5.ent,A,0;pdb4iz7.ent,A,0;pdb4iza.ent,A,0;pdb4o6e.ent,A,0;pdb2ojg.ent,A,0;pdb2oji.ent,A,0…	0	0	0	0	0	open /pdb/fm/pdb4fmq.ent.gz;color red :119.A:135.A:269.A:321.A:322.A:322.A:322.A:322.A:322.A:322.A:322.A:322.A:322.A:322.A;
CESC	PIK3CA	ENST00000263967.3	3204	pdb3hhm.ent	A	1.101	0.993	38:75:81:90:93:106:111:118:339:344:399:417:453:542:542:542:542:542:542:542:542:542:542:542:542:542:542:542:542:542:542:542:545:545:545:545:545:545:545:545:545:545:545:545:545:545:545:545:545:545:545:545:545:545:545:545:545:545:545:545:545:545:545:545:545:545:546:600:726:726:726:726:726:1007:1047:1047:1047	38:75:81:90:93:106:111:118:339:344:399:417:453:542:545:546:600:726:1007:1047	45:82:88:97:100:113:118:125:335:340:395:NA:442:524:527:528:582:708:NA:NA	24.21	0	0	0	0	0.33	1	Oncogene	pdb3hhm.ent,A,0;pdb3hiz.ent,A,0;pdb4jps.ent,A,0;pdb4l1b.ent,A,0;pdb4l23.ent,A,0;pdb4l2y.ent,A,0;pdb2rd0.ent,A,0;pdb3zim.ent,A,0;pdb2v1y.ent,A,0.1111;pdb2enq.ent,A,0.7807	0	0	0	0	0	open /pdb/hh/pdb3hhm.ent.gz;color red :38.A:75.A:81.A:90.A:93.A:106.A:111.A:118.A:339.A:344.A:399.A:453.A:542.A:542.A:542.A:542.A:542.A:542.A:542.A:542.A:542.A:542.A:542.A:542.A:542.A:542.A:542.A:542.A:542.A:542.A:542.A:545.A:545.A:545.A:545.A:545.A:545.A:545.A:545.A:545.A:545.A:545.A:545.A:545.A:545.A:545.A:545.A:545.A:545.A:545.A:545.A:545.A:545.A:545.A:545.A:545.A:545.A:545.A:545.A:545.A:545.A…
CESC	SF1	ENST00000377387.1	2019	pdb1k1g.ent	A	5.508	1	380:380:380:433	380:433	122:NA	0	0	0	0.00122	0.0463227	0.03	0	0	pdb1k1g.ent,A,0;pdb1yow.ent,A,0;pdb1zdt.ent,A,0;pdb1zdt.ent,B,0	0	0	NA	NA	NA	open /pdb/k1/pdb1k1g.ent.gz;color red :255.A:255.A:255.A;
CESC	FOLH1	ENST00000256999.2	2250	pdb3bhx.ent	A	1.079	0.999	79:96:244:281:281:281:281:281:281:281:281	79:96:244:281	25:42:190:227	18.48	9e-06	0.0005925	1e-05	0.0009875	0.06	0	0	pdb3bhx.ent,A,0;pdb3bi0.ent,A,0;pdb3bi1.ent,A,0;pdb3bxm.ent,A,0;pdb2c6c.ent,A,0;pdb2c6g.ent,A,0;pdb2c6p.ent,A,0;pdb2cij.ent,A,0;pdb3d7d.ent,A,0;pdb3d7f.ent,A,0;pdb3d7g.ent,A,0;pdb3d7h.ent,A,0;pdb3iww.ent,A,0;pdb2jbj.ent,A,0;pdb2jbk.ent,A,0;pdb4jz0.ent,A,0;pdb4mcp.ent,A,0;pdb4mcr.ent,A,0;pdb4mcs.ent,A,0;pdb4ngn.ent,A,0;pdb4ngp.ent,A,0;pdb4ngq.ent,A,0;pdb4ngr.ent,A,0;pdb4ngs.ent,A,0;pdb4ngt.ent,A,0…	0	0.007503	0.00028575	0.00010575	5.4e-05	open /pdb/bh/pdb3bhx.ent.gz;color red :79.A:96.A:244.A:281.A:281.A:281.A:281.A:281.A:281.A:281.A:281.A;
CESC	ITGAX	ENST00000562522.1	3507	pdb3k6s.ent	A	1.169	1	136:277:293:395:502:502:502:511:511:511:520:520:520:532:532:551:551:559:560:592	136:277:293:395:502:511:520:532:551:559:560:592	117:258:274:376:483:492:501:513:532:540:541:573	33.42	5.5e-05	0.00310357	0	0	0.04	0	0	pdb3k6s.ent,A,0;pdb3k71.ent,A,0;pdb3k72.ent,A,0;pdb4neh.ent,A,0;pdb3k6s.ent,C,0;pdb3k71.ent,C,0;pdb3k6s.ent,E,0;pdb3k71.ent,E,0;pdb3k6s.ent,G,0;pdb3k71.ent,G,0;pdb4nen.ent,A,0.0001;pdb3k72.ent,C,0.0001	0	0.0393014	0.001397	0.000517	0.000264	open /pdb/k6/pdb3k6s.ent.gz;color red :117.A:258.A:274.A:376.A:483.A:483.A:483.A:492.A:492.A:492.A:501.A:501.A:501.A:513.A:513.A:532.A:532.A:540.A:541.A:573.A;
CESC	TP53	ENST00000269305.4	1179	pdb3d05.ent	A	2.142	1	132:194:238:249:271:272:280:285:285:287:319:337:376	132:194:238:249:271:272:280:285:287:319:337:376	30:89:133:144:166:167:175:180:182:NA:NA:NA	12.93	0.000185	0.0073075	0.00106	0.0463227	0.06	1	TSG	pdb3d05.ent,A,0;pdb4ibq.ent,A,0;pdb3igk.ent,A,0;pdb4loe.ent,A,0;pdb2ocj.ent,A,0;pdb1tup.ent,A,0;pdb2ac0.ent,B,0;pdb3d0a.ent,B,0;pdb4hje.ent,B,0;pdb2ac0.ent,C,0;pdb4ibt.ent,C,0;pdb2ac0.ent,D,0;pdb2ahi.ent,D,0;pdb4hje.ent,D,0;pdb2h1l.ent,Q,0;pdb2h1l.ent,R,0;pdb4agp.ent,A,0.0001;pdb2biq.ent,A,0.0001;pdb3d07.ent,A,0.0001;pdb3d0a.ent,A,0.0001;pdb4ibt.ent,A,0.0001;pdb4ibz.ent,A,0.0001;pdb2j1y.ent,A,0.0…	0	0.092537	0.00335643	0.00144917	0.00074	open /pdb/d0/pdb3d05.ent.gz;color red :132.A:194.A:238.A:249.A:271.A:272.A:280.A:285.A:285.A:287.A;
CESC	ERBB2	ENST00000584601.1	3675	pdb1s78.ent	B	2.155	0.986	208:220:250:280:280:280:280:280:371:630:739:843:944:1049	208:220:250:280:371:630:739:843:944:1049	207:219:249:279:370:NA:NA:NA:NA:NA	21.35	0.000646	0.0196285	0.0707	0.450427	0.07	1	Oncogene	pdb1s78.ent,B,0.0003;pdb1n8z.ent,C,0.0004;pdb1s78.ent,A,0.0005;pdb3be1.ent,A,0.0006;pdb3mzw.ent,A,0.0007;pdb3n85.ent,A,0.0008;pdb2a91.ent,A,0.0018;pdb3pp0.ent,B,0.4467;pdb3pp0.ent,A,0.4653	0.0003	0.248561	0.0102553	0.00433743	0.00221486	open /pdb/s7/pdb1s78.ent.gz;color red :216.B:228.B:258.B:288.B:288.B:288.B:288.B:288.B:379.B;
CESC	FAS	ENST00000357339.2	942	pdb3ezq.ent	C	2.722	0.974	77:189:240:240:244:251	77:189:240:244:251	NA:NA:39:43:50	7.69	0.0016	0.0451429	0.09434	0.4787	0.03	1	0	pdb3ezq.ent,C,0.0016;pdb3ezq.ent,G,0.0016;pdb3ezq.ent,M,0.0017;pdb3ezq.ent,E,0.0018;pdb3ezq.ent,I,0.0019;pdb3ezq.ent,A,0.0025;pdb1ddf.ent,A,0.0037;pdb2jfd.ent,A,0.0074;pdb2jfd.ent,B,0.0079;pdb2jfk.ent,C,0.0081;pdb2jfk.ent,B,0.0086;pdb2jfd.ent,C,0.0096;pdb2jfk.ent,D,0.0098;pdb2jfk.ent,A,0.012;pdb2jfd.ent,D,0.0309;pdb3hhd.ent,B,0.363;pdb3hhd.ent,A,0.3638;pdb3hhd.ent,D,0.3756;pdb3hhd.ent,C,0.386;pdb…	0.0019	0.571657	0.0225778	NA	NA	open /pdb/ez/pdb3ezq.ent.gz;color red :261.C:261.C:265.C:272.C;
CESC	MYO5A	ENST00000358212.6	5640	pdb2dfs.ent	M	2.058	0.999	716:723:732:937:1093:1200:1204:1257:1393:1430	716:723:732:937:1093:1200:1204:1257:1393:1430	672:679:688:NA:NA:NA:NA:NA:NA:NA	10.21	0.0026	0.0641875	0.00454	0.0996278	0.05	1	0	pdb2dfs.ent,M,0.0026;pdb2dfs.ent,A,0.0035;pdb1w7i.ent,A,0.0081;pdb1w7j.ent,A,0.0096;pdb1oe9.ent,A,0.0101;pdb1w8j.ent,D,0.0108;pdb1w8j.ent,C,0.0115;pdb1w8j.ent,A,0.0122	0.0101	0.812825	NA	NA	NA	open /pdb/df/pdb2dfs.ent.gz;color red :717.M:724.M:733.M;
CESC	PTEN	ENST00000371953.3	1209	pdb1d5r.ent	A	1.309	1	107:130:130:130:252:312:325	107:130:252:312:325	94:117:239:NA:281	15.13	0.0032	0.0743529	0.19416	0.63911	0.09	1	TSG	pdb1d5r.ent,A,0.0032	0.0032	0.941553	0.04064	0.0188	0.0096	open /pdb/d5/pdb1d5r.ent.gz;color red :107.A:130.A:130.A:130.A:252.A:325.A;
CESC	COL18A1	ENST00000355480.5	4557	pdb3hon.ent	A	27.6	1	217:460:1228:1228:1245	217:460:1228:1245	NA:NA:23:40	4.08	0.0036	0.079	0.63138	0.883253	0.03	0	0	pdb3hon.ent,A,0.0036;pdb3hsh.ent,C,0.0045;pdb3hsh.ent,A,0.0047;pdb3hsh.ent,F,0.0047;pdb3hsh.ent,E,0.0048;pdb3hsh.ent,D,0.005;pdb3hsh.ent,B,0.0059	0.0048	1	NA	NA	NA	open /pdb/ho/pdb3hon.ent.gz;color red :21.A:21.A:38.A;
CESC	NFE2L2	ENST00000464747.1	1767	pdb4ifl.ent	P	36.75	1	13:13:13:18:61:61:63:63:66:66:118:250:352:364:455:499	13:18:61:63:66:118:250:352:364:455:499	NA:NA:9:11:14:NA:NA:NA:NA:NA:NA	5.32	0.0052	0.103452	0.24079	0.661189	0.07	1	Oncogene	pdb4ifl.ent,P,0.0052;pdb2flu.ent,P,0.0065;pdb3zgc.ent,C,0.2426	0.2426	1	0.0560917	0.0271556	0.0138667	open /pdb/if/pdb4ifl.ent.gz;color red :77.P:77.P:79.P:79.P:82.P:82.P;
CESC	ARHGEF9	ENST00000253401.6	1548	pdb2ysq.ent	A	6.358	1	52:53:54:155:253:286:314	52:53:54:155:253:286:314	52:53:54:NA:NA:NA:NA	5.54	0.006	0.10744	0.18824	0.632536	0.04	0	0	pdb2ysq.ent,A,0.006	0.006	1	NA	NA	NA	open /pdb/ys/pdb2ysq.ent.gz;color red :52.A:53.A:54.A;
CESC	BIRC5	ENST00000587746.1	361	pdb1xox.ent	B	1.026	0.675	28:54:55:58:58:58:62:62:75:111	28:54:55:58:62:75:111	51:83:84:87:91:108:NA	13.33	0.0067	0.10744	0.00481	0.0999974	0.03	0	0	pdb1xox.ent,B,0.0067;pdb1xox.ent,A,0.0086;pdb3uih.ent,A,0.0644;pdb3uec.ent,A,0.0649;pdb1e31.ent,B,0.0673;pdb3ueg.ent,B,0.069;pdb1f3h.ent,A,0.0704;pdb3ued.ent,C,0.0704;pdb3uei.ent,B,0.0705;pdb1e31.ent,A,0.0722;pdb2raw.ent,A,0.0722;pdb3uij.ent,A,0.0733;pdb4a0i.ent,A,0.0745;pdb3uih.ent,B,0.0755;pdb3uee.ent,A,0.0778;pdb3uee.ent,C,0.078;pdb3uef.ent,C,0.0785;pdb3uei.ent,A,0.0786;pdb4a0j.ent,B,0.0787;pd…	0.078	1	0.0616857	0.03149	0.01608	open /pdb/xo/pdb1xox.ent.gz;color red :51.B:83.B:84.B:87.B:87.B:87.B:91.B:91.B:108.B;
CESC	CASP8	ENST00000432109.2	1437	pdb4jj7.ent	A	1.983	1	109:184:239:292:325:340	109:184:239:292:325:340	NA:NA:17:70:103:118	11.73	0.0068	0.10744	0.1092	0.499425	0.06	1	TSG	pdb4jj7.ent,A,0.0068;pdb3h11.ent,B,0.0111;pdb1qdu.ent,G,0.0151;pdb1qdu.ent,K,0.0163;pdb1qdu.ent,I,0.0165;pdb1f9e.ent,K,0.0167;pdb1qdu.ent,C,0.0168;pdb1qdu.ent,E,0.0178;pdb1qdu.ent,A,0.0188;pdb2y1l.ent,C,0.019;pdb2c2z.ent,A,0.02;pdb3kjq.ent,A,0.0203;pdb1f9e.ent,I,0.0206;pdb1f9e.ent,G,0.0209;pdb1qtn.ent,A,0.0213;pdb1f9e.ent,A,0.0214;pdb2y1l.ent,A,0.0216;pdb1f9e.ent,C,0.0223;pdb1f9e.ent,E,0.0226;pdb…	0.0322	1	0.0616857	NA	NA	open /pdb/jj/pdb4jj7.ent.gz;color red :239.A:292.A:325.A:340.A;
CESC	TIMP1	ENST00000377018.2	783	pdb1uea.ent	B	1.436	0.867	11:14:192:219:219	11:14:192:219	6:NA:NA:165	8.96	0.0103	0.150685	0.94569	0.98044	0.03	0	0	pdb1uea.ent,B,0.0103;pdb1uea.ent,D,0.0114;pdb3v96.ent,A,0.0159	0.0114	1	NA	NA	NA	open /pdb/ue/pdb1uea.ent.gz;color red :6.B:165.B:165.B;
CESC	PIK3R1	ENST00000396611.1	2196	pdb4jps.ent	B	3.22	1	10:109:221:465:481:558:559:574	10:109:221:465:481:558:559:574	NA:NA:NA:100:116:193:194:209	18.76	0.0121	0.170696	0.59008	0.870518	0.05	1	TSG	pdb4jps.ent,B,0.0121;pdb4l23.ent,B,0.0123;pdb4l2y.ent,B,0.0158;pdb4l1b.ent,B,0.0173;pdb3hhm.ent,B,0.0187;pdb3hiz.ent,B,0.0191;pdb2v1y.ent,B,0.0225;pdb2rd0.ent,B,0.0387;pdb4a55.ent,B,0.0488	0.0387	1	0.102447	0.0517	NA	open /pdb/jp/pdb4jps.ent.gz;color red :465.B:481.B:558.B:559.B:574.B;
CESC	PIK3C3	ENST00000398870.3	2472	pdb3ls8.ent	A	1.505	1	111:341:349:762	111:341:349:762	NA:123:131:501	14.31	0.0146	0.198862	0.6816	0.88821	0.03	0	0	pdb3ls8.ent,A,0.0146;pdb3ihy.ent,B,0.0161;pdb3ihy.ent,D,0.0168;pdb3ihy.ent,C,0.0177;pdb3ihy.ent,E,0.0179;pdb3ls8.ent,B,0.018;pdb3ihy.ent,A,0.0187	0.0146	1	NA	NA	NA	open /pdb/ls/pdb3ls8.ent.gz;color red :404.A:412.A:825.A;
CESC	PHF8	ENST00000338946.6	2844	pdb3kv4.ent	A	2.192	1	68:223:417:419:634:867	68:223:417:419:634:867	NA:208:402:404:NA:NA	13.46	0.0169	0.208609	0.63952	0.883253	0.04	0	0	pdb3kv4.ent,A,0.0169;pdb4do0.ent,A,0.0247;pdb2wwu.ent,A,0.0256;pdb3k3n.ent,A,0.0377;pdb3k3o.ent,A,0.0401	0.0377	1	NA	NA	NA	open /pdb/kv/pdb3kv4.ent.gz;color red :223.A:417.A:419.A;
CESC	PLXNC1	ENST00000258526.4	4704	pdb3nvq.ent	F	3.306	1	234:266:282:607:790:1074:1179:1481:1563	234:266:282:607:790:1074:1179:1481:1563	200:232:248:NA:NA:NA:NA:NA:NA	13.26	0.0187	0.216391	0.85357	0.95243	0.05	0	0	pdb3nvq.ent,F,0.0187;pdb3nvq.ent,B,0.056;pdb3nvn.ent,B,0.0569	0.056	1	NA	NA	NA	open /pdb/nv/pdb3nvq.ent.gz;color red :234.F:266.F:282.F;
CESC	ERBB3	ENST00000267101.3	4026	pdb4leo.ent	C	2.231	1	91:104:104:104:104:219:332:419:592:677:950:1216:1235	91:104:219:332:419:592:677:950:1216:1235	62:75:190:303:390:563:NA:NA:NA:NA	34.22	0.0207	0.216391	0.67251	0.88821	0.06	0	0	pdb4leo.ent,C,0.0207;pdb1m6b.ent,B,0.0262;pdb4p59.ent,A,0.0289;pdb3p11.ent,A,0.0315;pdb1m6b.ent,A,0.0331	0.0262	1	0.160618	0.0777308	0.043	open /pdb/le/pdb4leo.ent.gz;color red :72.C:85.C:85.C:85.C:85.C:200.C:313.C:400.C:573.C;
CESC	HSD17B4	ENST00000256216.6	2208	pdb1s9c.ent	G	2.588	1	3:107:138:176:196:216:304:385:445:453	3:107:138:176:196:216:304:385:445:453	NA:NA:NA:NA:NA:NA:NA:63:123:131	11.35	0.0207	0.216391	0.06462	0.428607	0.05	0	0	pdb1s9c.ent,G,0.0207;pdb1s9c.ent,I,0.0219;pdb1s9c.ent,C,0.0274;pdb1s9c.ent,F,0.0281;pdb1s9c.ent,J,0.0287;pdb1s9c.ent,A,0.0298;pdb1s9c.ent,D,0.031;pdb1s9c.ent,E,0.0311;pdb1s9c.ent,K,0.0335;pdb1s9c.ent,L,0.0382;pdb1zbq.ent,C,0.486;pdb1zbq.ent,D,0.6722;pdb1zbq.ent,A,0.8855;pdb1zbq.ent,F,0.8916;pdb1zbq.ent,B,0.8934;pdb1zbq.ent,E,0.8969	0.8934	1	NA	NA	NA	open /pdb/s9/pdb1s9c.ent.gz;color red :68.G:128.G:136.G;
CESC	CUL1	ENST00000409469.1	2328	pdb1u6g.ent	A	1.084	0.999	246:386:438:439:439:485:577:740	246:386:438:439:485:577:740	190:330:377:378:424:516:679	36.12	0.0215	0.216391	0.03966	0.340559	0.04	0	0	pdb1u6g.ent,A,0.0215;pdb1ldj.ent,A,0.0307;pdb3rtr.ent,G,0.0576;pdb3rtr.ent,E,0.062;pdb1ldk.ent,B,0.0836;pdb3rtr.ent,A,0.1457;pdb3rtr.ent,C,0.4474	0.0307	1	0.160618	0.0777308	0.043	open /pdb/u6/pdb1u6g.ent.gz;color red :245.A:385.A:437.A:438.A:438.A:484.A:576.A:739.A;
CESC	C3	ENST00000245907.6	4989	pdb2a73.ent	B	4.888	1	298:578:624:937:992:993:1591:1598	298:578:624:937:992:993:1591:1598	NA:NA:NA:256:311:312:NA:NA	16.2	0.0229	0.216391	0.45294	0.809181	0.04	0	0	pdb2a73.ent,B,0.0229;pdb2xwj.ent,F,0.1922;pdb2i07.ent,B,0.2195;pdb3g6j.ent,B,0.2307;pdb2b39.ent,B,0.2734;pdb2xwj.ent,H,0.2796;pdb2xwj.ent,D,0.2836;pdb2b39.ent,A,0.2881;pdb2xwb.ent,D,0.3186;pdb2icf.ent,B,0.3193;pdb2xwj.ent,B,0.3229;pdb3g6j.ent,D,0.3337;pdb2wii.ent,B,0.3349;pdb3l5n.ent,B,0.3418;pdb2win.ent,F,0.3491;pdb2win.ent,H,0.3507;pdb2win.ent,D,0.3535;pdb2win.ent,B,0.3566;pdb2xwb.ent,C,0.3718;…	0.6612	1	NA	NA	NA	open /pdb/a7/pdb2a73.ent.gz;color red :915.B:970.B:971.B;
CESC	LIG4	ENST00000356922.4	2733	pdb3ii6.ent	Y	3.527	0.996	76:397:408:818:822:868	76:397:408:818:822:868	NA:NA:NA:165:169:215	12.81	0.0242	0.216391	0.82901	0.938493	0.03	0	0	pdb3ii6.ent,Y,0.0242;pdb3ii6.ent,X,0.0256;pdb3w1b.ent,A,0.382;pdb3w5o.ent,B,0.3847;pdb3w1g.ent,A,0.3925;pdb3w5o.ent,A,0.3938	0.3847	1	NA	NA	NA	open /pdb/ii/pdb3ii6.ent.gz;color red :818.Y:822.Y:868.Y;
CESC	RB1	ENST00000267163.4	2784	pdb4elj.ent	A	1.574	1	195:217:374:449:836	195:217:374:449:836	131:153:259:334:NA	20.39	0.0246	0.216391	0.45133	0.809181	0.06	1	TSG	pdb4elj.ent,A,0.0246	0.0246	1	0.173567	NA	NA	open /pdb/el/pdb4elj.ent.gz;color red :195.A:217.A:374.A:449.A;
CESC	HGF	ENST00000222390.5	2184	pdb1nk1.ent	B	4.227	1	42:84:111:115:115:229:229	42:84:111:115:229	5:47:74:78:NA	14.57	0.0285	0.233776	0.00183	0.0508233	0.03	0	0	pdb1nk1.ent,B,0.0285;pdb1gmn.ent,A,0.0291;pdb3mkp.ent,A,0.0292;pdb3mkp.ent,B,0.0294;pdb1gmo.ent,D,0.0297;pdb1gmo.ent,B,0.0298;pdb1bht.ent,A,0.0304;pdb1gmo.ent,H,0.0305;pdb1gp9.ent,B,0.0306;pdb1gmo.ent,C,0.0311;pdb2qj2.ent,A,0.0324;pdb1gp9.ent,D,0.0325;pdb1gp9.ent,A,0.0329;pdb1gmo.ent,E,0.033;pdb1bht.ent,B,0.0345;pdb3mkp.ent,D,0.0345;pdb1gmo.ent,F,0.0345;pdb1gmo.ent,G,0.0349;pdb3mkp.ent,C,0.0353;p…	0.0362	1	0.18415	0.0908667	NA	open /pdb/nk/pdb1nk1.ent.gz;color red :42.B:84.B:111.B:115.B:115.B;
CESC	ATP2A1	ENST00000357084.3	3003	pdb2c9m.ent	B	1.006	1	321:611:656:715:988	321:611:656:715:988	321:611:656:715:988	31.03	0.0346	0.26798	0.3095	0.684711	0.03	0	0	pdb2c9m.ent,B,0.0346;pdb2c9m.ent,A,0.0359;pdb1su4.ent,A,0.0368;pdb3w5a.ent,B,0.039;pdb3w5b.ent,A,0.0414;pdb3w5a.ent,A,0.0422;pdb4h1w.ent,A,0.0464;pdb3n8g.ent,A,0.0523;pdb2zbd.ent,A,0.0562;pdb1t5t.ent,A,0.057;pdb3ba6.ent,A,0.0572;pdb4nab.ent,A,0.0574;pdb1t5s.ent,A,0.0585;pdb1vfp.ent,B,0.0593;pdb3tlm.ent,A,0.0608;pdb3ar2.ent,A,0.061;pdb1vfp.ent,A,0.0627;pdb2eas.ent,A,0.0656;pdb3fps.ent,A,0.0663;pdb…	0.4608	1	0.209248	0.101638	NA	open /pdb/c9/pdb2c9m.ent.gz;color red :321.B:611.B:656.B:715.B:988.B;
CESC	CFH	ENST00000367429.4	3693	pdb1haq.ent	A	1.231	1	250:347:582:653:1036:1044:1198:1203	250:347:582:653:1036:1044:1198:1203	232:329:564:635:NA:NA:NA:NA	28.75	0.0446	0.320309	0.68035	0.88821	0.04	0	0	pdb1haq.ent,A,0.0446;pdb3gaw.ent,A,0.1872;pdb3gau.ent,A,0.2071;pdb3gav.ent,A,0.2753	0.1872	1	0.257464	NA	NA	open /pdb/ha/pdb1haq.ent.gz;color red :232.A:329.A:564.A:635.A;
CESC	KIF3B	ENST00000375712.3	2241	pdb3b6u.ent	B	2.175	1	216:282:304:411:566:676:729:730	216:282:304:411:566:676:729:730	213:267:289:NA:NA:NA:NA:NA	15.07	0.0521	0.345139	0.51645	0.835052	0.04	0	0	pdb3b6u.ent,B,0.0521;pdb3b6u.ent,A,0.0617	0.0617	1	NA	NA	NA	open /pdb/b6/pdb3b6u.ent.gz;color red :216.B:282.B:304.B;
CESC	MAP3K5	ENST00000359015.4	4122	pdb2clq.ent	A	5.221	1	136:185:192:202:630:765:767:810:914:1243	136:185:192:202:630:765:767:810:914:1243	NA:NA:NA:NA:NA:93:95:138:237:NA	16.23	0.0564	0.353619	0.41072	0.803141	0.05	0	0	pdb2clq.ent,A,0.0564;pdb4bib.ent,B,0.0592;pdb4bic.ent,A,0.0617;pdb3vw6.ent,A,0.0629;pdb4bic.ent,B,0.0629;pdb4bid.ent,B,0.0639;pdb4bf2.ent,B,0.0644;pdb4bhn.ent,B,0.0654;pdb4bf2.ent,A,0.0658;pdb2clq.ent,B,0.0659;pdb4bie.ent,B,0.0661;pdb4bid.ent,A,0.0664;pdb4bhn.ent,A,0.0668;pdb4bie.ent,A,0.0672;pdb4bib.ent,A,0.0677;pdb3vw6.ent,B,0.0695	0.0668	1	0.311426	NA	NA	open /pdb/cl/pdb2clq.ent.gz;color red :765.A:767.A:810.A:914.A;
CESC	DYRK1A	ENST00000455387.2	1605	pdb4aze.ent	C	1.534	0.721	12:40:79:358:450:495	12:40:79:358:450:495	109:137:175:NA:NA:NA	16.75	0.0692	0.410592	0.98516	0.99145	0.03	0	0	pdb4aze.ent,C,0.0692;pdb3anr.ent,A,0.0696;pdb3anr.ent,B,0.0729;pdb4aze.ent,A,0.0739;pdb2wo6.ent,B,0.0739;pdb2vx3.ent,A,0.0741;pdb3anq.ent,B,0.0747;pdb2vx3.ent,B,0.0756;pdb3anr.ent,D,0.0758;pdb3anq.ent,C,0.0763;pdb2wo6.ent,A,0.0765;pdb3anr.ent,C,0.0768;pdb4mq2.ent,A,0.0775;pdb2vx3.ent,C,0.0775;pdb3anq.ent,A,0.0776;pdb2vx3.ent,D,0.0778;pdb4mq2.ent,C,0.0783;pdb4mq2.ent,B,0.0787;pdb3anq.ent,D,0.0794;…	0.0765	1	NA	NA	NA	open /pdb/az/pdb4aze.ent.gz;color red :240.C:268.C:307.C;
CESC	TLR3	ENST00000296795.3	2712	pdb2a0z.ent	A	1.346	1	348:406:437:530:807	348:406:437:530:807	323:381:412:505:NA	29.48	0.072	0.410592	0.1509	0.605068	0.03	0	0	pdb2a0z.ent,A,0.072;pdb3ulu.ent,A,0.0753;pdb3ulv.ent,A,0.0769;pdb1ziw.ent,A,0.0932	0.0932	1	0.357011	NA	NA	open /pdb/a0/pdb2a0z.ent.gz;color red :348.A:406.A:437.A:530.A;
CESC	PDCD4	ENST00000280154.7	1407	pdb2zu6.ent	E	1.714	1	119:234:235:296:315	119:234:235:296:315	NA:68:69:130:142	18.72	0.0736	0.410592	0.08294	0.4787	0.03	0	0	pdb2zu6.ent,E,0.0736;pdb2zu6.ent,B,0.0752;pdb3eij.ent,A,0.1043;pdb3eij.ent,B,0.1124;pdb2rg8.ent,A,0.3412;pdb2rg8.ent,B,0.3492;pdb2kzt.ent,A,0.8086	0.3492	1	0.357011	NA	NA	open /pdb/zu/pdb2zu6.ent.gz;color red :234.E:235.E:296.E:315.E;
CESC	NRP1	ENST00000374867.2	2769	pdb2qqm.ent	A	2.115	1	222:259:460:467:553	222:259:460:467:553	74:111:310:317:403	22.97	0.0759	0.410592	0.07455	0.460113	0.03	0	0	pdb2qqm.ent,A,0.0759;pdb2qqi.ent,A,0.147	0.147	1	0.357011	0.209841	NA	open /pdb/qq/pdb2qqm.ent.gz;color red :222.A:259.A:460.A:467.A:553.A;
CESC	PDE4A	ENST00000352831.6	2658	pdb2qyk.ent	B	2.642	1	155:474:499:590	155:474:499:590	NA:126:151:242	16.36	0.0781	0.410592	0.24606	0.661189	0.03	0	0	pdb2qyk.ent,B,0.0781;pdb3i8v.ent,A,0.0795;pdb2qyk.ent,A,0.089;pdb3tvx.ent,B,0.0942;pdb3tvx.ent,A,0.0947;pdb3i8v.ent,B,0.1013	0.089	1	NA	NA	NA	open /pdb/qy/pdb2qyk.ent.gz;color red :413.B:438.B:529.B;
CESC	ESYT2	ENST00000275418.7	2652	pdb4p42.ent	B	2.049	1	239:289:420:698:712:728	239:289:420:698:712:728	102:152:258:NA:NA:NA	26.03	0.0987	0.482365	0.33534	0.715996	0.03	0	0	pdb4p42.ent,B,0.0987;pdb4p42.ent,A,0.5916	0.0987	1	NA	NA	NA	open /pdb/p4/pdb4p42.ent.gz;color red :269.B:319.B:450.B;
CESC	MED17	ENST00000251871.3	1953	pdb4gwq.ent	B	1.321	0.921	16:153:189:500:505:510	16:153:189:500:505:510	NA:NA:143:414:419:NA	25.16	0.0992	0.482365	0.7515	0.894104	0.03	0	0	pdb4gwq.ent,B,0.0992;pdb4gwp.ent,B,0.1006;pdb4h62.ent,Q,0.9708	0.9708	1	NA	NA	NA	open /pdb/gw/pdb4gwq.ent.gz;color red :324.B:601.B:606.B;
CESC	SMAD4	ENST00000342988.3	1656	pdb1dd1.ent	B	2.213	0.996	32:92:361:361:373	32:92:361:373	NA:NA:67:79	16.32	0.0999	0.482365	0.52082	0.835052	0.04	1	TSG	pdb1dd1.ent,B,0.0999;pdb1dd1.ent,C,0.1043;pdb1g88.ent,B,0.1074;pdb1g88.ent,C,0.111;pdb1dd1.ent,A,0.1349;pdb1g88.ent,A,0.1381;pdb1u7v.ent,B,0.1493;pdb1mr1.ent,A,0.1529;pdb1mr1.ent,B,0.1605;pdb1u7f.ent,B,0.1687;pdb1ygs.ent,A,0.1712	0.1381	1	NA	NA	NA	open /pdb/dd/pdb1dd1.ent.gz;color red :361.B:361.B:373.B;
CESC	MYH7	ENST00000355349.3	5805	pdb4db1.ent	B	2.694	1	266:280:327:596:701:798:800:1431:1550:1733:1840:1846	266:280:327:596:701:798:800:1431:1550:1733:1840:1846	259:273:320:583:670:NA:NA:NA:NA:NA:NA:NA	28.27	0.1029	0.482365	0.8029	0.917039	0.06	0	0	pdb4db1.ent,B,0.1029;pdb4db1.ent,A,0.1062;pdb3dtp.ent,B,0.352;pdb3dtp.ent,A,0.5129;pdb4p7h.ent,A,0.6275;pdb4p7h.ent,B,0.6911	0.6911	1	0.466725	0.268683	NA	open /pdb/db/pdb4db1.ent.gz;color red :266.B:280.B:327.B:596.B:701.B;
CESC	DDX3X	ENST00000399959.2	1986	pdb2jgn.ent	C	4.184	1	206:254:326:398:503:508:532:620	206:254:326:398:503:508:532:620	NA:NA:NA:NA:86:91:115:NA	13.34	0.1072	0.492372	0.16104	0.610656	0.04	0	0	pdb2jgn.ent,C,0.1072;pdb2i4i.ent,A,0.4579	0.4579	1	NA	NA	NA	open /pdb/jg/pdb2jgn.ent.gz;color red :502.C:507.C:531.C;
CESC	UPF1	ENST00000262803.5	3354	pdb2wjv.ent	B	1.454	1	324:390:532:965:1020:1067	324:390:532:965:1020:1067	199:248:390:NA:NA:NA	26.1	0.1119	0.502457	0.60115	0.870518	0.04	0	0	pdb2wjv.ent,B,0.1119;pdb2wjv.ent,A,0.115;pdb2wjy.ent,A,0.1329;pdb2xzp.ent,A,0.209;pdb2gk6.ent,B,0.2228;pdb2gk6.ent,A,0.2279;pdb2gjk.ent,A,0.2456;pdb2gk7.ent,A,0.2593;pdb2xzo.ent,A,0.5279	0.5279	1	NA	NA	NA	open /pdb/wj/pdb2wjv.ent.gz;color red :324.B:390.B:532.B;
CESC	FLG	ENST00000368799.1	12183	pdb3krl.ent	A	14.448	0.996	6:40:64:134:205:236:537:628:683:890:992:1255:1311:1532:1537:1564:1569:1585:1618:1619:1628:1632:1699:1700:1823:1864:1937:1947:1969:1970:1976:2020:2098:2108:2192:2218:2297:2326:2521:2708:2711:2793:2805:2857:2936:2964:3205:3267:3271:3298:3357:3378:3499:3602:3700:3815:3995	6:40:64:134:205:236:537:628:683:890:992:1255:1311:1532:1537:1564:1569:1585:1618:1619:1628:1632:1699:1700:1823:1864:1937:1947:1969:1970:1976:2020:2098:2108:2192:2218:2297:2326:2521:2708:2711:2793:2805:2857:2936:2964:3205:3267:3271:3298:3357:3378:3499:3602:3700:3815:3995	6:NA:10:22:NA:NA:87:NA:NA:NA:NA:NA:NA:NA:NA:NA:NA:NA:NA:NA:NA:NA:NA:NA:NA:NA:NA:NA:NA:NA:NA:NA:NA:NA:NA:NA:NA:NA:NA:NA:NA:NA:NA:NA:NA:NA:NA:NA:NA:NA:NA:NA:NA:NA:NA:NA:NA	18.59	0.1157	0.502457	0.04841	0.39342	0.14	0	0	pdb3krl.ent,A,0.1157;pdb4nka.ent,B,0.3167;pdb3dpk.ent,A,0.3279;pdb3kxx.ent,C,0.3319;pdb3ky2.ent,A,0.3345;pdb3tt0.ent,B,0.3345;pdb3kxx.ent,A,0.3406;pdb3gql.ent,C,0.341;pdb3tt0.ent,A,0.3421;pdb3js2.ent,A,0.3435;pdb3gqi.ent,A,0.3442;pdb3gql.ent,A,0.3577;pdb3js2.ent,B,0.3588;pdb4nka.ent,A,0.3603;pdb4f64.ent,B,0.3621;pdb4nks.ent,B,0.3624;pdb3kxx.ent,D,0.3661;pdb4f63.ent,B,0.3676;pdb3c4f.ent,A,0.3688;p…	0.3345	1	0.484239	NA	NA	open /pdb/kr/pdb3krl.ent.gz;color red :550.A:570.A:582.A:648.A;
CESC	GPC1	ENST00000455111.1	841	pdb4bwe.ent	C	1.425	0.879	8:48:58:192:224:251	8:48:58:192:224:251	8:36:50:250:316:350	29.24	0.118	0.502457	0.92525	0.977843	0.04	0	0	pdb4bwe.ent,C,0.118;pdb4acr.ent,A,0.1392;pdb4bwe.ent,B,0.1873;pdb4bwe.ent,D,0.1978;pdb4ad7.ent,B,0.2946;pdb4acr.ent,B,0.2961;pdb4ad7.ent,D,0.3449;pdb4acr.ent,D,0.349;pdb4ad7.ent,A,0.4375;pdb4bwe.ent,A,0.5499;pdb4ad7.ent,C,0.8761;pdb4acr.ent,C,0.8971	0.1978	1	0.484239	0.291895	0.202286	open /pdb/bw/pdb4bwe.ent.gz;color red :35.C:63.C:77.C:291.C:384.C:425.C;
CESC	ACVR2A	ENST00000241416.7	1539	pdb3soc.ent	A	1.668	1	65:234:244:320	65:234:244:320	NA:55:65:141	17.42	0.1181	0.502457	0.25264	0.661189	0.03	0	0	pdb3soc.ent,A,0.1181;pdb3soc.ent,B,0.1208;pdb3q4t.ent,A,0.123;pdb3q4t.ent,B,0.1241;pdb4asx.ent,A,0.127;pdb4asx.ent,B,0.1329	0.1208	1	NA	NA	NA	open /pdb/so/pdb3soc.ent.gz;color red :234.A:244.A:320.A;
CESC	ITGA4	ENST00000397033.2	3096	pdb3v4v.ent	C	1.778	1	99:121:455:457:603:1016	99:121:455:457:603:1016	66:88:422:424:563:NA	26.94	0.1424	0.558084	0.73572	0.892545	0.04	0	0	pdb3v4v.ent,C,0.1424;pdb3v4p.ent,A,0.146;pdb3v4v.ent,A,0.1474;pdb3v4p.ent,C,0.1485	0.146	1	0.5461	0.33464	NA	open /pdb/v4/pdb3v4v.ent.gz;color red :66.C:88.C:422.C:424.C:570.C;
CESC	CTNNB1	ENST00000349496.5	2343	pdb2g57.ent	A	32.5	1	32:32:37:41:425:646:710:717	32:37:41:425:646:710:717	14:NA:21:NA:NA:NA:NA	7.47	0.1427	0.558084	0.99416	0.99507	0.03	1	Oncogene	pdb2g57.ent,A,0.1427;pdb3fqr.ent,C,0.2204	0.1427	1	NA	NA	NA	open /pdb/g5/pdb2g57.ent.gz;color red :32.A:32.A:41.A;
CESC	PPP5C	ENST00000478046.1	1454	pdb1s95.ent	A	1.494	0.654	112:260:260:386:393	112:260:386:393	3:67:248:255	20.51	0.1652	0.597044	0.29688	0.681788	0.04	0	0	pdb1s95.ent,A,0.1652;pdb1s95.ent,B,0.1673;pdb3h67.ent,D,0.1688;pdb3h67.ent,A,0.1776;pdb3h68.ent,D,0.3618;pdb3h63.ent,C,0.3698;pdb3h60.ent,B,0.3716;pdb3h69.ent,D,0.3814;pdb3h68.ent,A,0.3902;pdb3h69.ent,A,0.3936;pdb3h60.ent,A,0.3948;pdb3h62.ent,B,0.3992;pdb3h66.ent,A,0.4002;pdb3h62.ent,C,0.4003;pdb3h61.ent,D,0.4028;pdb3h66.ent,B,0.4046;pdb3h63.ent,A,0.4068;pdb3h61.ent,A,0.4109;pdb3h64.ent,A,0.419	0.3618	1	0.5461	0.369733	NA	open /pdb/s9/pdb1s95.ent.gz;color red :178.A:242.A:242.A:423.A:430.A;
CESC	USP8	ENST00000433963.1	3354	pdb3n3k.ent	A	4.578	1	106:159:720:763:764:834:889:1090	106:159:720:763:764:834:889:1090	NA:NA:NA:8:9:79:134:NA	21.59	0.1683	0.597044	0.56071	0.858451	0.04	0	0	pdb3n3k.ent,A,0.1683	0.1683	1	0.5461	NA	NA	open /pdb/n3/pdb3n3k.ent.gz;color red :763.A:764.A:834.A:889.A;
CESC	KPNA2	ENST00000537025.2	1587	pdb4e4v.ent	B	1.219	1	160:217:293:306:318	160:217:293:306:318	96:153:229:242:254	29.12	0.1745	0.604627	0.03665	0.324339	0.03	0	0	pdb4e4v.ent,B,0.1745;pdb4e4v.ent,A,0.1773;pdb3fey.ent,C,0.2315;pdb3fex.ent,C,0.2524	0.2524	1	0.5461	0.372795	NA	open /pdb/e4/pdb4e4v.ent.gz;color red :160.B:217.B:293.B:306.B:318.B;
CESC	GLB1	ENST00000445488.2	2175	pdb3wf2.ent	B	1.197	1	189:312:527:533:563	189:312:527:533:563	113:236:451:457:487	27.89	0.1927	0.622508	0.24539	0.661189	0.03	0	0	pdb3wf2.ent,B,0.1927;pdb3thd.ent,A,0.1951;pdb3thc.ent,B,0.1968;pdb3thd.ent,B,0.1982;pdb3wf2.ent,A,0.1985;pdb3thc.ent,C,0.1989;pdb3wf2.ent,C,0.1993;pdb3wf4.ent,B,0.1997;pdb3thc.ent,A,0.1998;pdb3wf4.ent,A,0.1998;pdb3wf4.ent,D,0.1999;pdb3wez.ent,A,0.2002;pdb3wf3.ent,C,0.2011;pdb3wf1.ent,B,0.2024;pdb3wf0.ent,B,0.2029;pdb3wf1.ent,A,0.2031;pdb3wez.ent,B,0.2035;pdb3wf3.ent,D,0.2042;pdb3wf4.ent,C,0.2049;…	0.1982	1	0.5461	0.380881	NA	open /pdb/wf/pdb3wf2.ent.gz;color red :141.B:264.B:479.B:485.B:515.B;
CESC	TP73	ENST00000354437.4	1497	pdb4a63.ent	C	2.429	1	148:189:191:223:226:376	148:189:191:223:226:376	35:76:78:110:113:NA	19.17	0.1978	0.622508	0.03207	0.320147	0.05	0	0	pdb4a63.ent,C,0.1978;pdb4a63.ent,A,0.203;pdb4a63.ent,G,0.2058;pdb3vd2.ent,I,0.2085;pdb4a63.ent,E,0.2097;pdb4a63.ent,K,0.2099;pdb3vd1.ent,L,0.2099;pdb3vd2.ent,B,0.2113;pdb4a63.ent,I,0.2136;pdb2xwc.ent,A,0.2137;pdb4guo.ent,L,0.215;pdb4guq.ent,A,0.217;pdb4g82.ent,B,0.2188;pdb3vd1.ent,A,0.224;pdb4guq.ent,B,0.2269;pdb4g82.ent,A,0.2274;pdb3vd2.ent,D,0.2289;pdb3vd0.ent,D,0.2305;pdb3vd0.ent,K,0.2309;pdb3…	0.2398	1	0.5461	0.380881	NA	open /pdb/a6/pdb4a63.ent.gz;color red :148.C:189.C:191.C:223.C:226.C;
CESC	APOBEC3G	ENST00000407997.3	1152	pdb2kbo.ent	A	1.974	0.995	78:87:128:136:213:226:307:333	78:87:128:136:213:226:307:333	NA:NA:NA:NA:23:36:117:143	18.84	0.199	0.622508	0.31174	0.684711	0.04	0	0	pdb2kbo.ent,A,0.199;pdb2jyw.ent,A,0.2775;pdb3ir2.ent,B,0.489;pdb2kem.ent,A,0.5657;pdb3v4k.ent,B,0.5709;pdb3v4k.ent,A,0.5798;pdb3ir2.ent,A,0.5869;pdb3v4j.ent,A,0.6038;pdb3v4j.ent,B,0.6154;pdb3e1u.ent,A,0.6492;pdb3iqs.ent,A,0.657	0.489	1	0.5461	NA	NA	open /pdb/kb/pdb2kbo.ent.gz;color red :23.A:36.A:117.A:143.A;
CESC	MGA	ENST00000570161.1	9195	pdb3l4w.ent	A	3.55	0.983	136:330:344:510:572:706:709:808:2101:2660:2684:2737:2767:2900	136:330:344:510:572:706:709:808:2101:2660:2684:2737:2767:2900	NA:NA:68:158:202:NA:NA:NA:NA:NA:NA:NA:NA:NA	28.07	0.2017	0.622508	0.96321	0.990802	0.07	0	0	pdb3l4w.ent,A,0.2017;pdb3l4v.ent,A,0.6857;pdb3l4t.ent,A,0.6896;pdb3l4u.ent,A,0.6933;pdb2qmj.ent,A,0.7487;pdb3l4y.ent,A,0.8041;pdb3l4x.ent,A,0.8081;pdb3l4z.ent,A,0.8122;pdb3ctt.ent,A,0.8124;pdb2qly.ent,A,0.8138	0.2017	1	NA	NA	NA	open /pdb/l4/pdb3l4w.ent.gz;color red :74.A:164.A:208.A;
CESC	STAT1	ENST00000409465.1	2250	pdb1bf5.ent	A	1.377	1	102:143:345:453:479:649	102:143:345:453:479:649	NA:8:196:304:330:500	33.54	0.2066	0.625763	0.51653	0.835052	0.03	0	0	pdb1bf5.ent,A,0.2066;pdb1yvl.ent,A,0.2588	0.2066	1	0.5461	0.380881	NA	open /pdb/bf/pdb1bf5.ent.gz;color red :143.A:345.A:453.A:479.A:649.A;
CESC	STK11	ENST00000326873.7	1299	pdb2wtk.ent	C	1.516	1	111:176:179:294:317:358:359	111:176:179:294:317:358:359	65:127:130:245:267:NA:NA	22.04	0.2107	0.625763	0.2098	0.645278	0.04	1	TSG	pdb2wtk.ent,C,0.2107;pdb2wtk.ent,F,0.266	0.266	1	0.5461	0.380881	NA	open /pdb/wt/pdb2wtk.ent.gz;color red :111.C:176.C:179.C:294.C:317.C;
CESC	SPEN	ENST00000375759.3	10992	pdb4p6q.ent	A	12.808	1	60:65:405:417:419:491:1125:1164:1174:1190:1256:1411:1413:1437:1495:1509:1510:1578:1612:1720:2070:2113:2183:2260:2521:3108:3310:3421:3433:3556	60:65:405:417:419:491:1125:1164:1174:1190:1256:1411:1413:1437:1495:1509:1510:1578:1612:1720:2070:2113:2183:2260:2521:3108:3310:3421:3433:3556	NA:NA:71:83:85:157:NA:NA:NA:NA:NA:NA:NA:NA:NA:NA:NA:NA:NA:NA:NA:NA:NA:NA:NA:NA:NA:NA:NA:NA	26.66	0.2175	0.629531	0.19934	0.642917	0.09	0	0	pdb4p6q.ent,A,0.2175	0.2175	1	0.55245	NA	NA	open /pdb/p6/pdb4p6q.ent.gz;color red :405.A:417.A:419.A:491.A;
CESC	EPAS1	ENST00000263734.3	2610	pdb3f1p.ent	A	7.623	1	13:72:275:311:348	13:72:275:311:348	NA:NA:40:76:113	14.22	0.2195	0.629531	0.10699	0.499425	0.03	0	0	pdb3f1p.ent,A,0.2195;pdb3f1o.ent,A,0.2302;pdb4ghi.ent,A,0.2416;pdb3f1n.ent,A,0.2453;pdb4gs9.ent,A,0.257;pdb3h7w.ent,A,0.2651;pdb1p97.ent,A,0.2759;pdb3h82.ent,A,0.3136;pdb2a24.ent,A,0.4598	0.257	1	NA	NA	NA	open /pdb/f1/pdb3f1p.ent.gz;color red :275.A:311.A:348.A;
CESC	TPR	ENST00000367478.4	7089	pdb1nda.ent	B	4.911	0.973	73:545:1370:1482:1680:1780:1942:1953:1985:2092:2128:2300	73:545:1370:1482:1680:1780:1942:1953:1985:2092:2128:2300	NA:NA:NA:NA:NA:352:NA:NA:NA:NA:408:450	25.23	0.2232	0.629531	0.26565	0.67235	0.07	1	0	pdb1nda.ent,B,0.2232;pdb1nda.ent,A,0.2331;pdb1nda.ent,D,0.237;pdb1nda.ent,C,0.2432;pdb2wba.ent,B,0.2666;pdb1fec.ent,B,0.6213;pdb1fec.ent,A,0.6332;pdb2wba.ent,A,0.6805;pdb1typ.ent,B,0.804;pdb1typ.ent,A,0.8089;pdb1fea.ent,B,0.813;pdb1feb.ent,A,0.8197;pdb1fea.ent,C,0.8219;pdb1tyt.ent,B,0.8269;pdb1fea.ent,A,0.827;pdb1tyt.ent,A,0.83;pdb1feb.ent,B,0.8362;pdb1fea.ent,D,0.8448;pdb1bzl.ent,A,0.8479;pdb1bz…	0.8219	1	NA	NA	NA	open /pdb/nd/pdb1nda.ent.gz;color red :355.B:411.B:453.B;
CESC	NCKAP1	ENST00000361354.4	3384	pdb4n78.ent	B	1.17	1	243:342:616	243:342:616	229:328:602	37.14	0.2255	0.629531	0.25541	0.661189	0.03	0	0	pdb4n78.ent,B,0.2255;pdb3p8c.ent,B,0.2265	0.2265	1	NA	NA	NA	open /pdb/n7/pdb4n78.ent.gz;color red :243.B:342.B:616.B;
CESC	CBLB	ENST00000264122.4	2946	pdb3zni.ent	E	2.522	1	123:267:285:644:788:832	123:267:285:644:788:832	86:230:248:NA:NA:NA	23.92	0.2269	0.629531	0.65544	0.88821	0.03	1	0	pdb3zni.ent,E,0.2269;pdb3zni.ent,A,0.2339;pdb3zni.ent,I,0.2404;pdb3zni.ent,M,0.2417;pdb3pfv.ent,B,0.344;pdb3pfv.ent,A,0.3587;pdb3vgo.ent,B,0.5388;pdb3vgo.ent,C,0.558;pdb3vgo.ent,A,0.5584	0.3587	1	NA	NA	NA	open /pdb/zn/pdb3zni.ent.gz;color red :123.E:267.E:285.E;
CESC	CLTC	ENST00000393043.1	4917	pdb1xi5.ent	A	1.64	1	159:466:513:885:1132:1470	159:466:513:885:1132:1470	159:466:513:885:NA:NA	62.71	0.2474	0.664782	0.61928	0.870518	0.03	1	0	pdb1xi5.ent,A,0.2474;pdb1xi4.ent,B,0.2486;pdb1xi4.ent,F,0.2497;pdb1xi4.ent,G,0.2521;pdb1xi5.ent,F,0.255;pdb1xi5.ent,G,0.2558;pdb1xi5.ent,B,0.2572;pdb1xi5.ent,C,0.2575;pdb1xi5.ent,D,0.258;pdb1xi5.ent,I,0.2588;pdb1xi4.ent,E,0.2592;pdb1xi4.ent,H,0.2595;pdb1xi5.ent,E,0.2615;pdb1xi4.ent,D,0.2649;pdb1xi4.ent,I,0.2653;pdb3iyv.ent,E,0.2677;pdb1xi4.ent,A,0.2683;pdb1xi5.ent,H,0.269;pdb1xi4.ent,C,0.2709;pdb…	0.4908	1	0.592826	NA	NA	open /pdb/xi/pdb1xi5.ent.gz;color red :159.A:466.A:513.A:885.A;
CESC	NCAM2	ENST00000284894.7	2085	pdb2xy1.ent	A	3.615	1	46:117:161:161:348:659	46:117:161:348:659	NA:53:97:NA:NA	22.43	0.2513	0.670699	0.60311	0.870518	0.03	0	0	pdb2xy1.ent,A,0.2513;pdb2jll.ent,A,0.2961;pdb2xyc.ent,A,0.5795	0.2961	1	NA	NA	NA	open /pdb/xy/pdb2xy1.ent.gz;color red :259.A:303.A:303.A;
CESC	HK2	ENST00000290573.2	2751	pdb2nzt.ent	A	1.052	1	139:236:332:456:477:477:538	139:236:332:456:477:538	116:213:309:433:454:507	43.9	0.2534	0.671765	0.03242	0.320147	0.04	0	0	pdb2nzt.ent,A,0.2534;pdb2nzt.ent,B,0.2628	0.2628	1	0.595959	0.42535	0.40544	open /pdb/nz/pdb2nzt.ent.gz;color red :139.A:236.A:332.A:456.A:477.A:477.A:538.A;
CESC	KCNMA1	ENST00000286627.5	3534	pdb3naf.ent	A	2.002	1	38:439:669:805:1003	38:439:669:805:1003	NA:44:274:367:527	28.24	0.2642	0.682529	0.70199	0.891836	0.03	0	0	pdb3naf.ent,A,0.2642;pdb3mt5.ent,A,0.3179	0.3179	1	0.60325	NA	NA	open /pdb/na/pdb3naf.ent.gz;color red :374.A:604.A:740.A:938.A;
CESC	MSH2	ENST00000233146.2	2802	pdb3thy.ent	A	1.057	1	58:220:733:823	58:220:733:823	46:203:701:791	39.27	0.2759	0.684822	0.94071	0.977843	0.03	1	TSG	pdb3thy.ent,A,0.2759;pdb3thx.ent,A,0.2771;pdb3thz.ent,A,0.279;pdb2o8f.ent,A,0.2845;pdb3thw.ent,A,0.2901;pdb2o8e.ent,A,0.2906;pdb2o8c.ent,A,0.3102;pdb2o8d.ent,A,0.3103;pdb2o8b.ent,A,0.3111	0.2759	1	0.60325	NA	NA	open /pdb/th/pdb3thy.ent.gz;color red :58.A:220.A:733.A:823.A;
CESC	CTNNA1	ENST00000302763.7	2718	pdb4igg.ent	A	1.207	1	314:496:647:652:721:804	314:496:647:652:721:804	233:415:NA:NA:610:693	35.26	0.2793	0.684822	0.11532	0.51763	0.04	0	0	pdb4igg.ent,A,0.2793;pdb4igg.ent,B,0.3652	0.2793	1	0.60325	NA	NA	open /pdb/ig/pdb4igg.ent.gz;color red :314.A:496.A:721.A:804.A;
CESC	TTN	ENST00000589042.1	107973	pdb3b43.ent	A	63.251	1	74:421:433:1075:1664:1746:1758:1808:1842:2415:2483:2522:2968:3740:3911:4610:5202:5345:5887:5973:6170:6242:6427:6533:6639:6785:6880:7398:7545:7611:7756:7785:8009:8317:8423:8740:8827:8973:9006:9082:10083:10198:10599:10788:11105:11376:11380:11388:12136:12180:12219:12604:12925:12936:12964:12964:12972:12972:12972:12974:12974:12974:13002:13030:13030:13030:13031:13031:13031:13039:13039:13176:13278:13381…	74:421:433:1075:1664:1746:1758:1808:1842:2415:2483:2522:2968:3740:3911:4610:5202:5345:5887:5973:6170:6242:6427:6533:6639:6785:6880:7398:7545:7611:7756:7785:8009:8317:8423:8740:8827:8973:9006:9082:10083:10198:10599:10788:11105:11376:11380:11388:12136:12180:12219:12604:12925:12936:12964:12972:12974:13002:13030:13031:13039:13176:13278:13381:13506:13507:13671:13747:14115:14129:14279:14621:14699:14739…	NA:NA:NA:NA:NA:NA:NA:NA:NA:NA:NA:NA:NA:NA:NA:NA:NA:NA:NA:NA:NA:NA:NA:NA:NA:NA:NA:NA:NA:NA:NA:NA:NA:58:164:481:568:NA:NA:NA:NA:NA:NA:NA:NA:NA:NA:NA:NA:NA:NA:NA:NA:NA:NA:NA:NA:NA:NA:NA:NA:NA:NA:NA:NA:NA:NA:NA:NA:NA:NA:NA:NA:NA:NA:NA:NA:NA:NA:NA:NA:NA:NA:NA:NA:NA:NA:NA:NA:NA:NA:NA:NA:NA:NA:NA:NA:NA:NA:NA:NA:NA:NA:NA:NA:NA:NA:NA:NA:NA:NA:NA:NA:NA:NA:NA:NA:NA:NA:NA:NA:NA:NA:NA:NA:NA:NA:NA:NA:NA:NA:NA:…	53.65	0.293	0.684822	0.0017	0.0508233	0.39	0	0	pdb3b43.ent,A,0.293	0.293	1	0.610016	NA	NA	open /pdb/b4/pdb3b43.ent.gz;color red :55.A:161.A:478.A:565.A;
CESC	CACNB4	ENST00000534999.1	1458	pdb1vyv.ent	B	1.783	1	3:186:242:257:362	3:186:242:257:362	NA:110:NA:160:264	23.3	0.2995	0.687805	0.44602	0.808156	0.03	0	0	pdb1vyv.ent,B,0.2995;pdb1vyv.ent,A,0.3047	0.2995	1	NA	NA	NA	open /pdb/vy/pdb1vyv.ent.gz;color red :219.B:290.B:395.B;
CESC	ARHGAP5	ENST00000432921.1	4503	pdb2ee5.ent	A	6.849	1	42:301:1011:1263:1296:1299	42:301:1011:1263:1296:1299	NA:NA:NA:27:60:63	21.15	0.3213	0.72522	0.8617	0.95398	0.04	0	0	pdb2ee5.ent,A,0.3213;pdb2ee4.ent,A,0.369	0.369	1	NA	NA	NA	open /pdb/ee/pdb2ee5.ent.gz;color red :27.A:60.A:63.A;
CESC	PDE5A	ENST00000354960.3	2625	pdb1t9s.ent	B	2.681	0.997	43:270:414:453:590:642:837	43:270:414:453:590:642:837	NA:NA:NA:NA:57:109:305	22.98	0.339	0.748073	0.6173	0.870518	0.04	0	0	pdb1t9s.ent,B,0.339;pdb2h42.ent,B,0.3531;pdb1tbf.ent,A,0.3548;pdb1xoz.ent,A,0.3562;pdb3tge.ent,A,0.3592;pdb1xp0.ent,A,0.3604;pdb3jwr.ent,B,0.3646;pdb1t9s.ent,A,0.365;pdb2h44.ent,A,0.368;pdb3hdz.ent,A,0.3685;pdb3jwq.ent,A,0.3753;pdb3tgg.ent,A,0.3764;pdb3jwr.ent,A,0.3774;pdb3jwq.ent,C,0.3775;pdb3shy.ent,A,0.3806;pdb3jwq.ent,B,0.3811;pdb2h42.ent,A,0.3834;pdb3jwq.ent,D,0.3839;pdb3hc8.ent,A,0.3847;pdb…	0.3904	1	NA	NA	NA	open /pdb/t9/pdb1t9s.ent.gz;color red :590.B:642.B:837.B;
CESC	SLC4A1	ENST00000262418.6	2733	pdb1hyn.ent	R	3.033	1	150:188:190:286:840:897	150:188:190:286:840:897	95:133:135:231:NA:NA	23.02	0.3411	0.748525	0.86462	0.95398	0.03	0	0	pdb1hyn.ent,R,0.3411;pdb1hyn.ent,Q,0.3712;pdb1hyn.ent,P,0.4058;pdb1hyn.ent,S,0.4123;pdb4ky9.ent,A,0.4213;pdb4ky9.ent,P,0.5211	0.4058	1	0.687724	NA	NA	open /pdb/hy/pdb1hyn.ent.gz;color red :150.R:188.R:190.R:286.R;
CESC	SP1	ENST00000327443.4	2355	pdb1sp2.ent	A	25.29	1	53:619:670:671:674:682	53:619:670:671:674:682	NA:NA:17:18:21:29	11.28	0.3439	0.749849	0.25766	0.661189	0.03	0	0	pdb1sp2.ent,A,0.3439;pdb1va2.ent,A,0.4502	0.3439	1	0.687724	NA	NA	open /pdb/sp/pdb1sp2.ent.gz;color red :17.A:18.A:21.A:29.A;
CESC	ARID1A	ENST00000374152.2	5706	pdb1ryu.ent	A	15.842	1	319:417:513:634:634:658:662:801:954:1067:1141:1153:1343:1369:1704	319:417:513:634:658:662:801:954:1067:1141:1153:1343:1369:1704	NA:NA:NA:18:42:46:NA:NA:NA:NA:NA:NA:NA:NA	17.26	0.352	0.755624	0.02486	0.288815	0.13	1	TSG	pdb1ryu.ent,A,0.352	0.352	1	0.687724	NA	NA	open /pdb/ry/pdb1ryu.ent.gz;color red :18.A:18.A:42.A:46.A;
CESC	EPHA2	ENST00000358432.5	2928	pdb2x10.ent	A	2.048	1	103:184:218:242:338:359:615:757:923	103:184:218:242:338:359:615:757:923	70:142:176:200:294:314:NA:NA:NA	62.11	0.3574	0.757854	0.49518	0.835052	0.05	0	0	pdb2x10.ent,A,0.3574;pdb3fl7.ent,A,0.4469;pdb2x11.ent,A,0.447;pdb3mbw.ent,A,0.5078;pdb3mx0.ent,A,0.7465;pdb3mx0.ent,C,0.7631	0.4469	1	0.687724	0.579234	0.5361	open /pdb/x1/pdb2x10.ent.gz;color red :103.A:184.A:218.A:242.A:338.A:359.A;
CESC	UBR5	ENST00000521922.1	8376	pdb2qho.ent	D	56.959	1	191:202:214:402:518:530:896:1615:1892:2717	191:202:214:402:518:530:896:1615:1892:2717	14:25:37:NA:NA:NA:NA:NA:NA:NA	11.63	0.3607	0.757854	0.54466	0.850358	0.05	1	0	pdb2qho.ent,D,0.3607;pdb2qho.ent,F,0.3788;pdb2qho.ent,H,0.3829;pdb2qho.ent,B,0.4026	0.3607	1	NA	NA	NA	open /pdb/qh/pdb2qho.ent.gz;color red :191.D:202.D:214.D;
CESC	HSP90AA1	ENST00000216281.8	2196	pdb3r4p.ent	B	3.293	1	18:132:152:641:682	18:132:152:641:682	11:125:145:NA:NA	21.09	0.3661	0.759569	0.97724	0.99145	0.03	1	0	pdb3r4p.ent,B,0.3661;pdb3hek.ent,B,0.3666;pdb2xjx.ent,A,0.3686;pdb3r4n.ent,B,0.3762;pdb3k98.ent,B,0.3765;pdb3rlp.ent,B,0.3769;pdb3rlq.ent,A,0.3805;pdb3rlr.ent,B,0.381;pdb3rlq.ent,B,0.3819;pdb3ekr.ent,B,0.3852;pdb3k99.ent,A,0.3856;pdb3k99.ent,D,0.3897;pdb3r4n.ent,A,0.3906;pdb3r4p.ent,A,0.3934;pdb3eko.ent,B,0.3955;pdb2xht.ent,A,0.3971;pdb3rlr.ent,A,0.3995;pdb2xdx.ent,A,0.4006;pdb2xhx.ent,A,0.4036;p…	0.4774	1	NA	NA	NA	open /pdb/r4/pdb3r4p.ent.gz;color red :18.B:132.B:152.B;
CESC	NFATC2	ENST00000371564.3	2763	pdb2as5.ent	M	3.206	1	43:100:328:396:459:665	43:100:328:396:459:665	NA:NA:NA:5:68:274	25.82	0.3707	0.759569	0.36341	0.75551	0.03	1	0	pdb2as5.ent,M,0.3707;pdb1owr.ent,N,0.3781;pdb2as5.ent,N,0.3805;pdb3qrf.ent,N,0.382;pdb3qrf.ent,M,0.3867;pdb1owr.ent,M,0.392;pdb1owr.ent,P,0.3991;pdb1p7h.ent,L,0.3995;pdb2o93.ent,L,0.4003;pdb1p7h.ent,N,0.4103;pdb1p7h.ent,M,0.4158;pdb1p7h.ent,O,0.4252;pdb2o93.ent,M,0.4263;pdb1owr.ent,Q,0.4302;pdb2o93.ent,O,0.437	0.4263	1	NA	NA	NA	open /pdb/as/pdb2as5.ent.gz;color red :396.M:459.M:665.M;
CESC	CHRM2	ENST00000401861.1	1398	pdb4mqs.ent	A	1.679	1	120:195:215:218:223	120:195:215:218:223	102:177:197:NA:NA	23.22	0.375	0.759569	0.00678	0.133905	0.03	0	0	pdb4mqs.ent,A,0.375;pdb3uon.ent,A,0.3788	0.375	1	NA	NA	NA	open /pdb/mq/pdb4mqs.ent.gz;color red :120.A:195.A:215.A;
CESC	ELF3	ENST00000367283.3	1113	pdb2e8p.ent	A	4.022	1	66:68:94:155:251:363	66:68:94:155:251:363	26:28:54:NA:NA:NA	16.88	0.3968	0.780216	0.68112	0.88821	0.03	0	0	pdb2e8p.ent,A,0.3968	0.3968	1	NA	NA	NA	open /pdb/e8/pdb2e8p.ent.gz;color red :26.A:28.A:54.A;
CESC	GABRB3	ENST00000541819.2	1587	pdb4cof.ent	A	1.553	1	233:307:335:398:500	233:307:335:398:500	152:226:254:NA:NA	34.68	0.3975	0.780216	0.16465	0.610656	0.04	0	0	pdb4cof.ent,A,0.3975;pdb4cof.ent,B,0.4046;pdb4cof.ent,D,0.4131;pdb4cof.ent,E,0.4151;pdb4cof.ent,C,0.4176	0.4131	1	NA	NA	NA	open /pdb/co/pdb4cof.ent.gz;color red :152.A:226.A:254.A;
CESC	MMP2	ENST00000437642.2	1830	pdb1ck7.ent	A	1.016	0.982	42:322:382:399:556:582	42:322:382:399:556:582	62:342:402:419:565:591	34.47	0.4106	0.780216	0.66633	0.88821	0.03	0	0	pdb1ck7.ent,A,0.4106;pdb1gxd.ent,B,0.4156;pdb1gxd.ent,A,0.487;pdb1eak.ent,D,0.5364;pdb1eak.ent,B,0.5421;pdb1eak.ent,C,0.5569;pdb1eak.ent,A,0.5653	0.5653	1	0.742341	0.6063	0.5496	open /pdb/ck/pdb1ck7.ent.gz;color red :92.A:372.A:432.A:449.A:606.A:632.A;
CESC	KCNJ12	ENST00000331718.5	1299	pdb3jyc.ent	A	1.346	0.997	102:214:230:264:276:372	102:214:230:264:276:372	50:163:179:213:225:319	42.25	0.4122	0.780216	0.14131	0.593803	0.03	0	0	pdb3jyc.ent,A,0.4122;pdb3spj.ent,A,0.4221;pdb3sph.ent,A,0.4798;pdb3spc.ent,A,0.4852;pdb3spi.ent,A,0.4916;pdb3spg.ent,A,0.4958	0.4852	1	0.742341	0.6063	0.5496	open /pdb/jy/pdb3jyc.ent.gz;color red :101.A:214.A:230.A:264.A:276.A:370.A;
CESC	THOP1	ENST00000307741.6	2067	pdb1s4b.ent	P	1.052	1	78:143:469:574:652	78:143:469:574:652	55:120:446:551:629	33.74	0.4148	0.780216	0.91419	0.977843	0.04	0	0	pdb1s4b.ent,P,0.4148;pdb2o36.ent,A,0.4207	0.4148	1	0.742341	0.6063	NA	open /pdb/s4/pdb1s4b.ent.gz;color red :78.P:143.P:469.P:574.P:652.P;
CESC	AMD1	ENST00000368885.3	1002	pdb1msv.ent	A	1.044	1	49:131:219:233:333	49:131:219:233:333	40:122:210:224:NA	23.98	0.4178	0.780216	0.74583	0.892545	0.03	0	0	pdb1msv.ent,A,0.4178;pdb1msv.ent,B,0.4275;pdb1jl0.ent,B,0.4476;pdb1jl0.ent,A,0.4478;pdb1i7c.ent,A,0.622;pdb3ep3.ent,A,0.6347;pdb1i79.ent,A,0.6356;pdb3ep9.ent,A,0.643;pdb1i72.ent,A,0.6448;pdb1i7b.ent,A,0.6454;pdb3dz2.ent,A,0.6476;pdb3dz4.ent,A,0.6551;pdb3epa.ent,A,0.6591;pdb3epb.ent,A,0.6597;pdb3ep8.ent,A,0.6608;pdb3ep4.ent,A,0.6619;pdb3dz5.ent,A,0.664;pdb1jen.ent,A,0.6651;pdb3ep7.ent,A,0.6655;pdb…	0.6551	1	0.742341	NA	NA	open /pdb/ms/pdb1msv.ent.gz;color red :49.A:131.A:219.A:233.A;
CESC	OCRL	ENST00000357121.5	2679	pdb4cmn.ent	A	2.631	1	278:303:318:438:648	278:303:318:438:648	60:85:100:218:NA	26.16	0.4267	0.780216	0.08528	0.4787	0.03	0	0	pdb4cmn.ent,A,0.4267	0.4267	1	0.742341	NA	NA	open /pdb/cm/pdb4cmn.ent.gz;color red :278.A:303.A:318.A:438.A;
CESC	RPE65	ENST00000262340.5	1599	pdb3kvc.ent	A	1.068	0.998	165:199:335:445:447:483	165:199:335:445:447:483	144:NA:300:410:412:448	28.42	0.4267	0.780216	0.35342	0.738629	0.03	0	0	pdb3kvc.ent,A,0.4267;pdb3kvc.ent,B,0.4396;pdb4f2z.ent,A,0.7037;pdb4f2z.ent,E,0.7094;pdb4f3a.ent,A,0.7642;pdb4f30.ent,A,0.7741;pdb3fsn.ent,A,0.7995;pdb3fsn.ent,B,0.8039;pdb4f3d.ent,A,0.8047;pdb4f3d.ent,B,0.8055	0.8039	1	0.742341	0.6063	NA	open /pdb/kv/pdb3kvc.ent.gz;color red :165.A:335.A:445.A:447.A:483.A;
CESC	NFASC	ENST00000401399.1	3720	pdb3p3y.ent	A	3.177	1	120:282:359:533:651:1033:1235	120:282:359:533:651:1033:1235	84:246:323:NA:NA:NA:NA	35.25	0.452	0.804234	0.79078	0.910665	0.03	0	0	pdb3p3y.ent,A,0.452;pdb3p40.ent,A,0.4567	0.4567	1	NA	NA	NA	open /pdb/p3/pdb3p3y.ent.gz;color red :120.A:282.A:359.A;
CESC	GAD1	ENST00000358196.3	1782	pdb2okj.ent	B	1.179	0.994	13:45:272:288:463	13:45:272:288:463	NA:NA:180:196:370	32.62	0.4725	0.811467	0.68577	0.88821	0.03	0	0	pdb2okj.ent,B,0.4725;pdb2okj.ent,A,0.4858;pdb3vp6.ent,A,0.4971;pdb3vp6.ent,B,0.519	0.4971	1	NA	NA	NA	open /pdb/ok/pdb2okj.ent.gz;color red :272.B:288.B:463.B;
CESC	SDHA	ENST00000510361.1	1848	pdb3ae9.ent	A	1.003	0.92	60:84:114:187:192:252:334	60:84:114:187:192:252:334	9:33:111:184:189:249:331	30.84	0.4882	0.819458	0.03475	0.324339	0.03	0	0	pdb3ae9.ent,A,0.4882;pdb3ae7.ent,A,0.4931;pdb3aea.ent,A,0.4968;pdb3ae5.ent,A,0.4979;pdb3aeg.ent,A,0.4991;pdb3ae6.ent,A,0.4994;pdb3aed.ent,A,0.5027;pdb3ae8.ent,A,0.5039;pdb1zp0.ent,A,0.5068;pdb3aec.ent,A,0.5077;pdb2wqy.ent,A,0.5096;pdb3ae3.ent,A,0.5097;pdb2h88.ent,A,0.5099;pdb3ae2.ent,A,0.51;pdb3ae4.ent,A,0.5107;pdb2wqy.ent,N,0.5127;pdb3abv.ent,A,0.5132;pdb3ae1.ent,A,0.5141;pdb2fbw.ent,N,0.5143;pd…	0.5193	1	0.774989	0.620146	0.58584	open /pdb/ae/pdb3ae9.ent.gz;color red :18.A:42.A:120.A:193.A:198.A:258.A:340.A;
CESC	POLRMT	ENST00000588649.2	3690	pdb3spa.ent	A	1.677	1	108:611:658:848:968:1192	108:611:658:848:968:1192	NA:383:426:582:702:NA	39.76	0.4896	0.819458	0.6129	0.870518	0.03	0	0	pdb3spa.ent,A,0.4896;pdb4boc.ent,A,0.5749	0.5749	1	0.774989	NA	NA	open /pdb/sp/pdb3spa.ent.gz;color red :611.A:658.A:848.A:968.A;
COAD_READ	BRAF	ENST00000288602.6	2298	pdb3d4q.ent	A	2.898	1	466:469:581:594:600:600:600:600:600:600:600:600:600:600:600:600:600:600:600:600:600:600:600:600:600:600:600:600:600:600:637	466:469:581:594:600:637	19:22:134:147:153:178	5.28	0	0	0	0	0.13	1	Oncogene	pdb3d4q.ent,A,0;pdb4e26.ent,A,0;pdb4e4x.ent,A,0;pdb4ehe.ent,A,0;pdb2fb8.ent,A,0;pdb4g9c.ent,A,0;pdb4g9r.ent,A,0;pdb4h58.ent,A,0;pdb3ii5.ent,A,0;pdb4jvg.ent,A,0;pdb4mbj.ent,A,0;pdb3ppj.ent,A,0;pdb3ppk.ent,A,0;pdb4pp7.ent,A,0;pdb3prf.ent,A,0;pdb3pri.ent,A,0;pdb3psb.ent,A,0;pdb3psd.ent,A,0;pdb3q4c.ent,A,0;pdb3tv4.ent,A,0;pdb3tv6.ent,A,0;pdb1uwh.ent,A,0;pdb1uwj.ent,A,0;pdb3d4q.ent,B,0;pdb4dbn.ent,B,0…	0	0	0	0	0	open /pdb/d4/pdb3d4q.ent.gz;color red :466.A:469.A:581.A:594.A:600.A:600.A:600.A:600.A:600.A:600.A:600.A:600.A:600.A:600.A:600.A:600.A:600.A:600.A:600.A:600.A:600.A:600.A:600.A:600.A:600.A:600.A:600.A:600.A:600.A:600.A:637.A;
COAD_READ	CHEK2	ENST00000434810.1	827	pdb4a9r.ent	A	1.04	0.793	116:116:116:116:116:116:116:142	116:142	151:171	2.66	0	0	0	0	0.03	1	0	pdb4a9r.ent,A,0;pdb4a9s.ent,A,0;pdb4a9t.ent,A,0;pdb4a9u.ent,A,0;pdb4bda.ent,A,0;pdb4bdb.ent,A,0;pdb4bdc.ent,A,0;pdb4bdd.ent,A,0;pdb4bde.ent,A,0;pdb4bdf.ent,A,0;pdb4bdg.ent,A,0;pdb4bdh.ent,A,0;pdb4bdi.ent,A,0;pdb4bdj.ent,A,0;pdb4bdk.ent,A,0;pdb2cn5.ent,A,0;pdb2cn8.ent,A,0;pdb3i6u.ent,A,0;pdb3i6w.ent,A,0;pdb2w0j.ent,A,0;pdb2w7x.ent,A,0;pdb2wtc.ent,A,0;pdb2wtd.ent,A,0;pdb2wti.ent,A,0;pdb2wtj.ent,A,0…	0	0	0	0	0	open /pdb/a9/pdb4a9r.ent.gz;color red :378.A:378.A:378.A:378.A:378.A:378.A:378.A:398.A;
COAD_READ	CTNNB1	ENST00000349496.5	2343	pdb2g57.ent	A	32.5	1	33:41:41:41:41:41:45:90:256:256:257:292:303:303:334:383:387:399:449:568:587:619:772	33:41:45:90:256:257:292:303:334:383:387:399:449:568:587:619:772	NA:21:NA:NA:NA:NA:NA:NA:NA:NA:NA:NA:NA:NA:NA:NA:NA	0	0	0	0.30544	0.808828	0.08	1	Oncogene	pdb2g57.ent,A,0;pdb3sla.ent,C,0.0005;pdb3sla.ent,E,0.0007;pdb3sla.ent,A,0.0008;pdb3sla.ent,D,0.0008;pdb3sla.ent,B,0.0009;pdb3sl9.ent,E,0.001;pdb3sl9.ent,A,0.0011;pdb3sl9.ent,B,0.0012;pdb3sl9.ent,G,0.0018;pdb2z6h.ent,A,0.0365;pdb1g3j.ent,A,0.0421;pdb1qz7.ent,A,0.0424;pdb2gl7.ent,A,0.0477;pdb1th1.ent,A,0.051;pdb1t08.ent,A,0.0523;pdb1luj.ent,A,0.0546;pdb1th1.ent,B,0.0556;pdb4djs.ent,A,0.0578;pdb3tx7…	0.0421	0	0	0	NA	open /pdb/g5/pdb2g57.ent.gz;color red :41.A:41.A:41.A:41.A:41.A;
COAD_READ	KRAS	ENST00000256078.4	567	pdb4dsn.ent	A	1.044	1	12:12:12:12:12:12:12:12:12:12:12:12:12:12:12:12:12:12:12:12:12:12:12:12:12:12:12:12:12:12:12:12:12:12:12:12:12:12:12:12:12:12:12:12:12:12:12:12:12:12:12:12:12:12:12:12:13:13:13:13:13:13:13:13:13:13:13:13:13:13:13:13:13:13:13:19:22:34:61:61:61:61:61:61:61:71:117:117:146:146:146:146:146:146:146:146:146:146:155	12:13:19:22:34:61:71:117:146:155	12:13:19:22:34:61:71:117:146:155	6.4	0	0	0	0	0.36	1	Oncogene	pdb4dsn.ent,A,0;pdb4dso.ent,A,0;pdb4epr.ent,A,0;pdb4ept.ent,A,0;pdb4epv.ent,A,0;pdb4epw.ent,A,0;pdb4epx.ent,A,0;pdb4epy.ent,A,0;pdb3gft.ent,A,0;pdb4l8g.ent,A,0;pdb4ldj.ent,A,0;pdb4lpk.ent,A,0;pdb4lrw.ent,A,0;pdb4luc.ent,A,0;pdb4lv6.ent,A,0;pdb4lyf.ent,A,0;pdb4lyh.ent,A,0;pdb4lyj.ent,A,0;pdb4m1o.ent,A,0;pdb4m1s.ent,A,0;pdb4m1t.ent,A,0;pdb4m1w.ent,A,0;pdb4m1y.ent,A,0;pdb4m21.ent,A,0;pdb4m22.ent,A,0…	0	0	0	0	0	open /pdb/ds/pdb4dsn.ent.gz;color red :12.A:12.A:12.A:12.A:12.A:12.A:12.A:12.A:12.A:12.A:12.A:12.A:12.A:12.A:12.A:12.A:12.A:12.A:12.A:12.A:12.A:12.A:12.A:12.A:12.A:12.A:12.A:12.A:12.A:12.A:12.A:12.A:12.A:12.A:12.A:12.A:12.A:12.A:12.A:12.A:12.A:12.A:12.A:12.A:12.A:12.A:12.A:12.A:12.A:12.A:12.A:12.A:12.A:12.A:12.A:12.A:13.A:13.A:13.A:13.A:13.A:13.A:13.A:13.A:13.A:13.A:13.A:13.A:13.A:13.A:13.A:13.A:…
COAD_READ	NRAS	ENST00000369535.4	567	pdb3con.ent	A	1.205	1	12:12:12:12:61:61:61:61:61:61	0.542361	12:NA	0	0	0	0.00065	0.0621833	0.04	1	Oncogene	pdb3con.ent,A,0	0	0	0	NA	NA	open /pdb/co/pdb3con.ent.gz;color red :12.A:12.A:12.A:12.A;
COAD_READ	PIK3CA	ENST00000263967.3	3204	pdb2v1y.ent	A	12.125	1	13:38:38:81:88:88:88:88:88:88:88:88:88:93:108:108:111:224:357:420:542:542:542:542:542:542:542:542:542:545:545:545:545:545:545:545:545:545:545:545:545:545:545:545:545:545:545:545:546:658:726:726:970:970:1007:1015:1021:1043:1047:1047:1047:1047:1047:1047:1047:1047:1047	13:38:81:88:93:108:111:224:357:420:542:545:546:658:726:970:1007:1015:1021:1043:1047	NA:21:64:71:76:NA:NA:NA:NA:NA:NA:NA:NA:NA:NA:NA:NA:NA:NA:NA:NA	6.32	0	0	0.72859	0.922277	0.22	1	Oncogene	pdb2v1y.ent,A,0;pdb3zim.ent,A,0;pdb2rd0.ent,A,0.0102;pdb3hhm.ent,A,0.0135;pdb3hiz.ent,A,0.0148;pdb4l23.ent,A,0.0314;pdb4l2y.ent,A,0.0508;pdb4l1b.ent,A,0.0534;pdb4jps.ent,A,0.0923	0.0923	0	0	0	0	open /pdb/v1/pdb2v1y.ent.gz;color red :38.A:38.A:81.A:88.A:88.A:88.A:88.A:88.A:88.A:88.A:88.A:88.A:93.A;
COAD_READ	RAF1	ENST00000251849.4	1944	pdb3o8i.ent	B	92.429	1	40:257:257:257:257:257:292:329:389:474:495	40:257:292:329:389:474:495	NA:2:NA:NA:NA:NA:NA	0	0	0	0.0147	0.30832	0.04	1	0	pdb3o8i.ent,B,0;pdb3cu8.ent,P,0;pdb4fj3.ent,P,0;pdb4ihl.ent,P,0;pdb3iqj.ent,P,0;pdb3iqu.ent,P,0;pdb3iqv.ent,P,0;pdb3nkx.ent,P,0;pdb3cu8.ent,Q,0;pdb3nkx.ent,Q,0	0	0	0	0	NA	open /pdb/o8/pdb3o8i.ent.gz;color red :257.B:257.B:257.B:257.B:257.B;
COAD_READ	TP53	ENST00000269305.4	1179	pdb2ac0.ent	A	1.97	1	79:107:125:127:135:135:143:143:157:158:159:159:159:161:162:163:175:175:175:175:175:175:175:175:175:175:175:175:175:175:175:175:175:175:176:176:176:179:181:190:199:205:207:211:211:213:214:220:220:224:232:236:238:239:240:244:245:245:245:245:245:245:248:248:248:248:248:248:248:248:248:248:248:248:248:248:248:248:248:248:259:259:266:266:267:267:267:272:272:273:273:273:273:273:273:273:273:273:273:273:…	79:107:125:127:135:143:157:158:159:161:162:163:175:176:179:181:190:199:205:207:211:213:214:220:224:232:236:238:239:240:244:245:248:259:266:267:272:273:274:275:278:282:331:337	NA:14:32:34:42:50:64:65:66:68:69:70:82:83:86:88:97:106:112:114:118:120:121:127:131:139:143:145:146:147:151:152:155:166:173:174:179:180:181:182:185:189:NA:NA	16.8	0	0	0	0	0.52	1	TSG	pdb2ac0.ent,A,0;pdb2ady.ent,A,0;pdb4agl.ent,A,0;pdb4agm.ent,A,0;pdb4agn.ent,A,0;pdb4ago.ent,A,0;pdb4agp.ent,A,0;pdb4agq.ent,A,0;pdb2ahi.ent,A,0;pdb2ata.ent,A,0;pdb2bim.ent,A,0;pdb2bin.ent,A,0;pdb2bio.ent,A,0;pdb2bip.ent,A,0;pdb2biq.ent,A,0;pdb3d05.ent,A,0;pdb3d06.ent,A,0;pdb3d07.ent,A,0;pdb3d08.ent,A,0;pdb3d09.ent,A,0;pdb3d0a.ent,A,0;pdb2f1x.ent,A,0;pdb2fej.ent,A,0;pdbh.ent.gz,A,0;pdb4hje.ent,A,0…	0	0	0	0	0	open /pdb/ac/pdb2ac0.ent.gz;color red :107.A:125.A:127.A:135.A:135.A:143.A:143.A:157.A:158.A:159.A:159.A:159.A:161.A:162.A:163.A:175.A:175.A:175.A:175.A:175.A:175.A:175.A:175.A:175.A:175.A:175.A:175.A:175.A:175.A:175.A:175.A:175.A:175.A:176.A:176.A:176.A:179.A:181.A:190.A:199.A:205.A:207.A:211.A:211.A:213.A:214.A:220.A:220.A:224.A:232.A:236.A:238.A:239.A:240.A:244.A:245.A:245.A:245.A:245.A:245.A:…
COAD_READ	SMAD4	ENST00000342988.3	1656	pdb1dd1.ent	A	2.493	1	97:115:117:330:340:351:352:355:355:357:361:361:361:361:361:361:361:361:365:365:386:419:436:531:532:537:537	97:115:117:330:340:351:352:355:357:361:365:386:419:436:531:532:537	NA:NA:NA:32:42:53:54:57:59:63:67:88:121:138:207:208:213	17	3e-05	0.00287	5e-05	0.007175	0.13	1	TSG	pdb1dd1.ent,A,0;pdb1g88.ent,A,0;pdb1dd1.ent,B,0;pdb1g88.ent,B,0;pdb1u7f.ent,B,0;pdb1dd1.ent,C,0;pdb1g88.ent,C,0;pdb1mr1.ent,A,0.0001;pdb1mr1.ent,B,0.0001;pdb1u7v.ent,B,0.0002;pdb1ygs.ent,A,0.0003	0	0.0364767	0.0013	0.00072375	0.000515	open /pdb/dd/pdb1dd1.ent.gz;color red :330.A:340.A:351.A:352.A:355.A:355.A:357.A:361.A:361.A:361.A:361.A:361.A:361.A:361.A:361.A:365.A:365.A:386.A:419.A:436.A:531.A:532.A:537.A:537.A;
COAD_READ	MASP1	ENST00000392472.2	1845	pdb4aqb.ent	A	1.78	0.733	14:14:15:445:515	14:15:445:515	106:107:NA:NA	3.93	0.000101	0.0086961	0.92914	0.975597	0.03	0	0	pdb4aqb.ent,A,0.0001;pdb3dem.ent,B,0.0003;pdb3dem.ent,A,0.0005	0.0005	0.110524	NA	NA	NA	open /pdb/aq/pdb4aqb.ent.gz;color red :127.A:127.A:128.A;
COAD_READ	PLK1	ENST00000300093.4	1809	pdb4j53.ent	A	2.055	1	199:199:233:422:509:529	199:233:422:509:529	162:196:NA:NA:NA	7.07	0.0007	0.0463615	0.35285	0.830004	0.03	0	0	pdb4j53.ent,A,0.0007;pdb3fc2.ent,A,0.0009;pdb4a4o.ent,A,0.001;pdb2ou7.ent,A,0.001;pdb4a4l.ent,A,0.0012;pdb2owb.ent,A,0.0015;pdb2v5q.ent,A,0.0016;pdb2v5q.ent,B,0.0016;pdb4j52.ent,A,0.0017;pdb2yac.ent,A,0.0019;pdb2rku.ent,A,0.002;pdb3thb.ent,A,0.0021;pdb3kb7.ent,A,0.0023;pdb4hco.ent,B,0.1048;pdb3fvh.ent,A,0.1053;pdb3p34.ent,A,0.1054;pdb3bzi.ent,A,0.1072;pdb4lkm.ent,A,0.1097;pdb1umw.ent,B,0.1107;pdb…	0.1054	0.589238	NA	NA	NA	open /pdb/j5/pdb4j53.ent.gz;color red :199.A:199.A:233.A;
COAD_READ	PRKG1	ENST00000373980.4	2058	pdb3shr.ent	B	2.464	1	51:283:298:299:517:577:590:613	51:283:298:299:517:577:590:613	NA:190:205:206:NA:NA:NA:NA	6.03	0.0008	0.0492	0.51364	0.873429	0.03	0	0	pdb3shr.ent,B,0.0008;pdb3shr.ent,A,0.0016;pdb4ku8.ent,A,0.0027;pdb4ku7.ent,A,0.004;pdb4ku8.ent,B,0.0047;pdb4ku8.ent,C,0.0047	0.0027	0.625314	NA	NA	NA	open /pdb/sh/pdb3shr.ent.gz;color red :267.B:282.B:283.B;
COAD_READ	COL4A1	ENST00000375820.4	5007	pdb1t60.ent	P	7.413	1	153:228:493:515:585:765:1581:1656:1661	153:228:493:515:585:765:1581:1656:1661	NA:NA:NA:NA:NA:NA:138:213:218	6.41	0.0012	0.0574	0.94227	0.981082	0.04	0	0	pdb1t60.ent,P,0.0012;pdb1m3d.ent,E,0.0013;pdb1t60.ent,T,0.0013;pdb1m3d.ent,A,0.0014;pdb1m3d.ent,D,0.0014;pdb1t60.ent,V,0.0014;pdb1t60.ent,B,0.0015;pdb1t61.ent,B,0.0015;pdb1t61.ent,D,0.0015;pdb1t60.ent,J,0.0016;pdb1t60.ent,Q,0.0016;pdb1li1.ent,B,0.0017;pdb1li1.ent,D,0.0017;pdb1t60.ent,G,0.0017;pdb1m3d.ent,J,0.0017;pdb1t60.ent,S,0.0017;pdb1t60.ent,A,0.0018;pdb1t60.ent,E,0.0018;pdb1m3d.ent,H,0.0018;…	0.0012	0.729533	NA	NA	NA	open /pdb/t6/pdb1t60.ent.gz;color red :141.P:216.P:221.P;
COAD_READ	ITGAV	ENST00000374907.3	3036	pdb4g1e.ent	A	1.049	0.963	132:362:364:374:379:379:982	132:362:364:374:379:982	102:368:370:380:385:NA	25.1	0.003	0.107625	0.12075	0.628219	0.03	0	0	pdb4g1e.ent,A,0.003;pdb4g1m.ent,A,0.003;pdb4o02.ent,A,0.0034;pdb1u8c.ent,A,0.0038;pdb4mmz.ent,A,0.0039;pdb3ije.ent,A,0.004;pdb1l5g.ent,A,0.004;pdb4mmy.ent,A,0.0041;pdb1jv2.ent,A,0.0047;pdb4mmx.ent,A,0.0048;pdb1m1x.ent,A,0.0049	0.003	1	0.0615789	0.0526364	0.038625	open /pdb/g1/pdb4g1e.ent.gz;color red :102.A:368.A:370.A:380.A:385.A:385.A;
COAD_READ	NEDD4	ENST00000508871.1	2729	pdb3b7y.ent	A	6.313	0.986	192:212:240:328:352:388	192:212:240:328:352:388	NA:NA:NA:78:80:100	6.79	0.0042	0.139085	0.00396	0.207093	0.03	0	0	pdb3b7y.ent,A,0.0042;pdb3b7y.ent,B,0.0045;pdb2xbb.ent,B,0.1051;pdb2xbb.ent,A,0.1195;pdb4bbn.ent,A,0.1371;pdb4be8.ent,A,0.1568;pdb2xbf.ent,A,0.4041	0.4041	1	NA	NA	NA	open /pdb/b7/pdb3b7y.ent.gz;color red :186.A:188.A:208.A;
COAD_READ	MAP2K1	ENST00000307102.5	1179	pdb2y4i.ent	C	1.252	1	47:49:124:128:128:150:231	47:49:124:128:150:231	11:13:85:89:111:192	17.43	0.006	0.1722	0.02789	0.417437	0.03	1	Oncogene	pdb2y4i.ent,C,0.006;pdb3eqh.ent,A,0.0077;pdb3eqi.ent,A,0.0084;pdb3eqf.ent,A,0.0085;pdb3eqd.ent,A,0.0086;pdb3zm4.ent,A,0.0093;pdb3zlw.ent,A,0.0105;pdb3zlx.ent,A,0.0109;pdb3zls.ent,A,0.0111;pdb3zly.ent,A,0.0111;pdb3eqc.ent,A,0.0119;pdb3eqg.ent,A,0.0119;pdb3sls.ent,A,0.0127;pdb3sls.ent,B,0.0127;pdb3w8q.ent,A,0.0227;pdb3pp1.ent,A,0.0267;pdb2p55.ent,A,0.0274;pdb3e8n.ent,A,0.0277;pdb3mbl.ent,A,0.0279;p…	0.0308	1	0.111429	0.0890769	0.0618	open /pdb/y4/pdb2y4i.ent.gz;color red :47.C:49.C:124.C:128.C:128.C:150.C:231.C;
COAD_READ	RBBP7	ENST00000404022.1	1248	pdb3cfv.ent	B	1.078	1	15:119:311:330:331	15:119:311:330:331	15:107:297:316:317	15.6	0.0065	0.177581	0.76155	0.9301	0.03	0	0	pdb3cfv.ent,B,0.0065;pdb3cfv.ent,A,0.0069;pdb3cfs.ent,B,0.0076	0.0076	1	0.115227	0.0896071	NA	open /pdb/cf/pdb3cfv.ent.gz;color red :15.B:128.B:320.B:339.B:340.B;
COAD_READ	KLKB1	ENST00000264690.6	1914	pdb2anw.ent	A	2.676	0.996	141:309:526:548:604:604	141:309:526:548:604	NA:NA:136:158:214	11.82	0.0088	0.212858	0.49231	0.858542	0.04	0	0	pdb2anw.ent,A,0.0088;pdb2any.ent,A,0.0114	0.0088	1	0.13884	NA	NA	open /pdb/an/pdb2anw.ent.gz;color red :145.A:168.A:221.A:221.A;
COAD_READ	PTPN1	ENST00000371621.3	1305	pdb2cm3.ent	A	1.578	1	3:46:48:69:217:269:417	3:46:48:69:217:269:417	NA:40:42:63:211:263:NA	14.21	0.0089	0.212858	0.83856	0.940225	0.03	0	0	pdb2cm3.ent,A,0.0089;pdb2hnp.ent,A,0.0092;pdb2cm3.ent,B,0.011;pdb2hnq.ent,A,0.0121;pdb3zmq.ent,A,0.0178;pdb3zmp.ent,B,0.0184;pdb2f6f.ent,A,0.0357;pdb1g7f.ent,A,0.0433;pdb3qkp.ent,A,0.0451;pdb1t49.ent,A,0.0478;pdb1wax.ent,A,0.0482;pdb1bzh.ent,A,0.0489;pdb2b4s.ent,A,0.0494;pdb1eeo.ent,A,0.0495;pdb3eax.ent,A,0.05;pdb3eb1.ent,A,0.0506;pdb1oet.ent,A,0.0507;pdb1nwl.ent,A,0.0518;pdb1ph0.ent,A,0.052;pdb1…	0.0658	1	0.13884	0.107356	NA	open /pdb/cm/pdb2cm3.ent.gz;color red :46.A:48.A:69.A:217.A:269.A;
COAD_READ	ACVR2A	ENST00000241416.7	1539	pdb3q4t.ent	A	1.679	1	57:73:400:400:411:478	57:73:400:411:478	NA:NA:221:232:299	13.43	0.0094	0.218741	0.80275	0.93252	0.07	0	0	pdb3q4t.ent,A,0.0094;pdb3soc.ent,B,0.0098;pdb4asx.ent,A,0.0109;pdb3soc.ent,A,0.0109;pdb4asx.ent,B,0.0128;pdb3q4t.ent,B,0.0128	0.0098	1	0.141	NA	NA	open /pdb/q4/pdb3q4t.ent.gz;color red :400.A:400.A:411.A:478.A;
COAD_READ	INHBA	ENST00000242208.4	1278	pdb3b4v.ent	B	3.728	0.991	52:116:229:377:379:385	52:116:229:377:379:385	NA:NA:NA:65:67:73	7.53	0.01	0.2226	0.80848	0.93252	0.03	0	0	pdb3b4v.ent,B,0.01;pdb3b4v.ent,F,0.0105;pdb1s4y.ent,B,0.0117;pdb2arv.ent,A,0.0123;pdb2p6a.ent,B,0.0123;pdb2arv.ent,B,0.0141;pdb2b0u.ent,B,0.0186;pdb2p6a.ent,A,0.0223;pdb3b4v.ent,A,0.0258;pdb3b4v.ent,E,0.026;pdb2arp.ent,A,0.0272;pdb2b0u.ent,A,0.0274	0.0272	1	NA	NA	NA	open /pdb/b4/pdb3b4v.ent.gz;color red :67.B:69.B:75.B;
COAD_READ	PTK2	ENST00000519654.1	3049	pdb2j0j.ent	A	1.663	0.887	6:12:161:643:698:750:751:805	6:12:161:643:698:750:751:805	NA:NA:147:NA:476:507:508:NA	18.46	0.0102	0.2226	0.79701	0.93252	0.03	0	0	pdb2j0j.ent,A,0.0102;pdb2l6h.ent,A,0.2313;pdb2j0k.ent,A,0.3156;pdb4ny0.ent,B,0.445;pdb4ny0.ent,D,0.4468;pdb4ny0.ent,A,0.4508;pdb2ijm.ent,B,0.8228;pdb2etm.ent,B,0.8286;pdb4gu6.ent,A,0.8329;pdb2jkk.ent,A,0.8374;pdb2jkm.ent,A,0.8376;pdb2j0m.ent,B,0.8392;pdb2jkq.ent,A,0.8396;pdb4gu9.ent,A,0.8484;pdb4kab.ent,B,0.8511;pdb4kao.ent,B,0.8523;pdb2jko.ent,A,0.8551;pdb4k8a.ent,A,0.858;pdb4gu6.ent,B,0.8605;pd…	0.8511	1	0.147333	NA	NA	open /pdb/j0/pdb2j0j.ent.gz;color red :181.A:541.A:572.A:573.A;
COAD_READ	FAN1	ENST00000362065.4	3051	pdb4gp3.ent	B	2.112	0.938	92:322:354:407:527:757:884:1006	92:322:354:407:527:757:884:1006	NA:143:163:183:209:372:NA:NA	18.29	0.0106	0.2226	0.69125	0.913293	0.03	0	0	pdb4gp3.ent,B,0.0106;pdb3llp.ent,B,0.0124;pdb4gp0.ent,B,0.0308;pdb4gp0.ent,A,0.0439;pdb4gp3.ent,A,0.0497;pdb3llp.ent,A,0.0522;pdb3p53.ent,A,0.1323;pdb4goy.ent,B,0.2098;pdb4goy.ent,A,0.2297;pdb4gov.ent,B,0.2907;pdb4gov.ent,A,0.7101	0.0497	1	0.147643	0.120341	NA	open /pdb/gp/pdb4gp3.ent.gz;color red :152.B:172.B:192.B:218.B:384.B;
COAD_READ	PRKCB	ENST00000303531.7	2019	pdb2i0e.ent	B	2.24	1	77:112:242:401:427:445:453:591:624:635	77:112:242:401:427:445:453:591:624:635	NA:NA:NA:63:89:107:115:252:NA:NA	15.62	0.0118	0.2419	0.57742	0.881864	0.04	0	0	pdb2i0e.ent,B,0.0118;pdb2i0e.ent,A,0.2233	0.0118	1	0.15869	0.126522	NA	open /pdb/i0/pdb2i0e.ent.gz;color red :401.B:427.B:445.B:453.B:591.B;
COAD_READ	GRIA2	ENST00000393815.2	2508	pdb2xhd.ent	A	3.199	1	25:52:158:271:306:364:394:484:492:660:678:681:685	25:52:158:271:306:364:394:484:492:660:678:681:685	NA:NA:NA:NA:NA:NA:29:NA:NA:172:190:193:197	14.78	0.013	0.260302	0.47204	0.858542	0.06	0	0	pdb2xhd.ent,A,0.013;pdb3rnn.ent,C,0.0144;pdb3rnn.ent,A,0.0145;pdb3rn8.ent,C,0.015;pdb2xhd.ent,B,0.0151;pdb3rn8.ent,B,0.0154;pdb3rn8.ent,A,0.0158;pdb3rnn.ent,B,0.0162;pdb3r7x.ent,B,0.0165;pdb3ua8.ent,A,0.0219;pdb3r7x.ent,A,0.0232;pdb2wjx.ent,B,0.8909;pdb2wjx.ent,C,0.9347;pdb2wjw.ent,A,0.9395;pdb2wjx.ent,A,0.9896	0.8909	1	0.169	0.132053	NA	open /pdb/xh/pdb2xhd.ent.gz;color red :31.A:174.A:192.A:195.A:199.A;
COAD_READ	EPHA3	ENST00000336596.2	2949	pdb4l0p.ent	A	5.611	1	79:79:122:312:312:332:381:509:642:716:750:769:769:906	79:122:312:332:381:509:642:716:750:769:906	53:96:NA:NA:NA:NA:NA:NA:NA:NA:NA	9.43	0.0142	0.277868	0.53136	0.875917	0.06	0	0	pdb4l0p.ent,A,0.0142;pdb2gsf.ent,A,0.5226;pdb2qon.ent,A,0.5257;pdb4gk4.ent,A,0.5323;pdb4g2f.ent,A,0.5341;pdb3fxx.ent,A,0.5427;pdb3fy2.ent,A,0.5498;pdb2qok.ent,A,0.5529;pdb2qo9.ent,A,0.5645;pdb4gk3.ent,A,0.5913;pdb2qol.ent,A,0.6816;pdb2qo2.ent,A,0.6928;pdb2qo7.ent,A,0.6986;pdb2qod.ent,A,0.7044;pdb2qoo.ent,A,0.7074;pdb2qoi.ent,A,0.7133;pdb3dzq.ent,A,0.7359;pdb4gk2.ent,A,0.7379;pdb2qoc.ent,A,0.7629;…	0.5913	1	NA	NA	NA	open /pdb/l0/pdb4l0p.ent.gz;color red :79.A:79.A:122.A;
COAD_READ	DPP3	ENST00000541961.1	2211	pdb3fvy.ent	A	1.025	1	33:64:147:213:284:714:728	33:64:147:213:284:714:728	29:60:143:209:276:706:NA	24.34	0.017	0.318196	0.96614	0.991193	0.03	0	0	pdb3fvy.ent,A,0.017;pdb3t6b.ent,A,0.0293;pdb3t6b.ent,B,0.0303;pdb3t6j.ent,A,0.0332	0.0293	1	0.213871	0.16405	0.153213	open /pdb/fv/pdb3fvy.ent.gz;color red :33.A:64.A:147.A:213.A:284.A:714.A;
COAD_READ	EPHB2	ENST00000374630.3	2958	pdb3zfm.ent	A	3.956	1	31:88:228:474:854:879:894	31:88:228:474:854:879:894	NA:NA:NA:NA:209:234:249	11	0.018	0.321557	0.97653	0.991193	0.03	0	0	pdb3zfm.ent,A,0.018	0.018	1	NA	NA	NA	open /pdb/zf/pdb3zfm.ent.gz;color red :854.A:879.A:894.A;
COAD_READ	RYR2	ENST00000360064.6	14919	pdb4jkq.ent	A	9.964	0.986	264:266:294:296:458:483:532:544:600:709:947:1007:1105:1105:1105:1158:1170:1252:1290:1315:1355:1362:1412:1468:1475:1533:1848:1953:2026:2081:2081:2125:2142:2550:2728:2801:2829:2830:2942:2998:3263:3317:3361:3566:3568:3722:3731:3929:4057:4069:4069:4069:4106:4143:4145:4148:4187:4467:4654:4797:4828:4864:4873:4961	264:266:294:296:458:483:532:544:600:709:947:1007:1105:1158:1170:1252:1290:1315:1355:1362:1412:1468:1475:1533:1848:1953:2026:2081:2125:2142:2550:2728:2801:2829:2830:2942:2998:3263:3317:3361:3566:3568:3722:3731:3929:4057:4069:4106:4143:4145:4148:4187:4467:4654:4797:4828:4864:4873:4961	229:231:259:261:415:440:489:NA:NA:NA:NA:NA:NA:NA:NA:NA:NA:NA:NA:NA:NA:NA:NA:NA:NA:NA:NA:NA:NA:NA:NA:NA:NA:NA:NA:NA:NA:NA:NA:NA:NA:NA:NA:NA:NA:NA:NA:NA:NA:NA:NA:NA:NA:NA:NA:NA:NA:NA:NA	22.69	0.0183	0.321557	0.72774	0.922277	0.18	0	0	pdb4jkq.ent,A,0.0183	0.0183	1	0.216273	0.168186	0.153213	open /pdb/jk/pdb4jkq.ent.gz;color red :266.A:268.A:296.A:298.A:460.A:485.A:534.A;
COAD_READ	AKT1	ENST00000349310.3	1440	pdb3o96.ent	A	1.305	1	17:17:17:48:55:65:121:153	17:48:55:65:121:153	16:NA:51:61:NA:115	19.43	0.0196	0.334833	0.00112	0.0876655	0.03	1	Oncogene	pdb3o96.ent,A,0.0196;pdb4ejn.ent,A,0.0225;pdb1unq.ent,A,0.0792;pdb1h10.ent,A,0.0905;pdb1unr.ent,A,0.0962;pdb2uzs.ent,A,0.1001;pdb2uzr.ent,A,0.1186;pdb2uvm.ent,A,0.1417;pdb1unp.ent,A,0.6418	0.0196	1	0.224824	0.171945	0.153213	open /pdb/o9/pdb3o96.ent.gz;color red :17.A:17.A:17.A:55.A:65.A:153.A;
COAD_READ	EGFR	ENST00000454757.2	3471	pdb4i20.ent	A	4.028	1	301:375:715:789:840:979:1043:1044	301:375:715:789:840:979:1043:1044	NA:NA:68:142:193:NA:NA:NA	10.87	0.0205	0.334833	0.2478	0.753947	0.03	1	Oncogene	pdb4i20.ent,A,0.0205;pdb4i1z.ent,A,0.0247;pdb1m17.ent,A,0.0801;pdb1m14.ent,A,0.0816;pdb3gt8.ent,C,0.0861;pdb4jr3.ent,A,0.0872;pdb4jq8.ent,A,0.0876;pdb2gs2.ent,A,0.089;pdb4jq7.ent,A,0.09;pdb4jrv.ent,A,0.0925;pdb2gs6.ent,A,0.0928;pdb3w2q.ent,A,0.0968;pdb3w2p.ent,A,0.0979;pdb2eb2.ent,A,0.0994;pdb2j5e.ent,A,0.0996;pdb2itx.ent,A,0.1001;pdb3w2o.ent,A,0.1003;pdb4lrm.ent,A,0.101;pdb3vjn.ent,A,0.1016;pdb2…	0.107	1	NA	NA	NA	open /pdb/i2/pdb4i20.ent.gz;color red :768.A:842.A:893.A;
COAD_READ	GNAS	ENST00000371102.4	3069	pdb3sn6.ent	A	2.928	0.997	3:35:296:334:660:685:738:771:830:830:830:830:862:985	3:35:296:334:660:685:738:771:830:862:985	NA:NA:NA:NA:13:34:73:106:165:195:311	24.68	0.0209	0.334833	0.52308	0.874509	0.06	1	Oncogene	pdb3sn6.ent,A,0.0209;pdb1cjv.ent,C,0.0537;pdb1azs.ent,C,0.0543;pdb2gvd.ent,C,0.0556;pdb3c15.ent,C,0.0561;pdb1azt.ent,A,0.0562;pdb1azt.ent,B,0.057;pdb1cju.ent,C,0.0589;pdb2gvz.ent,C,0.0594;pdb3c14.ent,C,0.0606;pdb1cjk.ent,C,0.061;pdb1u0h.ent,C,0.0613;pdb1cs4.ent,C,0.0614;pdb1tl7.ent,C,0.0617;pdb1cul.ent,C,0.0618;pdb3g82.ent,C,0.0622;pdb1cjt.ent,C,0.0634;pdb3c16.ent,C,0.065;pdb3maa.ent,C,0.066	0.0594	1	0.232886	0.175378	0.153213	open /pdb/sn/pdb3sn6.ent.gz;color red :21.A:42.A:109.A:142.A:201.A:201.A:201.A:201.A:233.A:356.A;
COAD_READ	JAG1	ENST00000254958.5	3654	pdb4cc0.ent	A	3.977	1	256:274:285:1001:1131:1174	256:274:285:1001:1131:1174	225:243:254:NA:NA:NA	13.33	0.0209	0.334833	0.88638	0.957935	0.03	0	0	pdb4cc0.ent,A,0.0209;pdb4cc1.ent,A,0.0215;pdb4cc1.ent,B,0.0226;pdb4cbz.ent,A,0.0247;pdb4cc0.ent,B,0.0327;pdb4cbz.ent,B,0.0348;pdb2vj2.ent,A,0.0574;pdb2vj2.ent,B,0.0614;pdb2kb9.ent,A,0.6221	0.0614	1	NA	NA	NA	open /pdb/cc/pdb4cc0.ent.gz;color red :256.A:274.A:285.A;
COAD_READ	RYR1	ENST00000359596.3	15114	pdb4i2s.ent	A	10.45	1	293:310:316:391:392:618:798:851:1043:1054:1072:1072:1072:1175:1289:1332:1335:1343:1367:1655:1726:2081:2341:2403:2435:2517:2566:2593:2836:3168:3242:3298:3410:3507:3551:3821:4670:4882	293:310:316:391:392:618:798:851:1043:1054:1072:1175:1289:1332:1335:1343:1367:1655:1726:2081:2341:2403:2435:2517:2566:2593:2836:3168:3242:3298:3410:3507:3551:3821:4670:4882	266:283:289:347:348:NA:NA:NA:NA:NA:NA:NA:NA:NA:NA:NA:NA:NA:NA:NA:NA:NA:NA:NA:NA:NA:NA:NA:NA:NA:NA:NA:NA:NA:NA:NA	20.43	0.0219	0.33825	0.02774	0.417437	0.13	0	0	pdb4i2s.ent,A,0.0219;pdb4i1e.ent,A,0.0236;pdb4i0y.ent,A,0.0245;pdb4i8m.ent,A,0.0255;pdb4i3n.ent,A,0.0267;pdb4i7i.ent,A,0.0278;pdb2xoa.ent,A,0.0279;pdb4i37.ent,A,0.0297;pdb4i6i.ent,A,0.0331;pdb4i96.ent,A,0.1257	0.0278	1	0.23725	0.176113	NA	open /pdb/i2/pdb4i2s.ent.gz;color red :294.A:311.A:317.A:392.A:393.A;
COAD_READ	CTNNA1	ENST00000355078.5	2409	pdb4igg.ent	B	1.04	0.971	140:222:448:679:695:696:713:781:796	140:222:448:679:695:696:713:781:796	162:244:470:675:691:692:709:NA:NA	29.52	0.0236	0.353307	0.49125	0.858542	0.04	0	0	pdb4igg.ent,B,0.0236;pdb4igg.ent,A,0.1163	0.1163	1	0.244263	0.176669	0.153213	open /pdb/ig/pdb4igg.ent.gz;color red :243.B:325.B:551.B:782.B:798.B:799.B:816.B;
COAD_READ	CP	ENST00000264613.6	3195	pdb1ei7.ent	A	6.734	0.956	195:251:351:367:436:481:483:595:622:643	195:251:351:367:436:481:483:595:622:643	85:NA:NA:NA:NA:122:124:NA:NA:NA	9.98	0.0244	0.356075	0.00358	0.207093	0.05	0	0	pdb1ei7.ent,A,0.0244;pdb1ei7.ent,B,0.0251;pdb2tmv.ent,P,0.0269;pdb3j06.ent,A,0.0273;pdb4enz.ent,A,0.0577;pdb4ejx.ent,A,0.066;pdb1kcw.ent,A,0.0696;pdb2j5w.ent,A,0.0709;pdb4gqh.ent,P,0.2567;pdb4gqh.ent,K,0.2714;pdb4gqh.ent,C,0.2804;pdb4gqh.ent,F,0.3124;pdb4gqh.ent,J,0.3146;pdb4gqh.ent,H,0.7592	0.066	1	NA	NA	NA	open /pdb/ei/pdb1ei7.ent.gz;color red :85.A:122.A:124.A;
COAD_READ	HHIP	ENST00000296575.3	2100	pdb2wg3.ent	C	1.722	1	33:75:148:173:241:245:288:362:525:538:558	33:75:148:173:241:245:288:362:525:538:558	NA:NA:NA:NA:27:31:74:148:NA:305:325	19.93	0.0258	0.37023	0.3404	0.823809	0.03	0	0	pdb2wg3.ent,C,0.0258;pdb3ho3.ent,A,0.0317;pdb2wg4.ent,B,0.0331;pdb2wfx.ent,B,0.042;pdb3ho5.ent,B,0.0648;pdb2wg3.ent,D,0.0768;pdb2wft.ent,A,0.0771;pdb3ho5.ent,A,0.0856;pdb2wft.ent,B,0.087;pdb3ho4.ent,B,0.0916;pdb3ho4.ent,A,0.0941	0.0916	1	0.258	0.184422	0.156318	open /pdb/wg/pdb2wg3.ent.gz;color red :241.C:245.C:288.C:362.C:538.C:558.C;
COAD_READ	PTPRN	ENST00000409251.3	2850	pdb2i1y.ent	A	3.307	1	350:450:490:910:911:925	350:450:490:910:911:925	NA:NA:NA:249:250:264	12.47	0.0272	0.383921	0.4559	0.858542	0.03	0	0	pdb2i1y.ent,A,0.0272;pdb2i1y.ent,B,0.0275	0.0272	1	NA	NA	NA	open /pdb/i1/pdb2i1y.ent.gz;color red :939.A:940.A:954.A;
COAD_READ	DCLK1	ENST00000360631.3	2220	pdb1mfw.ent	A	7.038	1	37:49:53:80:233:300:304:400:698	37:49:53:80:233:300:304:400:698	NA:1:5:32:NA:NA:NA:NA:NA	8.87	0.028	0.386826	0.47002	0.858542	0.04	0	0	pdb1mfw.ent,A,0.028	0.028	1	NA	NA	NA	open /pdb/mf/pdb1mfw.ent.gz;color red :49.A:53.A:80.A;
COAD_READ	BCL6	ENST00000406870.2	2118	pdb2lce.ent	A	11.016	1	140:433:517:586:594:594:640	140:433:517:586:594:640	NA:NA:NA:48:56:NA	5.23	0.0294	0.386826	0.1537	0.68054	0.03	1	0	pdb2lce.ent,A,0.0294	0.0294	1	NA	NA	NA	open /pdb/lc/pdb2lce.ent.gz;color red :58.A:66.A:66.A;
COAD_READ	CSF2RB	ENST00000262825.5	2709	pdb1gh7.ent	A	2.211	1	10:59:67:94:443:732:817	10:59:67:94:443:732:817	NA:35:43:70:NA:NA:NA	18.06	0.0294	0.386826	0.93114	0.97646	0.03	0	0	pdb1gh7.ent,A,0.0294;pdb3cxe.ent,A,0.0314;pdb1gh7.ent,B,0.0341;pdb2gys.ent,B,0.0342;pdb2gys.ent,A,0.0345	0.0294	1	NA	NA	NA	open /pdb/gh/pdb1gh7.ent.gz;color red :35.A:43.A:70.A;
COAD_READ	PRKCI	ENST00000295797.4	1788	pdb1zrz.ent	A	1.919	1	21:145:272:459:480:480:480:480:483	21:145:272:459:480:483	NA:NA:24:NA:222:225	18.45	0.0307	0.386826	0.31564	0.808828	0.04	0	0	pdb1zrz.ent,A,0.0307;pdb3a8w.ent,A,0.0357;pdb3a8x.ent,B,0.0379;pdb3zh8.ent,C,0.0379;pdb3a8x.ent,A,0.0414;pdb3zh8.ent,B,0.048;pdb3a8w.ent,B,0.0483;pdb3zh8.ent,A,0.0536	0.0307	1	0.286605	0.203293	0.16274	open /pdb/zr/pdb1zrz.ent.gz;color red :263.A:471.A:471.A:471.A:471.A:474.A;
COAD_READ	MGAM	ENST00000475668.2	8259	pdb3l4y.ent	A	3.189	1	9:584:616:721:834:892:905:938:950:1123:1125:1242:1306:1505:2615	9:584:616:721:834:892:905:938:950:1123:1125:1242:1306:1505:2615	NA:492:524:629:742:800:813:845:857:NA:NA:NA:NA:NA:NA	28.03	0.031	0.386826	0.00497	0.213958	0.05	0	0	pdb3l4y.ent,A,0.031;pdb2qmj.ent,A,0.032;pdb3l4z.ent,A,0.034;pdb3ctt.ent,A,0.0341;pdb3l4x.ent,A,0.0357;pdb3l4v.ent,A,0.036;pdb2qly.ent,A,0.0373;pdb3l4w.ent,A,0.0397;pdb3l4u.ent,A,0.0755;pdb3l4t.ent,A,0.0816	0.032	1	0.286605	0.203293	0.16274	open /pdb/l4/pdb3l4y.ent.gz;color red :498.A:530.A:635.A:748.A:806.A:819.A:852.A:864.A;
COAD_READ	TGFBR1	ENST00000550253.1	1302	pdb1ias.ent	B	1.336	1	61:133:150:161:172:172:214:255:418	61:133:150:161:172:214:255:418	NA:32:49:60:71:113:NA:310	19.44	0.0316	0.38868	0.08813	0.579696	0.04	0	0	pdb1ias.ent,B,0.0316;pdb3faa.ent,B,0.0383;pdb3kcf.ent,B,0.0389;pdb1ias.ent,A,0.0533;pdb3faa.ent,A,0.0543;pdb1ias.ent,C,0.0559;pdb3kcf.ent,D,0.0569;pdb1ias.ent,D,0.0591;pdb3kcf.ent,A,0.0592;pdb3faa.ent,D,0.0598;pdb1b6c.ent,D,0.0693;pdb1b6c.ent,F,0.0694;pdb3faa.ent,C,0.0702;pdb1b6c.ent,B,0.072;pdb1ias.ent,E,0.0755;pdb2x7o.ent,B,0.0756;pdb1b6c.ent,H,0.076;pdb2x7o.ent,A,0.0774;pdb3kcf.ent,C,0.0779;pd…	0.0806	1	0.286605	0.203293	0.16274	open /pdb/ia/pdb1ias.ent.gz;color red :202.B:219.B:230.B:241.B:241.B:283.B:487.B;
COAD_READ	PLG	ENST00000308192.9	2430	pdb1i5k.ent	B	10.113	1	170:177:182:239:242:242:663:676:725	170:177:182:239:242:663:676:725	NA:NA:NA:57:60:NA:NA:NA	7.98	0.0322	0.390482	0.4026	0.858542	0.04	0	0	pdb1i5k.ent,B,0.0322;pdb1i5k.ent,A,0.0404;pdb1b2i.ent,A,0.0473;pdb1ki0.ent,A,0.124;pdb4dur.ent,B,0.1744;pdb4a5t.ent,S,0.1808;pdb4dur.ent,A,0.2485;pdb4duu.ent,A,0.3278;pdb2doh.ent,X,0.3981;pdb2doi.ent,X,0.404;pdb2doi.ent,A,0.4106;pdb1l4d.ent,A,0.9173;pdb1rjx.ent,B,0.9286;pdb1qrz.ent,D,0.9292;pdb1qrz.ent,B,0.9301;pdb1qrz.ent,A,0.935;pdb1l4z.ent,A,0.9359;pdb1qrz.ent,C,0.9417;pdb1bui.ent,B,0.9446;pdb…	0.4106	1	NA	NA	NA	open /pdb/i5/pdb1i5k.ent.gz;color red :155.B:158.B:158.B;
COAD_READ	WWP1	ENST00000265428.4	2766	pdb1nd7.ent	A	2.463	1	2:9:72:88:98:340:346:427:453:727:748:764	2:9:72:88:98:340:346:427:453:727:748:764	NA:NA:NA:NA:NA:NA:NA:NA:NA:184:205:221	15.18	0.0392	0.416681	0.74754	0.927783	0.05	0	0	pdb1nd7.ent,A,0.0392	0.0392	1	NA	NA	NA	open /pdb/nd/pdb1nd7.ent.gz;color red :727.A:748.A:764.A;
COAD_READ	ETV6	ENST00000396373.4	1356	pdb2dao.ent	A	3.822	1	184:259:380:381:396	184:259:380:381:396	NA:NA:50:51:66	10.44	0.0404	0.420127	0.17838	0.696287	0.03	1	0	pdb2dao.ent,A,0.0404	0.0404	1	NA	NA	NA	open /pdb/da/pdb2dao.ent.gz;color red :50.A:51.A:66.A;
COAD_READ	CYP7A1	ENST00000301645.3	1512	pdb3v8d.ent	A	1.05	0.996	69:151:177:231:260:281:288:353:494	69:151:177:231:260:281:288:353:494	46:128:154:208:237:258:265:330:468	23.95	0.0405	0.420127	0.20869	0.725847	0.03	0	0	pdb3v8d.ent,A,0.0405;pdb3sn5.ent,B,0.0452;pdb3dax.ent,A,0.0461;pdb3sn5.ent,A,0.0463;pdb3dax.ent,B,0.0491;pdb3v8d.ent,B,0.0509	0.0461	1	0.322347	0.236864	0.198643	open /pdb/v8/pdb3v8d.ent.gz;color red :69.A:151.A:177.A:231.A:260.A:281.A:288.A:353.A:494.A;
COAD_READ	TNIK	ENST00000369326.5	4014	pdb2x7f.ent	E	5.327	1	139:142:156:521:673:744:984	139:142:156:521:673:744:984	111:114:128:NA:NA:NA:NA	12.93	0.0418	0.423409	0.32506	0.816371	0.04	0	0	pdb2x7f.ent,E,0.0418;pdb2x7f.ent,D,0.0464;pdb2x7f.ent,C,0.0517;pdb2x7f.ent,B,0.0522;pdb2x7f.ent,A,0.0577	0.0418	1	NA	NA	NA	open /pdb/x7/pdb2x7f.ent.gz;color red :139.E:142.E:156.E;
COAD_READ	ESR1	ENST00000206249.3	1785	pdb2iok.ent	A	2.617	1	68:259:264:291:307:311:443:548	68:259:264:291:307:311:443:548	NA:NA:NA:NA:2:6:131:NA	13.01	0.0433	0.427565	0.15806	0.68469	0.03	0	0	pdb2iok.ent,A,0.0433;pdb1a52.ent,A,0.0479;pdb1a52.ent,B,0.0492;pdb2b1z.ent,B,0.0503;pdb1r5k.ent,C,0.0503;pdb2b1v.ent,B,0.0508;pdb3osa.ent,C,0.0517;pdb1r5k.ent,A,0.0525;pdb1pcg.ent,B,0.0551;pdb3osa.ent,D,0.0553;pdb3uuc.ent,C,0.0555;pdb2b23.ent,B,0.0559;pdb3os8.ent,D,0.056;pdb1pcg.ent,A,0.0561;pdb1r5k.ent,B,0.0561;pdb1l2i.ent,B,0.0562;pdb2r6y.ent,B,0.0574;pdb3os8.ent,C,0.0577;pdb3osa.ent,B,0.0592;p…	0.0574	1	NA	NA	NA	open /pdb/io/pdb2iok.ent.gz;color red :307.A:311.A:443.A;
COAD_READ	MSH2	ENST00000406134.1	2763	pdb3thw.ent	A	1.034	0.983	168:192:739	168:192:739	151:175:709	22.77	0.0446	0.431467	0.67728	0.912579	0.03	1	TSG	pdb3thw.ent,A,0.0446;pdb3thx.ent,A,0.0466;pdb3thy.ent,A,0.0476;pdb3thz.ent,A,0.0484;pdb2o8e.ent,A,0.0545;pdb2o8d.ent,A,0.0551;pdb2o8b.ent,A,0.0555;pdb2o8f.ent,A,0.0572;pdb2o8c.ent,A,0.0579	0.0545	1	NA	NA	NA	open /pdb/th/pdb3thw.ent.gz;color red :168.A:192.A:739.A;
COAD_READ	ALOX5	ENST00000374391.2	2022	pdb3v92.ent	A	1.003	0.996	133:285:445:533:553:556:669	133:285:445:533:553:556:669	134:286:446:534:554:557:670	26.87	0.0452	0.432413	0.40144	0.858542	0.03	0	0	pdb3v92.ent,A,0.0452;pdb3v98.ent,A,0.0538;pdb3v92.ent,B,0.0541;pdb3v98.ent,B,0.0545;pdb3v99.ent,A,0.056;pdb3v99.ent,B,0.056;pdb3o8y.ent,A,0.0609;pdb3o8y.ent,B,0.0632	0.0632	1	0.332604	0.249246	0.211618	open /pdb/v9/pdb3v92.ent.gz;color red :132.A:284.A:444.A:532.A:552.A:555.A:668.A;
COAD_READ	CASP8	ENST00000432109.2	1437	pdb3h11.ent	B	2.087	0.996	3:41:73:267:285:325:375	3:41:73:267:285:325:375	NA:NA:NA:45:63:103:NA	12.77	0.0467	0.441854	0.71064	0.922277	0.05	1	TSG	pdb3h11.ent,B,0.0467;pdb4jj7.ent,A,0.047;pdb3kjq.ent,A,0.0776;pdb1qtn.ent,A,0.079;pdb1qdu.ent,K,0.081;pdb3kjn.ent,A,0.0814;pdb1qdu.ent,C,0.0815;pdb1qdu.ent,A,0.0828;pdb1f9e.ent,K,0.0839;pdb1f9e.ent,A,0.0843;pdb2y1l.ent,A,0.0846;pdb2c2z.ent,A,0.0851;pdb1qdu.ent,G,0.0852;pdb1qdu.ent,E,0.0855;pdb1qdu.ent,I,0.086;pdb2y1l.ent,C,0.0867;pdb1f9e.ent,C,0.0871;pdb1f9e.ent,G,0.0876;pdb1f9e.ent,E,0.0921;pdb1…	0.0814	1	NA	NA	NA	open /pdb/h1/pdb3h11.ent.gz;color red :252.B:270.B:310.B;
COAD_READ	ELMO1	ENST00000442504.1	2181	pdb3a98.ent	B	3.903	0.995	66:125:160:284:291:609:616:618:677	66:125:160:284:291:609:616:618:677	NA:NA:NA:NA:NA:80:87:89:NA	13.55	0.0496	0.454315	0.83868	0.940225	0.05	0	0	pdb3a98.ent,B,0.0496;pdb3a98.ent,D,0.0739;pdb2vsz.ent,B,0.1084;pdb2vsz.ent,A,0.119	0.1084	1	NA	NA	NA	open /pdb/a9/pdb3a98.ent.gz;color red :609.B:616.B:618.B;
COAD_READ	LIG4	ENST00000356922.4	2733	pdb1z56.ent	C	3.84	0.941	516:681:741:769:776:815:816:846:848	516:681:741:769:776:815:816:846:848	NA:NA:96:122:NA:153:154:163:165	24.92	0.0554	0.502099	0.00064	0.0621833	0.04	0	0	pdb1z56.ent,C,0.0554;pdb3ii6.ent,Y,0.0648;pdb3ii6.ent,X,0.0692	0.0554	1	0.397526	0.295087	0.247629	open /pdb/z5/pdb1z56.ent.gz;color red :778.C:804.C:835.C:836.C:864.C:866.C;
COAD_READ	CES1	ENST00000360526.3	1704	pdb1yaj.ent	C	1.066	1	105:169:220:223:286:346	105:169:220:223:286:346	84:148:199:202:265:325	22.76	0.0577	0.506164	0.04233	0.498333	0.03	0	0	pdb1yaj.ent,C,0.0577;pdb1ya4.ent,A,0.0588;pdb1ya8.ent,A,0.0588;pdb1ya4.ent,B,0.0593;pdb1yaj.ent,E,0.0598;pdb1yaj.ent,A,0.0599;pdb1yah.ent,A,0.06;pdb1ya8.ent,B,0.0603;pdb1ya8.ent,C,0.0604;pdb1yaj.ent,K,0.0606;pdb1yaj.ent,G,0.0609;pdb1yaj.ent,B,0.0611;pdb1yaj.ent,D,0.0614;pdb1yaj.ent,H,0.0629;pdb1yah.ent,B,0.0632;pdb1ya4.ent,C,0.0643;pdb1yah.ent,C,0.0646;pdb1yaj.ent,F,0.0649;pdb1yaj.ent,I,0.0651;pd…	0.0614	1	0.397526	0.295087	0.247629	open /pdb/ya/pdb1yaj.ent.gz;color red :104.C:168.C:219.C:222.C:285.C:345.C;
COAD_READ	FTMT	ENST00000321339.1	726	pdb1r03.ent	A	1.409	1	15:86:90:101:150	15:86:90:101:150	NA:21:25:36:85	14.34	0.0622	0.514944	0.16318	0.692092	0.03	0	0	pdb1r03.ent,A,0.0622	0.0622	1	0.411153	NA	NA	open /pdb/r0/pdb1r03.ent.gz;color red :26.A:30.A:41.A:90.A;
COAD_READ	ADAMTS1	ENST00000284984.3	2901	pdb2jih.ent	A	3.401	1	145:234:315:330:387:550:574:848:881	145:234:315:330:387:550:574:848:881	NA:NA:60:75:132:NA:NA:NA:NA	14.72	0.0634	0.517412	0.38137	0.846288	0.04	0	0	pdb2jih.ent,A,0.0634;pdb3q2h.ent,A,0.0647;pdb3q2g.ent,A,0.0687;pdb2v4b.ent,A,0.0703;pdb2jih.ent,B,0.0748;pdb2v4b.ent,B,0.0801;pdb3q2g.ent,B,0.0862;pdb3q2h.ent,B,0.0925	0.0703	1	NA	NA	NA	open /pdb/ji/pdb2jih.ent.gz;color red :315.A:330.A:387.A;
COAD_READ	KIF3C	ENST00000264712.3	2379	pdb3b6v.ent	B	2.623	1	63:93:97:350:561:571:572:769	63:93:97:350:561:571:572:769	57:87:91:280:NA:NA:NA:NA	17.28	0.0697	0.551356	0.85653	0.943064	0.03	0	0	pdb3b6v.ent,B,0.0697;pdb3b6v.ent,A,0.0713	0.0713	1	0.439065	NA	NA	open /pdb/b6/pdb3b6v.ent.gz;color red :63.B:93.B:97.B:350.B;
COAD_READ	LGR5	ENST00000266674.5	2721	pdb4bsr.ent	B	1.888	1	71:77:179:180:549:764:792	71:77:179:180:549:764:792	41:47:149:150:NA:NA:NA	25.34	0.0698	0.551356	0.85142	0.942961	0.03	0	0	pdb4bsr.ent,B,0.0698;pdb4bsr.ent,A,0.0817;pdb4bss.ent,E,0.0859;pdb4bss.ent,A,0.0886;pdb4bsu.ent,B,0.0904;pdb4bsu.ent,E,0.0923;pdb4bss.ent,B,0.093;pdb4bsu.ent,A,0.0946;pdb4bst.ent,B,0.0973;pdb4bst.ent,A,0.0984;pdb4bss.ent,F,0.0987;pdb4bsu.ent,F,0.1027;pdb4kng.ent,B,0.1047;pdb4kng.ent,A,0.1057	0.1047	1	0.439065	NA	NA	open /pdb/bs/pdb4bsr.ent.gz;color red :71.B:77.B:179.B:180.B;
COAD_READ	DMD	ENST00000378677.2	11043	pdb1dxx.ent	A	15.462	1	127:138:145:504:830:840:965:1043:1067:1077:1112:1151:1198:1265:1377:1873:2362:2411:2786:2961:2967:2976:3099:3135:3140:3191:3358:3376:3660	127:138:145:504:830:840:965:1043:1067:1077:1112:1151:1198:1265:1377:1873:2362:2411:2786:2961:2967:2976:3099:3135:3140:3191:3358:3376:3660	123:134:141:NA:NA:NA:NA:NA:NA:NA:NA:NA:NA:NA:NA:NA:NA:NA:NA:NA:NA:NA:NA:NA:NA:NA:NA:NA:NA	15.29	0.0712	0.552281	0.80576	0.93252	0.1	0	0	pdb1dxx.ent,A,0.0712;pdb1dxx.ent,B,0.0721;pdb1dxx.ent,C,0.0741;pdb1dxx.ent,D,0.0741;pdb1eg4.ent,A,0.4573;pdb1eg3.ent,A,0.4598	0.4573	1	NA	NA	NA	open /pdb/dx/pdb1dxx.ent.gz;color red :131.A:142.A:149.A;
COAD_READ	ACACB	ENST00000377854.5	7164	pdb3jrx.ent	A	4.813	1	185:263:361:603:644:865:1322:1420:1564:1722:1921:1928:1935:2040:2091:2127:2170	185:263:361:603:644:865:1322:1420:1564:1722:1921:1928:1935:2040:2091:2127:2170	NA:27:125:361:402:NA:NA:NA:NA:NA:NA:NA:NA:NA:NA:NA:NA	21.34	0.0734	0.557423	0.61486	0.896276	0.08	0	0	pdb3jrx.ent,A,0.0734;pdb3jrw.ent,A,0.0764;pdb4hq6.ent,A,0.0771;pdb2hjw.ent,A,0.0785;pdb3glk.ent,A,0.0851;pdb3gid.ent,B,0.0896;pdb3gid.ent,A,0.09	0.0896	1	0.4476	NA	NA	open /pdb/jr/pdb3jrx.ent.gz;color red :263.A:361.A:603.A:644.A;
COAD_READ	IGF2BP1	ENST00000290341.3	1731	pdb3krm.ent	A	3.646	1	114:219:334:334:497:524:538	114:219:334:497:524:538	NA:NA:NA:93:120:134	12.71	0.074	0.557423	0.49957	0.858542	0.03	0	0	pdb3krm.ent,A,0.074;pdb3krm.ent,C,0.0814;pdb3krm.ent,B,0.0836	0.074	1	NA	NA	NA	open /pdb/kr/pdb3krm.ent.gz;color red :497.A:524.A:538.A;
COAD_READ	CD180	ENST00000256447.4	1983	pdb3b2d.ent	A	1.098	1	228:261:312:334:450:455:492:577	228:261:312:334:450:455:492:577	203:236:287:309:425:430:467:552	33.18	0.0746	0.557423	0.05839	0.521557	0.04	0	0	pdb3b2d.ent,A,0.0746;pdb3b2d.ent,B,0.0963	0.0963	1	0.4476	0.342805	0.295531	open /pdb/b2/pdb3b2d.ent.gz;color red :228.A:261.A:312.A:334.A:450.A:455.A:492.A:577.A;
COAD_READ	DPYSL2	ENST00000311151.5	1716	pdb2vm8.ent	A	1.197	1	139:166:243:268:287:509:513	139:166:243:268:287:509:513	126:153:230:255:274:NA:NA	21.3	0.0766	0.563697	0.35505	0.830004	0.03	0	0	pdb2vm8.ent,A,0.0766;pdb2vm8.ent,C,0.0788;pdb2vm8.ent,B,0.0809;pdb2vm8.ent,D,0.0809;pdb2gse.ent,D,0.0812;pdb2gse.ent,C,0.0818;pdb2gse.ent,B,0.0825;pdb2gse.ent,A,0.0845	0.0812	1	0.452636	0.343809	NA	open /pdb/vm/pdb2vm8.ent.gz;color red :139.A:166.A:243.A:268.A:287.A;
COAD_READ	CD58	ENST00000526981.1	395	pdb1ccz.ent	A	1.305	0.947	32:46:75:81	32:46:75:81	32:46:75:81	16.8	0.0863	0.590492	0.18475	0.696287	0.03	0	0	pdb1ccz.ent,A,0.0863;pdb1qa9.ent,D,0.4648;pdb1qa9.ent,B,0.5192;pdb1ci5.ent,A,0.5699	0.4648	1	0.465468	NA	NA	open /pdb/cc/pdb1ccz.ent.gz;color red :32.A:46.A:75.A:81.A;
COAD_READ	TTK	ENST00000369798.2	2571	pdb2zmd.ent	A	3.305	1	380:573:624:624:724:804	380:573:624:724:804	NA:58:109:188:NA	17.97	0.0869	0.590492	0.06162	0.525377	0.03	0	0	pdb2zmd.ent,A,0.0869;pdb3hmp.ent,A,0.0883;pdb2zmc.ent,A,0.0888;pdb4js8.ent,A,0.0898;pdb3hmo.ent,A,0.0907;pdb3dbq.ent,A,0.0911;pdb4c4g.ent,A,0.092;pdb4c4e.ent,A,0.0927;pdb4c4h.ent,A,0.0931;pdb4c4f.ent,A,0.0933;pdb4jt3.ent,A,0.0933;pdb4c4j.ent,A,0.0948;pdb3hmn.ent,A,0.0949;pdb3w1f.ent,A,0.0955;pdb3cek.ent,A,0.0956;pdb3gfw.ent,A,0.0966;pdb4bhz.ent,A,0.0968;pdb4bi2.ent,A,0.0975;pdb3h9f.ent,A,0.0977;p…	0.0927	1	0.465468	NA	NA	open /pdb/zm/pdb2zmd.ent.gz;color red :573.A:624.A:624.A:724.A;
COAD_READ	ATL1	ENST00000358385.6	1674	pdb3q5e.ent	C	1.362	1	68:95:265:308:352:555	68:95:265:308:352:555	39:66:236:279:323:NA	21.97	0.09	0.590492	0.73268	0.922277	0.03	0	0	pdb3q5e.ent,C,0.09;pdb3qof.ent,C,0.0998;pdb3qof.ent,A,0.104;pdb3qof.ent,D,0.1131;pdb3q5e.ent,G,0.1133;pdb3qof.ent,B,0.1134;pdb3q5e.ent,A,0.1205;pdb3q5e.ent,E,0.1423;pdb4idn.ent,B,0.239;pdb4ido.ent,B,0.2412;pdb4idp.ent,A,0.2421;pdb4idq.ent,C,0.2454;pdb4idn.ent,A,0.2458;pdb4idp.ent,C,0.252;pdb4idp.ent,D,0.2537;pdb4ido.ent,A,0.256;pdb4idq.ent,A,0.2574;pdb4idp.ent,B,0.2593;pdb4idq.ent,B,0.2594;pdb4id…	0.2412	1	0.465468	0.367504	NA	open /pdb/q5/pdb3q5e.ent.gz;color red :68.C:95.C:265.C:308.C:352.C;
COAD_READ	FTO	ENST00000471389.1	1515	pdb4ie5.ent	A	1.145	1	37:93:187:209:266:464	37:93:187:209:266:464	11:67:NA:157:203:401	23.87	0.0904	0.590492	0.574	0.881864	0.03	0	0	pdb4ie5.ent,A,0.0904;pdb4ie6.ent,A,0.0925;pdb4ie4.ent,A,0.0952;pdb4ie7.ent,A,0.0987;pdb4ie0.ent,A,0.1022;pdb4idz.ent,A,0.1063;pdb3lfm.ent,A,0.1126	0.0952	1	0.465468	0.367504	NA	open /pdb/ie/pdb4ie5.ent.gz;color red :37.A:93.A:209.A:266.A:464.A;
COAD_READ	SND1	ENST00000354725.3	2730	pdb3bdl.ent	A	1.693	1	88:233:391:391:526:539:646:698:747:894	88:233:391:526:539:646:698:747:894	NA:NA:53:188:201:308:350:399:NA	30.55	0.0907	0.590492	0.39866	0.858542	0.04	0	0	pdb3bdl.ent,A,0.0907;pdb3omc.ent,B,0.6494;pdb3omg.ent,B,0.6586;pdb3omc.ent,A,0.6624;pdb2o4x.ent,A,0.6855;pdb2hqe.ent,A,0.69;pdb3omg.ent,A,0.6921	0.69	1	0.465468	0.367504	0.335118	open /pdb/bd/pdb3bdl.ent.gz;color red :366.A:366.A:501.A:514.A:621.A:673.A:722.A;
COAD_READ	NLGN4X	ENST00000381092.1	2448	pdb2wqz.ent	B	1.498	1	14:35:130:187:196:448:494:585:763	14:35:130:187:196:448:494:585:763	NA:NA:90:147:156:408:454:530:NA	24.21	0.0911	0.590492	0.78682	0.93252	0.04	0	0	pdb2wqz.ent,B,0.0911;pdb2xb6.ent,B,0.103;pdb2wqz.ent,A,0.1033;pdb3be8.ent,A,0.1075;pdb2xb6.ent,A,0.1197;pdb3be8.ent,B,0.1223	0.1033	1	0.465468	0.367504	0.335118	open /pdb/wq/pdb2wqz.ent.gz;color red :130.B:187.B:196.B:448.B:494.B:585.B;
COAD_READ	EPHB3	ENST00000330394.2	2994	pdb3zfy.ent	A	3.835	1	259:292:479:762:834:861:941	259:292:479:762:834:861:941	NA:NA:NA:125:189:216:NA	15.81	0.0971	0.601075	0.49926	0.858542	0.03	0	0	pdb3zfy.ent,A,0.0971;pdb3zfy.ent,B,0.1045	0.0971	1	NA	NA	NA	open /pdb/zf/pdb3zfy.ent.gz;color red :762.A:834.A:861.A;
COAD_READ	EML1	ENST00000327921.9	2409	pdb4ci8.ent	A	1.253	0.998	6:69:145:495:714:729:770:801	6:69:145:495:714:729:770:801	NA:NA:NA:332:551:566:607:638	26.42	0.0977	0.601075	0.99851	0.99851	0.03	0	0	pdb4ci8.ent,A,0.0977;pdb4ci8.ent,B,0.1068	0.1068	1	0.470854	0.374647	NA	open /pdb/ci/pdb4ci8.ent.gz;color red :507.A:726.A:741.A:782.A:813.A;
COAD_READ	MAGI2	ENST00000419488.1	4323	pdb1uep.ent	A	13.981	1	74:215:383:492:508:586:757:787:825:829:829:843:991:1063	74:215:383:492:508:586:757:787:825:829:843:991:1063	NA:NA:NA:NA:NA:NA:NA:35:73:77:91:NA:NA	13.65	0.0978	0.601075	0.01838	0.357502	0.06	0	0	pdb1uep.ent,A,0.0978	0.0978	1	0.470854	0.374647	NA	open /pdb/ue/pdb1uep.ent.gz;color red :35.A:73.A:77.A:77.A:91.A;
COAD_READ	INSR	ENST00000341500.5	4110	pdb3loh.ent	E	1.659	1	542:701:775:784:804:827:897	542:701:775:784:804:827:897	512:NA:NA:673:693:716:786	43.1	0.099	0.601075	0.00055	0.0621833	0.03	0	0	pdb3loh.ent,E,0.099;pdb2dtg.ent,E,0.1104	0.1104	1	0.470854	0.374647	NA	open /pdb/lo/pdb3loh.ent.gz;color red :515.E:757.E:777.E:800.E:870.E;
COAD_READ	DICER1	ENST00000526495.1	5766	pdb2eb1.ent	A	11.234	1	45:790:790:1560:1592:1617:1667:1705:1709:1810	45:790:1560:1592:1617:1667:1705:1709:1810	NA:NA:NA:NA:NA:8:46:50:131	15.41	0.102	0.601075	0.35678	0.830004	0.04	1	0	pdb2eb1.ent,A,0.102;pdb2eb1.ent,C,0.1096;pdb2eb1.ent,B,0.1142	0.1096	1	0.476821	NA	NA	open /pdb/eb/pdb2eb1.ent.gz;color red :9.A:47.A:51.A:152.A;
COAD_READ	LTF	ENST00000417439.1	2124	pdb3taj.ent	A	2.073	0.994	3:49:152:273:479:563:589:653	3:49:152:273:479:563:589:653	NA:NA:NA:NA:119:203:229:293	18.85	0.1027	0.601075	0.95451	0.987105	0.03	0	0	pdb3taj.ent,A,0.1027;pdb3ttr.ent,A,0.1031;pdb2dyx.ent,A,0.1042;pdb2p1s.ent,A,0.1046;pdb4ned.ent,A,0.1049;pdb3tus.ent,A,0.1053;pdb2h4i.ent,A,0.1059;pdb1nkx.ent,A,0.1062;pdb2dwa.ent,A,0.1067;pdb3e9x.ent,A,0.1069;pdb3k0v.ent,A,0.1069;pdb2ocu.ent,A,0.1071;pdb2g93.ent,A,0.1073;pdb2hca.ent,A,0.1073;pdb2dp8.ent,A,0.1076;pdb2nwj.ent,A,0.1077;pdb3o97.ent,A,0.1078;pdb2dwi.ent,A,0.1087;pdb2dsf.ent,A,0.1088;…	0.7042	1	0.476821	NA	NA	open /pdb/ta/pdb3taj.ent.gz;color red :460.A:544.A:570.A:634.A;
COAD_READ	ITGB2	ENST00000397854.3	2136	pdb3k6s.ent	H	1.055	0.915	26:38:372:382:441:529	26:38:372:382:441:529	4:16:407:417:476:564	35.84	0.1091	0.601075	0.55104	0.875917	0.03	0	0	pdb3k6s.ent,H,0.1091;pdb3k6s.ent,D,0.1121;pdb3k71.ent,F,0.1145;pdb3k6s.ent,F,0.1152;pdb4nen.ent,B,0.1153;pdb3k72.ent,D,0.1171;pdb3k6s.ent,B,0.1173;pdb3k71.ent,B,0.1173;pdb3k71.ent,H,0.1183;pdb3k71.ent,D,0.1197;pdb4neh.ent,B,0.1202;pdb3k72.ent,B,0.1243;pdb2p26.ent,A,0.4006;pdb2p28.ent,B,0.4466	0.1243	1	0.4797	0.387898	0.368037	open /pdb/k6/pdb3k6s.ent.gz;color red :4.H:16.H:407.H:417.H:476.H:564.H;
COAD_READ	ATP1A2	ENST00000392233.3	3027	pdb1q3i.ent	A	5.25	1	143:202:220:363:428:569:575:744:756:757	143:202:220:363:428:569:575:744:756:757	NA:NA:NA:NA:40:165:171:NA:NA:NA	14.27	0.1099	0.601075	0.18337	0.696287	0.03	0	0	pdb1q3i.ent,A,0.1099	0.1099	1	NA	NA	NA	open /pdb/q3/pdb1q3i.ent.gz;color red :424.A:565.A:571.A;
COAD_READ	B2M	ENST00000559916.1	357	pdb2yf5.ent	B	1.216	0.99	1:13:26:113	1:13:26:113	1:NA:4:91	11.69	0.1104	0.601075	0.92206	0.974103	0.03	0	TSG	pdb2yf5.ent,B,0.1104;pdb2yez.ent,B,0.1119;pdb3p77.ent,B,0.1293;pdb3p73.ent,B,0.1326;pdb2yf6.ent,B,0.1342;pdb1kpr.ent,B,0.1975;pdb1ypz.ent,B,0.207;pdb1ypz.ent,D,0.2094;pdb1ktl.ent,B,0.2103;pdb1ydp.ent,B,0.2119;pdb1ktl.ent,D,0.2124;pdb3o81.ent,B,0.2129;pdb1kpr.ent,D,0.2138;pdb3o81.ent,A,0.2389;pdb1mhe.ent,B,0.2553;pdb1mhe.ent,D,0.2598;pdb2xpg.ent,B,0.3772;pdb3s6c.ent,A,0.498;pdb1a9b.ent,B,0.5176;pd…	0.2119	1	NA	NA	NA	open /pdb/yf/pdb2yf5.ent.gz;color red :2.B:5.B:92.B;
COAD_READ	CLTC	ENST00000393043.1	4917	pdb1xi5.ent	I	1.64	1	36:354:367:430:468:840:894:903	36:354:367:430:468:840:894:903	36:354:367:430:468:840:894:903	60.62	0.1107	0.601075	0.05689	0.521557	0.03	1	0	pdb1xi5.ent,I,0.1107;pdb1xi5.ent,F,0.1114;pdb1xi5.ent,C,0.1119;pdb1xi5.ent,H,0.1132;pdb1xi5.ent,G,0.1138;pdb1xi5.ent,E,0.1151;pdb1xi5.ent,D,0.1155;pdb1xi4.ent,B,0.1166;pdb1xi5.ent,A,0.1187;pdb1xi5.ent,B,0.1229;pdb1xi4.ent,F,0.1244;pdb1xi4.ent,A,0.1255;pdb1xi4.ent,G,0.1274;pdb1xi4.ent,E,0.1286;pdb1xi4.ent,H,0.1328;pdb1xi4.ent,D,0.1408;pdb1xi4.ent,C,0.1437;pdb1xi4.ent,I,0.1501;pdb3iyv.ent,E,0.3566;…	0.7625	1	0.4797	0.387898	0.368037	open /pdb/xi/pdb1xi5.ent.gz;color red :36.I:354.I:367.I:430.I:468.I:840.I:894.I:903.I;
COAD_READ	ZAP70	ENST00000264972.5	1857	pdb2oq1.ent	A	2.462	1	27:41:41:334:375:507:546:570	27:41:334:375:507:546:570	25:38:NA:NA:NA:NA:NA	17.16	0.111	0.601075	0.97122	0.991193	0.03	0	0	pdb2oq1.ent,A,0.111;pdb1m61.ent,A,0.1365;pdb1u59.ent,A,0.9455;pdb2ozo.ent,A,0.9546;pdb4k2r.ent,A,0.9579	0.9546	1	NA	NA	NA	open /pdb/oq/pdb2oq1.ent.gz;color red :29.A:43.A:43.A;
COAD_READ	GSE1	ENST00000412692.1	2957	pdb4ftx.ent	B	6.396	0.974	75:156:156:162:589:645:716:716:913:922	75:156:162:589:645:716:913:922	NA:32:38:96:NA:NA:NA:NA	15.7	0.1165	0.612597	0.85599	0.943064	0.05	0	0	pdb4ftx.ent,B,0.1165;pdb3lgo.ent,A,0.4059	0.1165	1	0.487303	NA	NA	open /pdb/ft/pdb4ftx.ent.gz;color red :36.B:36.B:42.B:104.B;
COAD_READ	TNPO3	ENST00000471234.1	2577	pdb4c0o.ent	B	1.047	0.972	353:400:603:770:823:831:840	353:400:603:770:823:831:840	348:395:651:818:NA:871:880	39.7	0.1168	0.612597	0.23732	0.750542	0.03	0	0	pdb4c0o.ent,B,0.1168;pdb4c0o.ent,A,0.1179;pdb4ol0.ent,B,0.1615;pdb4c0q.ent,A,0.1709;pdb4c0q.ent,B,0.2084;pdb4c0p.ent,D,0.2117;pdb4c0p.ent,B,0.222;pdb4c0p.ent,C,0.2255;pdb4c0p.ent,A,0.2287	0.2255	1	0.487303	0.387898	0.368037	open /pdb/c0/pdb4c0o.ent.gz;color red :353.B:400.B:667.B:834.B:895.B:904.B;
COAD_READ	PLEC	ENST00000354958.2	13575	pdb3pdy.ent	A	22.396	1	12:219:327:618:627:638:767:885:2143:2256:2523:2536:2651:2815:2988:3230:3293:3454:3551:3571:3687:4115	12:219:327:618:627:638:767:885:2143:2256:2523:2536:2651:2815:2988:3230:3293:3454:3551:3571:3687:4115	NA:NA:NA:123:132:143:NA:NA:NA:NA:NA:NA:NA:NA:NA:NA:NA:NA:NA:NA:NA:NA	17.49	0.1177	0.612597	0.59464	0.884257	0.07	0	0	pdb3pdy.ent,A,0.1177;pdb3pdy.ent,B,0.1186;pdb3pe0.ent,B,0.1498;pdb3pe0.ent,A,0.1595	0.1186	1	NA	NA	NA	open /pdb/pd/pdb3pdy.ent.gz;color red :667.A:676.A:687.A;
COAD_READ	ACLY	ENST00000393896.2	3273	pdb3pff.ent	A	1.483	1	66:244:327:375:455:654:891:975:1089	66:244:327:375:455:654:891:975:1089	65:243:326:374:NA:602:NA:NA:NA	29.05	0.118	0.612597	0.82474	0.940003	0.03	0	0	pdb3pff.ent,A,0.118;pdb3mwe.ent,A,0.1741;pdb3mwd.ent,A,0.3784	0.3784	1	0.487303	0.387898	NA	open /pdb/pf/pdb3pff.ent.gz;color red :66.A:244.A:327.A:375.A:664.A;
COAD_READ	NT5C2	ENST00000343289.5	1683	pdb2xcx.ent	A	1.199	1	43:367:390:391:451:540	43:367:390:391:451:540	41:356:379:380:430:NA	24.5	0.118	0.612597	0.44129	0.858542	0.03	1	0	pdb2xcx.ent,A,0.118;pdb2xcw.ent,A,0.1251;pdb2xje.ent,A,0.1261;pdb2j2c.ent,A,0.1286;pdb4h4b.ent,A,0.1309;pdb2xjb.ent,A,0.1313;pdb2jcm.ent,A,0.133;pdb2jc9.ent,A,0.1369;pdb2xjf.ent,A,0.1371;pdb2xcv.ent,A,0.1375;pdb2xjd.ent,A,0.1378;pdb2xjc.ent,A,0.14	0.1261	1	0.487303	0.387898	NA	open /pdb/xc/pdb2xcx.ent.gz;color red :43.A:367.A:390.A:391.A:451.A;
COAD_READ	CD1E	ENST00000368156.1	858	pdb3s6c.ent	A	1.048	0.68	23:38:135:153:180:186:256:259	23:38:135:153:180:186:256:259	NA:5:189:207:234:240:NA:NA	23.7	0.1217	0.612597	0.6646	0.912579	0.03	0	0	pdb3s6c.ent,A,0.1217	0.1217	1	0.487303	0.387898	NA	open /pdb/s6/pdb3s6c.ent.gz;color red :7.A:194.A:212.A:239.A:245.A;
COAD_READ	MYH11	ENST00000396324.3	5937	pdb3dtp.ent	A	2.109	1	101:144:424:456:532:645:771:778:972:1174:1371:1705:1872	101:144:424:456:532:645:771:778:972:1174:1371:1705:1872	99:142:416:NA:518:NA:736:743:NA:NA:NA:NA:NA	37.01	0.1221	0.612597	0.44592	0.858542	0.05	1	0	pdb3dtp.ent,A,0.1221;pdb3dtp.ent,B,0.247;pdb1i84.ent,V,0.2493;pdb1i84.ent,S,0.2531;pdb3j04.ent,A,0.3074;pdb3j04.ent,D,0.3221;pdb1br4.ent,G,0.5546;pdb1br1.ent,A,0.556;pdb1br1.ent,C,0.5576;pdb1br1.ent,G,0.5599;pdb1br4.ent,C,0.5607;pdb1br4.ent,A,0.5611;pdb1br4.ent,E,0.5638;pdb1br1.ent,E,0.5678;pdb1br2.ent,C,0.7115;pdb1br2.ent,B,0.7145;pdb1br2.ent,F,0.7171;pdb1br2.ent,A,0.7223;pdb1br2.ent,D,0.7256;pd…	0.5611	1	0.487303	0.387898	0.368037	open /pdb/dt/pdb3dtp.ent.gz;color red :100.A:143.A:423.A:531.A:770.A:777.A;
COAD_READ	SUV420H1	ENST00000304363.4	2655	pdb3s8p.ent	B	3.81	1	74:304:305:320:348:523:574	74:304:305:320:348:523:574	3:203:204:219:NA:NA:NA	17.89	0.1221	0.612597	0.05997	0.521557	0.03	0	0	pdb3s8p.ent,B,0.1221;pdb3s8p.ent,A,0.125	0.1221	1	0.487303	NA	NA	open /pdb/s8/pdb3s8p.ent.gz;color red :74.B:304.B:305.B:320.B;
COAD_READ	TGIF1	ENST00000549546.1	737	pdb2lk2.ent	A	2.753	1	30:33:61:63	30:33:61:63	20:23:51:53	10.88	0.1237	0.612597	0.01387	0.30832	0.03	0	0	pdb2lk2.ent,A,0.1237	0.1237	1	0.487303	NA	NA	open /pdb/lk/pdb2lk2.ent.gz;color red :20.A:23.A:51.A:53.A;
COAD_READ	NTRK1	ENST00000392302.2	2280	pdb2ifg.ent	A	2.187	0.994	10:74:77:425:507:663:676:737	10:74:77:425:507:663:676:737	7:69:72:NA:NA:NA:NA:NA	22.68	0.1273	0.616244	0.98995	0.993411	0.03	1	0	pdb2ifg.ent,A,0.1273;pdb2ifg.ent,B,0.1392;pdb4f0i.ent,B,0.3775;pdb4pmm.ent,A,0.3795;pdb4pmp.ent,A,0.3812;pdb4f0i.ent,A,0.3814;pdb4pms.ent,A,0.3905;pdb4gt5.ent,A,0.3941;pdb4aoj.ent,C,0.4069;pdb4aoj.ent,B,0.4136;pdb4pmt.ent,A,0.4153;pdb4aoj.ent,A,0.4172	0.3905	1	NA	NA	NA	open /pdb/if/pdb2ifg.ent.gz;color red :42.A:104.A:107.A;
COAD_READ	TBC1D22A	ENST00000355704.3	1317	pdb2qfz.ent	A	1.46	1	188:193:260:329:359:380:380:425	188:193:260:329:359:380:425	NA:NA:135:199:229:250:295	21.36	0.1287	0.617618	0.09473	0.597798	0.03	0	0	pdb2qfz.ent,A,0.1287;pdb2qfz.ent,B,0.1287	0.1287	1	0.492088	0.392701	0.368037	open /pdb/qf/pdb2qfz.ent.gz;color red :338.A:407.A:437.A:458.A:458.A:503.A;
COAD_READ	ACTA1	ENST00000366684.3	1131	pdb1o1f.ent	W	1.011	1	9:28:89:111:134:270:290:304	9:28:89:111:134:270:290:304	7:26:87:109:132:268:288:302	36.7	0.1317	0.617618	0.70871	0.922277	0.03	0	0	pdb1o1f.ent,W,0.1317;pdb2w4u.ent,N,0.1556;pdb3b5u.ent,H,0.1853;pdb3g37.ent,X,0.3111;pdb3g37.ent,T,0.3125;pdb2y83.ent,T,0.3134;pdb3g37.ent,R,0.317;pdb3g37.ent,W,0.3202;pdb4a7l.ent,D,0.3237;pdb3g37.ent,U,0.3243;pdb3g37.ent,O,0.3255;pdb1m8q.ent,W,0.3266;pdb2w4u.ent,H,0.3282;pdb3g37.ent,Y,0.3282;pdb3g37.ent,V,0.3284;pdb3g37.ent,P,0.3286;pdb1mvw.ent,W,0.3287;pdb1o19.ent,V,0.3289;pdb2w49.ent,F,0.3304;p…	0.4136	1	0.49425	0.392701	0.368037	open /pdb/o1/pdb1o1f.ent.gz;color red :7.W:26.W:87.W:109.W:132.W:268.W:288.W:302.W;
COAD_READ	C1S	ENST00000402681.3	1563	pdb4j1y.ent	A	1.376	1	276:316:366	276:316:366	146:186:236	20.83	0.1345	0.617618	0.08	0.5684	0.03	0	0	pdb4j1y.ent,A,0.1345;pdb4j1y.ent,B,0.1525;pdb1elv.ent,A,0.2423	0.2423	1	NA	NA	NA	open /pdb/j1/pdb4j1y.ent.gz;color red :443.A:483.A:533.A;
COAD_READ	FN1	ENST00000354785.4	7431	pdb3m7p.ent	A	8.226	1	15:73:233:408:522:576:580:595:768:784:898:994:1022:1240:1324:1482:1643:1731:2016:2022:2125:2314:2399:2411	15:73:233:408:522:576:580:595:768:784:898:994:1022:1240:1324:1482:1643:1731:2016:2022:2125:2314:2399:2411	NA:NA:NA:112:226:273:277:292:NA:NA:NA:NA:NA:NA:NA:NA:NA:NA:NA:NA:NA:NA:NA:NA	23.81	0.1353	0.617618	0.76518	0.930926	0.08	0	0	pdb3m7p.ent,A,0.1353;pdb3ejh.ent,A,0.59;pdb3gxe.ent,A,0.6387;pdb3gxe.ent,B,0.6476;pdb3ejh.ent,B,0.652	0.652	1	0.500059	0.392701	NA	open /pdb/m7/pdb3m7p.ent.gz;color red :408.A:522.A:576.A:580.A:595.A;
COAD_READ	TJP1	ENST00000400011.2	5076	pdb2rcz.ent	B	20.877	1	214:244:245:487:513:789:1665	214:244:245:487:513:789:1665	27:57:58:NA:NA:NA:NA	13.11	0.1361	0.617618	0.41336	0.858542	0.03	0	0	pdb2rcz.ent,B,0.1361;pdb2rcz.ent,A,0.1728;pdb3cyy.ent,A,0.1764;pdb3cyy.ent,B,0.1802;pdb2jwe.ent,A,0.2101;pdb2jwe.ent,B,0.2224;pdb3tsw.ent,C,0.6111;pdb3tsw.ent,A,0.614;pdb3shw.ent,A,0.6838;pdb3tsz.ent,A,0.7142	0.2224	1	NA	NA	NA	open /pdb/rc/pdb2rcz.ent.gz;color red :210.B:240.B:241.B;
COAD_READ	RAVER1	ENST00000293677.6	2268	pdb3smz.ent	A	2.696	1	178:220:329:603:699:742	178:220:329:603:699:742	125:167:276:NA:NA:NA	18.52	0.1376	0.617618	0.77663	0.93252	0.03	0	0	pdb3smz.ent,A,0.1376;pdb3h2u.ent,D,0.1394;pdb3vf0.ent,B,0.1507;pdb3h2u.ent,B,0.1543	0.1507	1	NA	NA	NA	open /pdb/sm/pdb3smz.ent.gz;color red :161.A:203.A:312.A;
COAD_READ	PDE4A	ENST00000440014.2	2475	pdb3i8v.ent	A	2.467	1	31:152:179:276:317:362:542:686	31:152:179:276:317:362:542:686	NA:NA:NA:NA:30:74:254:NA	18.61	0.1377	0.617618	0.34189	0.823809	0.03	0	0	pdb3i8v.ent,A,0.1377;pdb3tvx.ent,A,0.1405;pdb3tvx.ent,B,0.1416;pdb3i8v.ent,B,0.143;pdb2qyk.ent,B,0.1442;pdb2qyk.ent,A,0.1473	0.1442	1	NA	NA	NA	open /pdb/i8/pdb3i8v.ent.gz;color red :317.A:362.A:542.A;
COAD_READ	CHL1	ENST00000256509.2	3672	pdb4oh3.ent	B	2.277	0.905	42:68:75:191:242:245:253:438:455:471:558:645:734:878:980:1165	42:68:75:191:242:245:253:438:455:471:558:645:734:878:980:1165	NA:7:NA:NA:NA:NA:NA:145:162:NA:NA:NA:240:378:432:NA	27.25	0.1395	0.617618	0.38846	0.851054	0.05	0	0	pdb4oh3.ent,B,0.1395;pdb4oh3.ent,A,0.1516;pdb4cl4.ent,A,0.5345;pdb4cl4.ent,B,0.5347;pdb4cl5.ent,B,0.5505;pdb4cl5.ent,A,0.572	0.5345	1	0.500059	0.392701	0.368037	open /pdb/oh/pdb4oh3.ent.gz;color red :15.B:153.B:170.B:248.B:414.B:476.B;
COAD_READ	NUF2	ENST00000367900.3	1392	pdb2ve7.ent	D	2.789	1	58:119:119:203:391:445	58:119:203:391:445	55:116:NA:NA:NA	16.14	0.1398	0.617618	0.80973	0.93252	0.03	0	0	pdb2ve7.ent,D,0.1398;pdb2ve7.ent,C,0.1501;pdb3iz0.ent,F,0.1694;pdb3iz0.ent,D,0.1814	0.1501	1	NA	NA	NA	open /pdb/ve/pdb2ve7.ent.gz;color red :58.D:119.D:119.D;
COAD_READ	FASN	ENST00000306749.2	7533	pdb3hhd.ent	D	2.939	0.998	340:384:429:429:490:502:622:810:1306:1386:1491:1545:1755:1773:1779:1930:2049:2185:2199:2460	340:384:429:490:502:622:810:1306:1386:1491:1545:1755:1773:1779:1930:2049:2185:2199:2460	342:386:431:492:504:624:812:NA:NA:NA:NA:NA:NA:NA:NA:NA:NA:NA:NA	37.01	0.141	0.617618	0.49365	0.858542	0.07	0	0	pdb3hhd.ent,D,0.141;pdb3hhd.ent,C,0.1446;pdb3hhd.ent,A,0.1487;pdb3hhd.ent,B,0.1545;pdb2jfk.ent,C,0.4355;pdb2jfk.ent,D,0.4742;pdb2jfd.ent,A,0.4952;pdb2jfk.ent,A,0.5016;pdb2jfd.ent,B,0.5019;pdb2jfk.ent,B,0.5053;pdb2jfd.ent,C,0.5108;pdb2jfd.ent,D,0.7759	0.5108	1	0.500059	0.392701	0.368037	open /pdb/hh/pdb3hhd.ent.gz;color red :340.D:384.D:429.D:429.D:490.D:502.D:622.D:810.D;
COAD_READ	TGM2	ENST00000361475.2	2061	pdb3ly6.ent	B	1.004	0.997	235:248:298:317:409:484:585	235:248:298:317:409:484:585	230:243:293:312:404:479:580	30.93	0.1416	0.617618	0.0812	0.5684	0.03	0	0	pdb3ly6.ent,B,0.1416;pdb3ly6.ent,A,0.1476;pdb3ly6.ent,C,0.1515;pdb3s3j.ent,A,0.1954;pdb1kv3.ent,D,0.2055;pdb1kv3.ent,C,0.2069;pdb1kv3.ent,B,0.2075;pdb1kv3.ent,E,0.2088;pdb2q3z.ent,A,0.2117;pdb1kv3.ent,F,0.2118;pdb1kv3.ent,A,0.2201;pdb3s3s.ent,A,0.2314;pdb3s3p.ent,A,0.2549	0.2117	1	0.500059	0.392701	0.368037	open /pdb/ly/pdb3ly6.ent.gz;color red :235.B:248.B:298.B:317.B:409.B:484.B:585.B;
COAD_READ	CCR5	ENST00000343801.4	1056	pdb4mbs.ent	B	1.202	1	29:117:185:185:192:194:194:194:222:246	29:117:185:192:194:222:246	11:99:167:174:176:204:225	23.73	0.1432	0.617618	0.00457	0.207093	0.03	0	0	pdb4mbs.ent,B,0.1432;pdb4mbs.ent,A,0.1444	0.1444	1	0.500059	0.392701	0.368037	open /pdb/mb/pdb4mbs.ent.gz;color red :29.B:117.B:185.B:185.B:192.B:194.B:194.B:194.B:222.B:246.B;
COAD_READ	ARHGEF4	ENST00000532720.1	859	pdb2dx1.ent	A	1.318	0.825	1:19:31:58:77:87:191:285	1:19:31:58:77:87:191:285	1:9:NA:40:56:73:230:376	26.68	0.1438	0.617618	0.73612	0.922561	0.03	0	0	pdb2dx1.ent,A,0.1438;pdb2pz1.ent,A,0.566	0.1438	1	0.500059	0.392701	0.368037	open /pdb/dx/pdb2dx1.ent.gz;color red :114.A:122.A:155.A:171.A:209.A:369.A:537.A;
COAD_READ	GRM1	ENST00000282753.1	3582	pdb4or2.ent	B	4.571	1	60:91:265:305:363:548:661:777:798:799:819:861:862:912:957:981	60:91:265:305:363:548:661:777:798:799:819:861:862:912:957:981	NA:NA:NA:NA:NA:NA:81:192:213:214:234:NA:NA:NA:NA:NA	20.13	0.1446	0.617618	0.186	0.696287	0.06	0	0	pdb4or2.ent,B,0.1446;pdb4or2.ent,A,0.1577;pdb3ks9.ent,A,0.933;pdb3ks9.ent,B,0.9336	0.1446	1	0.500059	0.392701	NA	open /pdb/or/pdb4or2.ent.gz;color red :661.B:777.B:798.B:799.B:819.B;
COAD_READ	TLR3	ENST00000296795.3	2712	pdb3ulv.ent	A	1.352	1	251:394:439:529:812:820	251:394:439:529:812:820	223:366:411:501:NA:NA	33.96	0.1449	0.617618	0.36598	0.830004	0.03	0	0	pdb3ulv.ent,A,0.1449;pdb3ulu.ent,A,0.1532;pdb2a0z.ent,A,0.1633;pdb1ziw.ent,A,0.1791	0.1791	1	0.500059	NA	NA	open /pdb/ul/pdb3ulv.ent.gz;color red :251.A:394.A:439.A:529.A;
COAD_READ	PTEN	ENST00000371953.3	1209	pdb1d5r.ent	A	1.309	1	1:79:130:136:173:277:325:346	1:79:130:136:173:277:325:346	NA:66:117:123:160:264:281:302	23.6	0.1465	0.621362	0.66578	0.912579	0.07	1	TSG	pdb1d5r.ent,A,0.1465	0.1465	1	0.500059	0.392701	0.368037	open /pdb/d5/pdb1d5r.ent.gz;color red :79.A:130.A:136.A:173.A:277.A:325.A:346.A;
COAD_READ	ERBB4	ENST00000436443.1	3876	pdb2r4b.ent	B	4.436	1	19:32:75:106:226:268:411:582:638:708:746:751:992:1002:1020:1085:1150	19:32:75:106:226:268:411:582:638:708:746:751:992:1002:1020:1085:1150	NA:NA:NA:NA:NA:NA:NA:NA:NA:15:53:58:NA:NA:NA:NA:NA	18.49	0.1499	0.623298	0.76121	0.9301	0.06	0	0	pdb2r4b.ent,B,0.1499;pdb2r4b.ent,A,0.1561;pdb3bce.ent,A,0.1809;pdb3bce.ent,C,0.1834;pdb3bbw.ent,A,0.194;pdb2ahx.ent,A,0.2471;pdb2ahx.ent,B,0.2556;pdb3u9u.ent,F,0.3788;pdb3u9u.ent,E,0.4111;pdb3u2p.ent,A,0.4815;pdb3u7u.ent,A,0.523;pdb3u7u.ent,B,0.7372;pdb3u7u.ent,C,0.7441;pdb3u7u.ent,F,0.7575;pdb3u7u.ent,E,0.7655;pdb3bce.ent,B,0.8508;pdb3bbw.ent,B,0.9127;pdb3bbt.ent,B,0.9275;pdb3u7u.ent,D,0.9517	0.194	1	NA	NA	NA	open /pdb/r4/pdb2r4b.ent.gz;color red :708.B:746.B:751.B;
COAD_READ	SOS1	ENST00000395038.2	3954	pdb3ksy.ent	A	1.37	1	80:93:116:955	80:93:116:955	75:88:111:917	36.39	0.1554	0.63412	0.48546	0.858542	0.03	0	0	pdb3ksy.ent,A,0.1554;pdb1q9c.ent,I,0.8016;pdb1q9c.ent,D,0.8074;pdb1q9c.ent,H,0.8092;pdb1q9c.ent,B,0.8179;pdb1q9c.ent,G,0.8194;pdb1q9c.ent,F,0.8278;pdb1q9c.ent,E,0.8286;pdb1q9c.ent,C,0.8419;pdb1q9c.ent,A,0.8432	0.8194	1	0.509294	NA	NA	open /pdb/ks/pdb3ksy.ent.gz;color red :80.A:93.A:116.A:955.A;
COAD_READ	F2	ENST00000530231.1	1749	pdb1nl1.ent	A	4.248	1	133:135:176:312:436:440:454	133:135:176:312:436:440:454	81:83:124:NA:NA:NA:NA	14.22	0.1575	0.639658	0.30972	0.808828	0.03	0	0	pdb1nl1.ent,A,0.1575;pdb1nl2.ent,A,0.1828;pdb2spt.ent,A,0.1834;pdb2pf2.ent,A,0.1849;pdb2pf1.ent,A,0.2114;pdb4hzh.ent,A,0.579;pdb1nrp.ent,H,0.6019;pdb3vxe.ent,H,0.6088;pdb1tmu.ent,H,0.6189;pdb1nro.ent,H,0.621;pdb3vxf.ent,H,0.6225;pdb1bth.ent,K,0.6267;pdb3b9f.ent,H,0.6274;pdb3hki.ent,B,0.6282;pdb4dy7.ent,B,0.6294;pdb1ay6.ent,H,0.6294;pdb1sl3.ent,A,0.6307;pdb2b5t.ent,D,0.6308;pdb1hap.ent,H,0.6329;pd…	0.7518	1	NA	NA	NA	open /pdb/nl/pdb1nl1.ent.gz;color red :91.A:93.A:134.A;
COAD_READ	BCHE	ENST00000482958.1	1575	pdb4aqd.ent	B	1.004	0.939	232:247:322:330:340:343:410:414:466:487	232:247:322:330:340:343:410:414:466:487	201:216:291:299:309:312:379:383:435:456	26.61	0.1592	0.64052	0.0104	0.288852	0.05	0	0	pdb4aqd.ent,B,0.1592;pdb2xqi.ent,A,0.1624;pdb4aqd.ent,A,0.163;pdb3o9m.ent,A,0.1635;pdb3o9m.ent,B,0.1649;pdb2pm8.ent,B,0.1654;pdb2pm8.ent,A,0.1659;pdb2xmg.ent,A,0.167;pdb2xmb.ent,A,0.1691;pdb2y1k.ent,A,0.1704;pdb4bbz.ent,A,0.1713;pdb2wsl.ent,A,0.1721;pdb2wik.ent,A,0.1722;pdb2xqj.ent,A,0.1729;pdb3djy.ent,A,0.173;pdb2xqg.ent,A,0.1733;pdb4b0o.ent,A,0.1747;pdb3dkk.ent,A,0.1748;pdb2wid.ent,A,0.175;pdb4…	0.1748	1	0.516347	0.417819	0.383735	open /pdb/aq/pdb4aqd.ent.gz;color red :204.B:219.B:294.B:302.B:312.B:315.B:382.B:386.B:438.B:459.B;
COAD_READ	CHRM2	ENST00000401861.1	1398	pdb3uon.ent	A	1.673	1	61:66:232:248:252:254:317:381	61:66:232:248:252:254:317:381	42:47:NA:NA:NA:NA:NA:203	18.67	0.163	0.646742	0.18472	0.696287	0.03	0	0	pdb3uon.ent,A,0.163;pdb4mqt.ent,A,0.2655;pdb4mqs.ent,A,0.2662	0.2655	1	NA	NA	NA	open /pdb/uo/pdb3uon.ent.gz;color red :61.A:66.A:381.A;
COAD_READ	EPHA2	ENST00000358432.5	2928	pdb3fl7.ent	A	2.023	1	410:485:499:786	410:485:499:786	370:442:456:NA	35.6	0.1673	0.655274	0.1295	0.640802	0.03	0	0	pdb3fl7.ent,A,0.1673;pdb2x11.ent,A,0.1682;pdb2x10.ent,A,0.175	0.175	1	NA	NA	NA	open /pdb/fl/pdb3fl7.ent.gz;color red :410.A:485.A:499.A;
COAD_READ	MAP2K4	ENST00000415385.3	1230	pdb3alo.ent	A	1.415	1	91:145:208:211:230:302:337:337:375	91:145:208:211:230:302:337:375	NA:40:103:106:125:191:226:264	23.3	0.1706	0.655274	0.19025	0.703027	0.04	1	0	pdb3alo.ent,A,0.1706;pdb3vut.ent,A,0.1888;pdb3aln.ent,A,0.2244;pdb3aln.ent,B,0.3197;pdb3aln.ent,C,0.5115;pdb3vut.ent,B,0.621	0.1888	1	0.543463	0.439011	0.399359	open /pdb/al/pdb3alo.ent.gz;color red :134.A:197.A:200.A:219.A:291.A:326.A:326.A:364.A;
COAD_READ	KIT	ENST00000412167.2	2916	pdb3g0e.ent	A	2.925	1	49:122:183:206:245:438:728:780:884:897:952	49:122:183:206:245:438:728:780:884:897:952	NA:NA:NA:NA:NA:NA:NA:185:289:302:NA	19.83	0.1716	0.655274	0.96906	0.991193	0.04	1	Oncogene	pdb3g0e.ent,A,0.1716;pdb1t45.ent,A,0.1746;pdb4hvs.ent,A,0.1884;pdb1t46.ent,A,0.2039;pdb3g0f.ent,B,0.205;pdb3g0f.ent,A,0.2078;pdb1pkg.ent,A,0.225;pdb1pkg.ent,B,0.2297;pdb2e9w.ent,B,0.3438;pdb2e9w.ent,A,0.3451;pdb2ec8.ent,A,0.3742	0.225	1	NA	NA	NA	open /pdb/g0/pdb3g0e.ent.gz;color red :784.A:888.A:901.A;
COAD_READ	PTBP2	ENST00000426398.2	1593	pdb2mju.ent	A	2.56	0.995	32:163:211:223:435:451:487:492	32:163:211:223:435:451:487:492	NA:NA:NA:NA:111:127:163:168	18.14	0.1796	0.668931	0.78756	0.93252	0.03	0	0	pdb2mju.ent,A,0.1796;pdb4cq1.ent,B,0.2969;pdb4cq1.ent,D,0.2969;pdb4cq1.ent,G,0.2969;pdb4cq1.ent,H,0.2989;pdb4cq1.ent,E,0.2991;pdb4cq1.ent,F,0.3004;pdb4cq1.ent,A,0.3025;pdb4cq1.ent,C,0.3069	0.2991	1	0.554598	NA	NA	open /pdb/mj/pdb2mju.ent.gz;color red :435.A:451.A:487.A:492.A;
COAD_READ	TF	ENST00000402696.3	2094	pdb3skp.ent	A	2.062	1	62:394:395:594:681	62:394:395:594:681	NA:37:38:237:324	22.44	0.1868	0.675776	0.78425	0.93252	0.03	0	0	pdb3skp.ent,A,0.1868;pdb2hau.ent,B,0.2073;pdb3v89.ent,B,0.2084;pdb2hau.ent,A,0.2106;pdb2hav.ent,B,0.2161;pdb3s9n.ent,D,0.2245;pdb2hav.ent,A,0.23;pdb3s9m.ent,C,0.2332;pdb3s9l.ent,C,0.2343;pdb3s9l.ent,D,0.2366;pdb3s9m.ent,D,0.2371;pdb1h76.ent,A,0.2381;pdb3v83.ent,C,0.2439;pdb3v83.ent,B,0.249;pdb3v83.ent,D,0.255;pdb3v83.ent,E,0.2567;pdb3v8x.ent,B,0.2591;pdb3v83.ent,A,0.2616;pdb3v83.ent,F,0.2618;pdb4…	0.2106	1	0.564	NA	NA	open /pdb/sk/pdb3skp.ent.gz;color red :375.A:376.A:575.A:662.A;
COAD_READ	SMAD3	ENST00000439724.3	1143	pdb1mk2.ent	A	1.929	1	105:134:195:224:296:297:350:376	105:134:195:224:296:297:350:376	NA:NA:20:49:121:122:175:NA	18.57	0.188	0.677272	0.37281	0.83591	0.03	0	0	pdb1mk2.ent,A,0.188;pdb1mjs.ent,A,0.2351;pdb1u7f.ent,C,0.7935;pdb1u7f.ent,A,0.8039	0.2351	1	0.564	0.471221	NA	open /pdb/mk/pdb1mk2.ent.gz;color red :238.A:267.A:339.A:340.A:393.A;
COAD_READ	PDE2A	ENST00000334456.5	2823	pdb3ibj.ent	A	1.422	1	131:549:559:790:844:867:908	131:549:559:790:844:867:908	NA:321:331:562:NA:628:NA	41.26	0.1942	0.688091	0.45665	0.858542	0.03	0	0	pdb3ibj.ent,A,0.1942;pdb3ibj.ent,B,0.1957;pdb1z1l.ent,A,0.8228;pdb4htz.ent,D,0.9213;pdb4htx.ent,A,0.9217;pdb3itu.ent,C,0.9232;pdb3itu.ent,D,0.9241;pdb4htx.ent,D,0.9246;pdb4jib.ent,A,0.9267;pdb4jib.ent,C,0.9267;pdb4jib.ent,D,0.9272;pdb4htz.ent,A,0.9284;pdb3itu.ent,A,0.93;pdb4htz.ent,B,0.93;pdb4htx.ent,C,0.9301;pdb4htz.ent,C,0.9305;pdb4jib.ent,B,0.9309;pdb3itu.ent,B,0.9312;pdb4htx.ent,B,0.9395;pdb3…	0.9246	1	0.576727	NA	NA	open /pdb/ib/pdb3ibj.ent.gz;color red :549.A:559.A:790.A:867.A;
COAD_READ	MAP2K7	ENST00000397979.3	1257	pdb2dyl.ent	A	1.537	1	72:152:162:190:243:243:248:327:399:409	72:152:162:190:243:248:327:399:409	NA:44:54:82:135:140:197:269:NA	22.7	0.1952	0.6888	0.29878	0.803905	0.04	0	0	pdb2dyl.ent,A,0.1952	0.1952	1	0.576727	0.482995	0.445811	open /pdb/dy/pdb2dyl.ent.gz;color red :168.A:178.A:206.A:259.A:259.A:264.A:343.A:415.A;
COAD_READ	RFC1	ENST00000381897.1	3444	pdb1sxj.ent	A	2.601	0.982	143:383:505:624:693:724:1125	143:383:505:624:693:724:1125	NA:NA:NA:39:101:130:NA	25.72	0.1967	0.689146	0.39123	0.854947	0.03	0	0	pdb1sxj.ent,A,0.1967	0.1967	1	NA	NA	NA	open /pdb/sx/pdb1sxj.ent.gz;color red :333.A:395.A:428.A;
COAD_READ	RPA1	ENST00000254719.5	1848	pdb4c2m.ent	P	1.511	0.876	72:286:393:412:434:453:513	72:286:393:412:434:453:513	99:537:641:NA:689:708:753	47.79	0.1991	0.689146	0.17013	0.696287	0.03	0	0	pdb4c2m.ent,P,0.1991;pdb4c2m.ent,A,0.1998;pdb4c3h.ent,A,0.2385;pdb1fgu.ent,B,0.3767;pdb1fgu.ent,A,0.6337;pdb1jmc.ent,A,0.7376;pdb4c3j.ent,A,0.8466;pdb4c3i.ent,A,0.8878	0.8466	1	0.57947	0.486409	0.445811	open /pdb/c2/pdb4c2m.ent.gz;color red :99.P:607.P:711.P:759.P:778.P:823.P;
COAD_READ	FLG	ENST00000368799.1	12183	pdb4nks.ent	A	15.321	1	150:242:316:782:788:865:880:897:1130:1300:1437:1525:1644:1678:1700:1918:2210:2538:2555:2882:3111:3334:3382:3504:3891:4046	150:242:316:782:788:865:880:897:1130:1300:1437:1525:1644:1678:1700:1918:2210:2538:2555:2882:3111:3334:3382:3504:3891:4046	NA:NA:NA:NA:NA:NA:NA:NA:NA:NA:91:NA:NA:NA:NA:NA:NA:NA:NA:NA:200:NA:NA:NA:NA:258	19.19	0.2018	0.694999	0.49382	0.858542	0.1	0	0	pdb4nks.ent,A,0.2018;pdb3kxx.ent,B,0.2317;pdb3kxx.ent,A,0.2342;pdb4nka.ent,A,0.273;pdb3rhx.ent,A,0.2895;pdb1fgi.ent,A,0.2944;pdb3ky2.ent,A,0.3005;pdb3tt0.ent,A,0.3081;pdb3c4f.ent,A,0.3232;pdb3c4f.ent,B,0.3276;pdb3gql.ent,B,0.3541;pdb4f65.ent,A,0.364;pdb3gqi.ent,A,0.3694;pdb3js2.ent,A,0.4195;pdb3ojv.ent,D,0.6333;pdb3ojv.ent,C,0.6394;pdb1cvs.ent,C,0.6398;pdb1evt.ent,D,0.6516;pdb1fq9.ent,C,0.6663;pd…	0.364	1	NA	NA	NA	open /pdb/nk/pdb4nks.ent.gz;color red :568.A:697.A:755.A;
COAD_READ	C5	ENST00000223642.1	5028	pdb4a5w.ent	A	1.893	1	147:265:812:1058	147:265:812:1058	126:244:698:NA	34.1	0.2054	0.701783	0.45999	0.858542	0.03	0	0	pdb4a5w.ent,A,0.2054;pdb4e0s.ent,A,0.2317;pdb3cu7.ent,A,0.2335;pdb3cu7.ent,B,0.2381;pdb3kls.ent,A,0.2401;pdb3kls.ent,B,0.2405;pdb3prx.ent,C,0.2425;pdb3km9.ent,B,0.2449;pdb3km9.ent,A,0.2457;pdb3pvm.ent,A,0.2525;pdb3pvm.ent,C,0.2702;pdb3prx.ent,A,0.2721	0.2449	1	NA	NA	NA	open /pdb/a5/pdb4a5w.ent.gz;color red :147.A:265.A:812.A;
COAD_READ	PAX6	ENST00000379107.2	1308	pdb6pax.ent	A	3.271	1	86:96:139:353:363:401	86:96:139:353:363:401	69:79:122:NA:NA:NA	19.23	0.2123	0.719986	0.7647	0.930926	0.04	0	0	pdb6pax.ent,A,0.2123	0.2123	1	NA	NA	NA	open /pdb/pa/pdb6pax.ent.gz;color red :69.A:79.A:122.A;
COAD_READ	RASA1	ENST00000512763.1	2640	pdb1wer.ent	A	3.117	1	27:27:114:260:367:582:588:596:604:768:837	27:114:260:367:582:588:596:604:768:837	NA:NA:NA:NA:32:38:46:54:218:NA	23.05	0.2124	0.719986	0.84464	0.941805	0.04	0	0	pdb1wer.ent,A,0.2124;pdb1wq1.ent,G,0.2409	0.2409	1	0.6136	0.512415	NA	open /pdb/we/pdb1wer.ent.gz;color red :749.A:755.A:763.A:771.A:935.A;
COAD_READ	YTHDC2	ENST00000161863.4	4290	pdb2yu6.ent	A	10.135	1	295:323:481:959:1136:1318:1318:1415	295:323:481:959:1136:1318:1415	NA:NA:NA:NA:NA:38:135	15.06	0.2134	0.720539	0.78213	0.93252	0.04	0	0	pdb2yu6.ent,A,0.2134	0.2134	1	NA	NA	NA	open /pdb/yu/pdb2yu6.ent.gz;color red :38.A:38.A:135.A;
COAD_READ	FGFR2	ENST00000358487.5	2463	pdb1e0o.ent	B	4.162	1	6:44:139:203:253:345:497:550:737	6:44:139:203:253:345:497:550:737	NA:NA:NA:55:105:182:NA:NA:NA	22.68	0.2251	0.729	0.63908	0.90627	0.03	1	Oncogene	pdb1e0o.ent,B,0.2251;pdb1iil.ent,H,0.2285;pdb1iil.ent,G,0.2338;pdb1e0o.ent,D,0.2362;pdb1nun.ent,B,0.2413;pdb1ev2.ent,H,0.2416;pdb1djs.ent,A,0.2422;pdb1ii4.ent,H,0.2424;pdb4j23.ent,A,0.244;pdb1ii4.ent,G,0.2445;pdb1ii4.ent,F,0.2453;pdb3ojm.ent,B,0.2459;pdb3oj2.ent,C,0.2474;pdb1ev2.ent,F,0.2482;pdb1iil.ent,F,0.2492;pdb1iil.ent,E,0.2498;pdb1ev2.ent,E,0.2516;pdb1ii4.ent,E,0.2534;pdb3oj2.ent,D,0.2548;p…	0.2424	1	NA	NA	NA	open /pdb/e0/pdb1e0o.ent.gz;color red :203.B:253.B:345.B;
COAD_READ	KIF7	ENST00000394412.3	4029	pdb2xt3.ent	A	4.473	1	73:75:308:782:834:862:928:1021	73:75:308:782:834:862:928:1021	62:64:261:NA:NA:NA:NA:NA	19.86	0.2267	0.729	0.4885	0.858542	0.04	0	0	pdb2xt3.ent,A,0.2267;pdb4a14.ent,A,0.231	0.2267	1	NA	NA	NA	open /pdb/xt/pdb2xt3.ent.gz;color red :70.A:72.A:305.A;
COAD_READ	MGA	ENST00000570161.1	9195	pdb3l4u.ent	A	3.546	0.976	250:611:1380:1561:1848:2101:2435:2492:2861	250:611:1380:1561:1848:2101:2435:2492:2861	NA:106:NA:249:319:444:NA:618:NA	31.85	0.2293	0.729	0.52087	0.873429	0.06	0	0	pdb3l4u.ent,A,0.2293;pdb3l4v.ent,A,0.2334;pdb3l4w.ent,A,0.6454	0.2334	1	0.614123	0.514811	NA	open /pdb/l4/pdb3l4u.ent.gz;color red :112.A:255.A:325.A:450.A:624.A;
COAD_READ	NLRP10	ENST00000328600.2	1965	pdb2m5v.ent	A	6.412	0.98	25:74:98:336:350:357:406:502	25:74:98:336:350:357:406:502	27:76:100:NA:NA:NA:NA:NA	13.59	0.2293	0.729	0.37889	0.842957	0.03	0	0	pdb2m5v.ent,A,0.2293	0.2293	1	NA	NA	NA	open /pdb/m5/pdb2m5v.ent.gz;color red :27.A:76.A:100.A;
COAD_READ	CYP1B1	ENST00000407341.1	1629	pdb3pm0.ent	A	1.181	1	53:257:259:473	53:257:259:473	NA:190:192:402	23.69	0.2336	0.729	0.65218	0.912579	0.03	0	0	pdb3pm0.ent,A,0.2336	0.2336	1	NA	NA	NA	open /pdb/pm/pdb3pm0.ent.gz;color red :257.A:259.A:473.A;
COAD_READ	IFIH1	ENST00000263642.2	3075	pdb4gl2.ent	A	1.698	1	317:520:586:613:622:760:771:779:924:941	317:520:586:613:622:760:771:779:924:941	12:199:260:287:296:395:406:414:546:563	34.48	0.2336	0.729	0.02695	0.417437	0.04	0	0	pdb4gl2.ent,A,0.2336;pdb4gl2.ent,B,0.2365	0.2365	1	0.614123	0.514811	0.501267	open /pdb/gl/pdb4gl2.ent.gz;color red :317.A:520.A:586.A:613.A:622.A:760.A:771.A:779.A:924.A:941.A;
COAD_READ	MAPK10	ENST00000359221.3	1392	pdb4h39.ent	A	1.362	1	124:204:227:290:320:416:425	124:204:227:290:320:416:425	80:160:172:235:NA:NA:NA	24.05	0.2363	0.729	0.27602	0.782292	0.03	0	0	pdb4h39.ent,A,0.2363;pdb3oxi.ent,A,0.2517;pdb4h3b.ent,C,0.2579;pdb4h36.ent,A,0.2677;pdb4h3b.ent,A,0.2722;pdb3ptg.ent,A,0.4653;pdb1pmv.ent,A,0.4874;pdb3rtp.ent,A,0.4908;pdb2zdt.ent,A,0.5003;pdb3g9l.ent,X,0.5023;pdb3cgf.ent,A,0.5051;pdb3g9n.ent,A,0.5053;pdb3kvx.ent,A,0.5092;pdb3v6r.ent,B,0.5092;pdb3tti.ent,A,0.5103;pdb1pmq.ent,A,0.5141;pdb3v6s.ent,B,0.5145;pdb1jnk.ent,A,0.5156;pdb2p33.ent,A,0.5169;…	0.2517	1	0.614123	NA	NA	open /pdb/h3/pdb4h39.ent.gz;color red :124.A:204.A:227.A:290.A;
COAD_READ	HK1	ENST00000298649.3	2748	pdb1qha.ent	A	1.013	0.999	9:44:391:587:754:775	9:44:391:587:754:775	NA:34:381:577:744:765	42.31	0.2374	0.729	0.92789	0.975597	0.03	0	0	pdb1qha.ent,A,0.2374;pdb1qha.ent,B,0.2538;pdb4fpa.ent,B,0.2575;pdb4foe.ent,B,0.2591;pdb4foe.ent,A,0.2599;pdb1hkb.ent,B,0.2605;pdb4fpb.ent,A,0.2613;pdb1hkc.ent,A,0.262;pdb4fpb.ent,B,0.2622;pdb4foi.ent,A,0.2656;pdb4f9o.ent,A,0.2688;pdb4f9o.ent,B,0.2707;pdb1hkb.ent,A,0.272;pdb4foi.ent,B,0.2729;pdb4fpa.ent,A,0.2753;pdb1dgk.ent,N,0.2839;pdb1cza.ent,N,0.2936	0.2575	1	0.614123	0.514811	NA	open /pdb/qh/pdb1qha.ent.gz;color red :45.A:392.A:588.A:755.A:776.A;
COAD_READ	CTNND1	ENST00000529919.1	2814	pdb3l6x.ent	A	2.159	1	35:264:354:475:489:519:592:626:780	35:264:354:475:489:519:592:626:780	NA:NA:NA:118:132:NA:225:NA:362	28	0.2397	0.729	0.1599	0.687129	0.05	0	0	pdb3l6x.ent,A,0.2397;pdb3l6y.ent,A,0.3887;pdb3l6y.ent,C,0.4467;pdb3l6y.ent,E,0.4611	0.4611	1	0.614123	NA	NA	open /pdb/l6/pdb3l6x.ent.gz;color red :475.A:489.A:592.A:774.A;
COAD_READ	PGR	ENST00000528960.1	2292	pdb2ovh.ent	A	3.14	0.502	109:347:629:680:701:718:760	109:347:629:680:701:718:760	NA:NA:NA:39:60:77:164	20.4	0.2425	0.729	0.53828	0.875917	0.03	0	0	pdb2ovh.ent,A,0.2425	0.2425	1	0.614123	NA	NA	open /pdb/ov/pdb2ovh.ent.gz;color red :719.A:740.A:757.A:844.A;
COAD_READ	NLRX1	ENST00000525863.1	2763	pdb3un9.ent	B	3.129	0.833	92:223:313:339:599:647:703:707:770:830	92:223:313:339:599:647:703:707:770:830	NA:NA:NA:NA:NA:NA:37:41:104:164	22.61	0.2513	0.736025	0.43883	0.858542	0.03	0	0	pdb3un9.ent,B,0.2513;pdb3un9.ent,A,0.2551;pdb3un9.ent,C,0.2812	0.2513	1	0.617623	NA	NA	open /pdb/un/pdb3un9.ent.gz;color red :703.B:707.B:770.B:830.B;
COAD_READ	NRXN1	ENST00000401669.2	4521	pdb3qcw.ent	A	2.167	1	118:161:164:231:463:540:689:745:789:813:895:1169:1186:1199:1257:1332:1442	118:161:164:231:463:540:689:745:789:813:895:1169:1186:1199:1257:1332:1442	NA:NA:NA:NA:175:252:401:457:NA:516:598:NA:NA:NA:NA:NA:NA	37.64	0.2518	0.736025	0.6046	0.891371	0.06	0	0	pdb3qcw.ent,A,0.2518;pdb3qcw.ent,B,0.2558;pdb3r05.ent,A,0.2633;pdb3b3q.ent,E,0.2862;pdb3b3q.ent,F,0.2868;pdb3poy.ent,A,0.2912;pdb3vkf.ent,C,0.2962;pdb3vkf.ent,D,0.3109;pdb2r16.ent,A,0.3139;pdb3r05.ent,B,0.3677	0.2912	1	0.617623	0.522553	0.529294	open /pdb/qc/pdb3qcw.ent.gz;color red :470.A:547.A:696.A:752.A:820.A:902.A;
COAD_READ	ERBB3	ENST00000267101.3	4026	pdb3p11.ent	A	2.65	1	104:221:258:355:475:568:669:931	104:221:258:355:475:568:669:931	78:195:232:329:449:NA:NA:NA	39.36	0.2548	0.736025	0.0918	0.594284	0.03	0	0	pdb3p11.ent,A,0.2548;pdb1m6b.ent,B,0.3232;pdb1m6b.ent,A,0.3265;pdb4leo.ent,C,0.33;pdb4p59.ent,A,0.3491	0.3232	1	0.619155	0.523153	NA	open /pdb/p1/pdb3p11.ent.gz;color red :85.A:202.A:239.A:336.A:456.A;
COAD_READ	CUL1	ENST00000409469.1	2328	pdb4f52.ent	C	3.051	1	146:321:466:646:646:733	146:321:466:646:733	NA:NA:34:212:NA	22.48	0.2553	0.736025	0.5615	0.878422	0.04	0	0	pdb4f52.ent,C,0.2553;pdb4f52.ent,A,0.275;pdb1u6g.ent,A,0.5295;pdb1ldj.ent,A,0.542;pdb1ldk.ent,B,0.6197;pdb3rtr.ent,A,0.6222;pdb3rtr.ent,E,0.6317;pdb3rtr.ent,G,0.6364;pdb3rtr.ent,C,0.6852	0.6222	1	NA	NA	NA	open /pdb/f5/pdb4f52.ent.gz;color red :466.C:646.C:646.C;
COAD_READ	TCERG1	ENST00000296702.5	3294	pdb3hfh.ent	B	7.17	1	39:262:329:350:459:693:709:738:757:1017:1065	39:262:329:350:459:693:709:738:757:1017:1065	NA:NA:NA:NA:NA:32:46:65:81:NA:NA	33.44	0.2556	0.736025	0.57548	0.881864	0.06	0	0	pdb3hfh.ent,B,0.2556	0.2556	1	0.619155	NA	NA	open /pdb/hf/pdb3hfh.ent.gz;color red :693.B:709.B:738.B:757.B;
COAD_READ	MMP9	ENST00000372330.3	2121	pdb1l6j.ent	A	1.743	1	56:89:108:406:446:598:681	56:89:108:406:446:598:681	NA:50:69:367:NA:NA:NA	24.95	0.2601	0.739664	0.9278	0.975597	0.03	0	0	pdb1l6j.ent,A,0.2601	0.2601	1	NA	NA	NA	open /pdb/l6/pdb1l6j.ent.gz;color red :89.A:108.A:406.A;
COAD_READ	BMPR2	ENST00000374580.4	3114	pdb3g2f.ent	B	3.457	1	90:122:340:367:378:391:481:522:536:780:873	90:122:340:367:378:391:481:522:536:780:873	NA:NA:142:NA:167:180:269:NA:NA:NA:NA	22.19	0.2603	0.739664	0.10505	0.621373	0.09	0	0	pdb3g2f.ent,B,0.2603;pdb3g2f.ent,A,0.2622	0.2603	1	0.626648	NA	NA	open /pdb/g2/pdb3g2f.ent.gz;color red :340.B:378.B:391.B:481.B;
COAD_READ	PTPN3	ENST00000412145.1	2346	pdb2b49.ent	A	3.015	1	69:89:225:585:764:769	69:89:225:585:764:769	NA:NA:NA:71:250:255	19.43	0.2644	0.742752	0.9923	0.993454	0.03	0	0	pdb2b49.ent,A,0.2644	0.2644	1	NA	NA	NA	open /pdb/b4/pdb2b49.ent.gz;color red :716.A:895.A:900.A;
COAD_READ	PIK3CG	ENST00000496166.1	3306	pdb4j6i.ent	A	1.478	1	26:53:56:78:162:172:295:359:517:525:545:555:690:875:1021:1052:1073	26:53:56:78:162:172:295:359:517:525:545:555:690:875:1021:1052:1073	NA:NA:NA:NA:20:30:137:167:294:300:303:313:448:633:NA:NA:NA	35.24	0.2652	0.742752	0.91814	0.974103	0.05	0	0	pdb4j6i.ent,A,0.2652;pdb1he8.ent,A,0.2756;pdb4ezj.ent,A,0.3258;pdb3r7r.ent,A,0.335;pdb1e7v.ent,A,0.3376;pdb1e90.ent,A,0.3393;pdb1e8w.ent,A,0.3471;pdb1e8x.ent,A,0.3516;pdb3dpd.ent,A,0.3548;pdb3s2a.ent,A,0.3709;pdb3apc.ent,A,0.3713;pdb4flh.ent,A,0.3788;pdb4dk5.ent,A,0.379;pdb3apf.ent,A,0.3822;pdb3apd.ent,A,0.3853;pdb4fhk.ent,A,0.391;pdb4kz0.ent,A,0.4005;pdb4hle.ent,A,0.4028;pdb3qar.ent,A,0.4035;pdb…	0.5761	1	0.631848	0.532916	0.535996	open /pdb/j6/pdb4j6i.ent.gz;color red :162.A:172.A:295.A:359.A:517.A:525.A:528.A:555.A:690.A:875.A;
COAD_READ	FOLH1	ENST00000256999.2	2250	pdb1z8l.ent	C	1.078	0.999	17:436:437:508:589:608	17:436:437:508:589:608	NA:381:382:453:534:553	30.16	0.2657	0.742752	0.37142	0.835754	0.03	0	0	pdb1z8l.ent,C,0.2657;pdb1z8l.ent,A,0.2731;pdb1z8l.ent,D,0.2743;pdb4ngt.ent,A,0.2782;pdb1z8l.ent,B,0.2784;pdb4oc3.ent,A,0.2819;pdb4jyw.ent,A,0.2824;pdb4ngq.ent,A,0.2826;pdb2xef.ent,A,0.2843;pdb3sje.ent,A,0.2849;pdb3d7h.ent,A,0.2851;pdb3d7g.ent,A,0.2855;pdb3sjx.ent,A,0.2858;pdb2xej.ent,A,0.2873;pdb3d7d.ent,A,0.2874;pdb3bi1.ent,A,0.2885;pdb4ngn.ent,A,0.2892;pdb4ngp.ent,A,0.2895;pdb2or4.ent,A,0.2897;…	0.3001	1	0.631848	0.532916	NA	open /pdb/z8/pdb1z8l.ent.gz;color red :436.C:437.C:508.C:589.C:608.C;
COAD_READ	OTC	ENST00000039007.4	1062	pdb1fvo.ent	B	1.1	0.997	46:72:92:92:141:205:227:259:280:312	46:72:92:141:205:227:259:280:312	13:39:59:108:172:194:226:247:279	24.02	0.2706	0.744366	0.41145	0.858542	0.04	0	0	pdb1fvo.ent,B,0.2706;pdb1c9y.ent,A,0.2756;pdb1ep9.ent,A,0.2764;pdb1oth.ent,A,0.2855;pdb1fb5.ent,A,0.4012;pdb1fvo.ent,A,0.8406	0.2764	1	0.634976	0.532916	0.535996	open /pdb/fv/pdb1fvo.ent.gz;color red :46.B:72.B:92.B:92.B:141.B:205.B:227.B:259.B:280.B:312.B;
COAD_READ	RARB	ENST00000383772.4	1207	pdb4jyg.ent	B	1.675	0.946	69:187:240:278:323:385	69:187:240:278:323:385	NA:12:65:103:148:210	21.32	0.2785	0.752768	0.48538	0.858542	0.03	0	0	pdb4jyg.ent,B,0.2785;pdb4dm8.ent,A,0.2846;pdb4jyh.ent,A,0.2865;pdb4jyi.ent,B,0.2909;pdb4dm6.ent,A,0.2964;pdb4jyg.ent,A,0.2967;pdb4jyi.ent,A,0.298;pdb4jyh.ent,B,0.3024;pdb1xap.ent,A,0.3666	0.3666	1	0.636088	0.542934	NA	open /pdb/jy/pdb4jyg.ent.gz;color red :180.B:233.B:271.B:316.B:378.B;
COAD_READ	APLP1	ENST00000586861.1	1932	pdb3pmr.ent	A	3.297	1	147:148:173:197:255:314:423:434:586:638	147:148:173:197:255:314:423:434:586:638	NA:NA:NA:NA:NA:29:138:149:NA:NA	25.85	0.2817	0.757949	0.44626	0.858542	0.03	0	0	pdb3pmr.ent,A,0.2817;pdb3qmk.ent,A,0.2919;pdb3q7l.ent,A,0.2924;pdb3qmk.ent,B,0.2995;pdb3pmr.ent,B,0.3028;pdb3q7g.ent,B,0.3041;pdb3q7l.ent,B,0.3067;pdb3q7g.ent,A,0.311	0.3067	1	NA	NA	NA	open /pdb/pm/pdb3pmr.ent.gz;color red :382.A:491.A:502.A;
COAD_READ	TNPO1	ENST00000506351.2	2670	pdb1qbk.ent	B	1.039	0.999	207:237:300:463:567:813:883	207:237:300:463:567:813:883	201:230:290:445:546:781:849	43.94	0.2855	0.759175	0.66696	0.912579	0.03	0	0	pdb1qbk.ent,B,0.2855;pdb2z5k.ent,A,0.3291;pdb2z5n.ent,A,0.3486;pdb2z5j.ent,A,0.3762;pdb2h4m.ent,B,0.3938;pdb2ot8.ent,B,0.4119;pdb2h4m.ent,A,0.4189;pdb4fdd.ent,A,0.421;pdb4oo6.ent,A,0.4466;pdb4fq3.ent,A,0.4486;pdb4jlq.ent,A,0.4619;pdb2ot8.ent,A,0.4659;pdb2qmr.ent,A,0.4667;pdb2z5m.ent,A,0.468;pdb2qmr.ent,D,0.4834;pdb2z5o.ent,A,0.4846;pdb2qmr.ent,C,0.5187;pdb2qmr.ent,B,0.5617	0.4834	1	0.640586	0.546133	0.55484	open /pdb/qb/pdb1qbk.ent.gz;color red :207.B:237.B:300.B:463.B:567.B:813.B:883.B;
COAD_READ	GPSM2	ENST00000264126.3	2052	pdb3sf4.ent	A	1.924	1	42:73:148:273:649	42:73:148:273:649	23:54:129:247:NA	29.08	0.2918	0.759175	0.7871	0.93252	0.03	0	0	pdb3sf4.ent,A,0.2918;pdb3sf4.ent,C,0.3157;pdb3sf4.ent,B,0.3159	0.3159	1	0.642949	NA	NA	open /pdb/sf/pdb3sf4.ent.gz;color red :35.A:66.A:141.A:266.A;
COAD_READ	PTPRZ1	ENST00000393386.2	6945	pdb3jxf.ent	A	8.634	1	205:237:241:511:520:612:612:617:633:791:833:1192:1426:1711:1763:1825:1972:2280	205:237:241:511:520:612:617:633:791:833:1192:1426:1711:1763:1825:1972:2280	172:204:208:NA:NA:NA:NA:NA:NA:NA:NA:NA:NA:NA:NA:NA:NA	20.48	0.294	0.759175	0.41554	0.858542	0.07	0	0	pdb3jxf.ent,A,0.294;pdb3jxf.ent,B,0.2996;pdb3s97.ent,A,0.3216;pdb3s97.ent,B,0.3249	0.294	1	NA	NA	NA	open /pdb/jx/pdb3jxf.ent.gz;color red :205.A:237.A:241.A;
COAD_READ	TIAM1	ENST00000286827.3	4773	pdb4k2p.ent	B	6.681	1	13:32:195:220:220:265:272:494:495:533:640:817:924:969:984:1003:1053:1430:1502	13:32:195:220:265:272:494:495:533:640:817:924:969:984:1003:1053:1430:1502	NA:NA:NA:NA:NA:NA:62:63:101:208:NA:NA:NA:NA:NA:NA:NA:NA	21.91	0.2944	0.759175	0.43021	0.858542	0.06	0	0	pdb4k2p.ent,B,0.2944;pdb4k2p.ent,D,0.3005;pdb4k2p.ent,A,0.3006;pdb4k2p.ent,C,0.3123;pdb4k2o.ent,A,0.324	0.2944	1	0.645034	NA	NA	open /pdb/k2/pdb4k2p.ent.gz;color red :494.B:495.B:533.B:640.B;
COAD_READ	CHRNA4	ENST00000370263.4	1881	pdb2lly.ent	A	4.672	1	164:165:176:253:271:276:478:496	164:165:176:253:271:276:478:496	NA:NA:NA:14:32:37:NA:NA	18.86	0.2987	0.767704	0.08692	0.579696	0.03	0	0	pdb2lly.ent,A,0.2987	0.2987	1	NA	NA	NA	open /pdb/ll/pdb2lly.ent.gz;color red :17.A:35.A:40.A;
COAD_READ	FHOD1	ENST00000258201.4	3492	pdb3dad.ent	A	3.59	1	122:148:196:263:376:386:476:928	122:148:196:263:376:386:476:928	107:133:181:248:NA:NA:NA:NA	27.41	0.2999	0.768494	0.09909	0.613142	0.04	0	0	pdb3dad.ent,A,0.2999;pdb3dad.ent,B,0.3113	0.2999	1	0.653413	NA	NA	open /pdb/da/pdb3dad.ent.gz;color red :122.A:148.A:196.A:263.A;
COAD_READ	EPRS	ENST00000366923.3	4536	pdb4k88.ent	A	3.084	0.998	32:89:205:368:457:478:490:722:771:825:1023:1024:1079	32:89:205:368:457:478:490:722:771:825:1023:1024:1079	NA:NA:NA:NA:NA:NA:NA:NA:NA:NA:8:9:64	27.95	0.3044	0.770497	0.13493	0.642093	0.04	0	0	pdb4k88.ent,A,0.3044;pdb4k86.ent,A,0.316;pdb4k87.ent,A,0.3312	0.3044	1	NA	NA	NA	open /pdb/k8/pdb4k88.ent.gz;color red :23.A:24.A:79.A;
COAD_READ	MSH3	ENST00000265081.6	3411	pdb3thy.ent	B	1.511	1	57:249:637:678:787:1113	57:249:637:678:787:1113	NA:24:389:430:539:NA	35.07	0.3046	0.770497	0.80556	0.93252	0.03	0	0	pdb3thy.ent,B,0.3046;pdb3thx.ent,B,0.3091;pdb3thz.ent,B,0.3122;pdb3thw.ent,B,0.3145	0.3145	1	0.65632	NA	NA	open /pdb/th/pdb3thy.ent.gz;color red :240.B:628.B:669.B:778.B;
COAD_READ	DPP6	ENST00000404039.1	2403	pdb1xfd.ent	D	1.107	1	10:187:238:313:348:405:448:583:728:797	10:187:238:313:348:405:448:583:728:797	NA:125:176:251:286:343:386:521:666:NA	32.99	0.3109	0.770497	0.67695	0.912579	0.05	0	0	pdb1xfd.ent,D,0.3109;pdb1xfd.ent,C,0.3163;pdb1xfd.ent,A,0.3185;pdb1xfd.ent,B,0.3219	0.3109	1	0.658387	0.582492	0.588036	open /pdb/xf/pdb1xfd.ent.gz;color red :251.D:302.D:377.D:412.D:469.D:512.D:647.D:792.D;
COAD_READ	MYH14	ENST00000262269.8	6108	pdb2ycu.ent	A	2.115	0.995	11:71:427:454:482:487:856:955:974:1246:1568:1670:1783:1795:1867:2019	11:71:427:454:482:487:856:955:974:1246:1568:1670:1783:1795:1867:2019	NA:23:370:397:425:430:NA:NA:NA:NA:NA:NA:NA:NA:NA:NA	44.23	0.3111	0.770497	0.91998	0.974103	0.07	0	0	pdb2ycu.ent,A,0.3111	0.3111	1	0.658387	0.582492	NA	open /pdb/yc/pdb2ycu.ent.gz;color red :26.A:374.A:401.A:429.A:434.A;
COAD_READ	CHIT1	ENST00000491855.1	1161	pdb1hki.ent	A	1.058	1	40:57:88:161:285:359:359	40:57:88:161:285:359	19:36:67:140:264:338	24.74	0.314	0.770497	0.92191	0.974103	0.03	0	0	pdb1hki.ent,A,0.314;pdb1hkm.ent,A,0.3181;pdb1lg1.ent,A,0.3212;pdb1hkj.ent,A,0.322;pdb1hkk.ent,A,0.3286;pdb1waw.ent,A,0.3304;pdb1guv.ent,A,0.3325;pdb1lq0.ent,A,0.3374;pdb1wb0.ent,A,0.3426;pdb1lg2.ent,A,0.3655	0.3181	1	0.658387	0.582492	0.588036	open /pdb/hk/pdb1hki.ent.gz;color red :40.A:57.A:88.A:161.A:285.A:359.A:359.A;
COAD_READ	ABL1	ENST00000372348.2	3447	pdb2fo0.ent	A	2.469	1	75:171:396:635:937:1079:1114	75:171:396:635:937:1079:1114	10:106:331:NA:NA:NA:NA	27.44	0.315	0.770497	0.96417	0.990633	0.03	1	Oncogene	pdb2fo0.ent,A,0.315	0.315	1	NA	NA	NA	open /pdb/fo/pdb2fo0.ent.gz;color red :75.A:171.A:396.A;
COAD_READ	TSHZ3	ENST00000240587.4	3243	pdb2dmi.ent	A	9.391	1	84:201:219:224:241:241:313:325:432:483:571:599:711:729:737:773:791:793:805:815:824:824:847:983:1012:1066:1068	84:201:219:224:241:313:325:432:483:571:599:711:729:737:773:791:793:805:815:824:847:983:1012:1066:1068	NA:7:25:30:47:NA:NA:NA:NA:NA:NA:NA:NA:NA:NA:NA:NA:NA:NA:NA:NA:NA:NA:NA:NA	20.66	0.3169	0.772949	0.29748	0.803905	0.09	0	0	pdb2dmi.ent,A,0.3169	0.3169	1	0.660914	0.582492	NA	open /pdb/dm/pdb2dmi.ent.gz;color red :7.A:25.A:30.A:47.A:47.A;
COAD_READ	AP3D1	ENST00000355272.6	3645	pdb4afi.ent	A	7.832	0.948	53:245:270:777:825:911:1020:1049:1081:1094	53:245:270:777:825:911:1020:1049:1081:1094	NA:NA:NA:63:80:94:109:132:NA:NA	20.44	0.3205	0.777325	0.69201	0.913293	0.03	0	0	pdb4afi.ent,A,0.3205;pdb4afi.ent,B,0.3427	0.3205	1	0.664032	0.583552	NA	open /pdb/af/pdb4afi.ent.gz;color red :81.A:98.A:112.A:127.A:150.A;
COAD_READ	EBF1	ENST00000380654.4	1680	pdb3lyr.ent	A	2.74	0.887	70:79:208:321:422:488	70:79:208:321:422:488	48:57:199:NA:NA:NA	19.98	0.3293	0.78977	0.71538	0.922277	0.03	1	0	pdb3lyr.ent,A,0.3293	0.3293	1	NA	NA	NA	open /pdb/ly/pdb3lyr.ent.gz;color red :70.A:79.A:231.A;
COAD_READ	KDM2A	ENST00000529006.2	3486	pdb2yu1.ent	A	3.008	1	148:162:360:733:821:1045	148:162:360:733:821:1045	113:127:314:NA:NA:NA	24.73	0.3326	0.793383	0.7448	0.926956	0.03	0	0	pdb2yu1.ent,A,0.3326;pdb2yu2.ent,A,0.337	0.337	1	NA	NA	NA	open /pdb/yu/pdb2yu1.ent.gz;color red :148.A:162.A:360.A;
COAD_READ	NAALAD2	ENST00000534061.1	2220	pdb3fed.ent	A	1.071	1	80:131:286:368:441:578:604:613:664:700:719	80:131:286:368:441:578:604:613:664:700:719	35:NA:238:319:392:529:555:564:615:651:670	31.92	0.3378	0.793383	0.65179	0.912579	0.04	0	0	pdb3fed.ent,A,0.3378;pdb3fee.ent,A,0.4958;pdb3ff3.ent,A,0.504;pdb3fec.ent,A,0.5093	0.5093	1	0.67474	0.594966	0.602195	open /pdb/fe/pdb3fed.ent.gz;color red :80.A:286.A:368.A:441.A:578.A:604.A:613.A:664.A:700.A:719.A;
COAD_READ	A2M	ENST00000318602.7	4422	pdb4acq.ent	A	1.579	1	88:174:176:229:452:799:1002:1029:1064:1240:1401	88:174:176:229:452:799:1002:1029:1064:1240:1401	62:148:150:203:426:734:NA:NA:NA:NA:NA	44.43	0.3386	0.793383	0.83637	0.940225	0.04	0	0	pdb4acq.ent,A,0.3386;pdb4acq.ent,C,0.3524;pdb4acq.ent,D,0.3576;pdb4acq.ent,B,0.3607	0.3386	1	0.67474	0.594966	0.602195	open /pdb/ac/pdb4acq.ent.gz;color red :88.A:174.A:176.A:229.A:452.A:799.A;
COAD_READ	CSNK1D	ENST00000398519.5	1281	pdb4kba.ent	C	1.538	1	95:115:165:238:274:279	95:115:165:238:274:279	89:109:NA:222:258:263	23.29	0.3386	0.793383	0.11389	0.621373	0.03	0	0	pdb4kba.ent,C,0.3386;pdb4kb8.ent,C,0.3426;pdb4kb8.ent,A,0.3688;pdb4kba.ent,A,0.3723;pdb3uyt.ent,D,0.3764;pdb4kbc.ent,A,0.5182;pdb3uzp.ent,A,0.5387;pdb4hnf.ent,A,0.5489;pdb4hgt.ent,B,0.5663;pdb3uzp.ent,B,0.5766;pdb3uys.ent,B,0.5857;pdb3uys.ent,D,0.589;pdb4hgt.ent,A,0.5965;pdb4kbk.ent,A,0.5995;pdb3uys.ent,A,0.6001;pdb4kbc.ent,B,0.603;pdb4kba.ent,B,0.6041;pdb4kbk.ent,C,0.6062;pdb3uys.ent,C,0.607;pdb…	0.589	1	0.67474	0.594966	NA	open /pdb/kb/pdb4kba.ent.gz;color red :95.C:115.C:238.C:274.C:279.C;
COAD_READ	C8B	ENST00000371237.4	1773	pdb3ojy.ent	B	1.173	1	41:53:101:228:292:344:425:586	41:53:101:228:292:344:425:586	NA:NA:41:168:227:279:343:499	32.33	0.3391	0.793383	0.80012	0.93252	0.03	0	0	pdb3ojy.ent,B,0.3391	0.3391	1	0.67474	0.594966	0.602195	open /pdb/oj/pdb3ojy.ent.gz;color red :47.B:174.B:238.B:290.B:371.B:532.B;
COAD_READ	CDK12	ENST00000447079.4	4470	pdb4un0.ent	C	5.494	1	421:663:802:890:890:931:1009:1300	421:663:802:890:931:1009:1300	NA:NA:NA:165:205:NA:NA	23.31	0.3443	0.799076	0.02753	0.417437	0.06	1	0	pdb4un0.ent,C,0.3443;pdb4nst.ent,C,0.4313;pdb4nst.ent,A,0.4316;pdb4cxa.ent,C,0.8555;pdb4cxa.ent,A,0.8726	0.8726	1	NA	NA	NA	open /pdb/un/pdb4un0.ent.gz;color red :890.C:890.C:931.C;
COAD_READ	CFH	ENST00000367429.4	3693	pdb3gaw.ent	A	1.254	1	7:149:438:468:830	7:149:438:468:830	NA:131:420:450:812	48.07	0.3465	0.799076	0.42152	0.858542	0.04	0	0	pdb3gaw.ent,A,0.3465;pdb3gav.ent,A,0.384;pdb3gau.ent,A,0.6712;pdb1haq.ent,A,0.8037	0.3465	1	0.678347	NA	NA	open /pdb/ga/pdb3gaw.ent.gz;color red :149.A:438.A:468.A:830.A;
COAD_READ	SI	ENST00000264382.3	5481	pdb3lpo.ent	A	2.099	1	291:661:921:925:937:1019:1103:1240	291:661:921:925:937:1019:1103:1240	230:600:860:864:NA:NA:NA:NA	34.26	0.357	0.799076	0.0148	0.30832	0.03	0	0	pdb3lpo.ent,A,0.357;pdb3lpp.ent,B,0.3606;pdb3lpo.ent,B,0.3609;pdb3lpp.ent,C,0.3614;pdb3lpp.ent,A,0.3663;pdb3lpp.ent,D,0.3732;pdb3lpo.ent,C,0.4029;pdb3lpo.ent,D,0.4467	0.357	1	0.678347	NA	NA	open /pdb/lp/pdb3lpo.ent.gz;color red :258.A:628.A:888.A:892.A;
COAD_READ	HSPA2	ENST00000247207.6	1917	pdb3i33.ent	A	1.679	1	31:55:56:172:262:311:540:598:622	31:55:56:172:262:311:540:598:622	27:51:52:168:258:307:NA:NA:NA	26.06	0.3639	0.799076	0.9774	0.991193	0.03	0	0	pdb3i33.ent,A,0.3639;pdb4fsv.ent,A,0.4205	0.3639	1	0.678347	0.619579	0.604481	open /pdb/i3/pdb3i33.ent.gz;color red :31.A:55.A:56.A:172.A:262.A:311.A;
COAD_READ	MYT1	ENST00000328439.1	3363	pdb3p1a.ent	A	3.986	0.972	105:226:309:501:515:623:665:709:830:984:1098	105:226:309:501:515:623:665:709:830:984:1098	NA:51:NA:NA:NA:144:187:206:NA:NA:NA	24.03	0.3659	0.799076	0.44332	0.858542	0.04	0	0	pdb3p1a.ent,A,0.3659	0.3659	1	0.678347	NA	NA	open /pdb/p1/pdb3p1a.ent.gz;color red :126.A:219.A:268.A:287.A;
COAD_READ	MAD1L1	ENST00000399654.2	2154	pdb4dzo.ent	A	6.181	1	36:108:175:576:621:638:671:671	36:108:175:576:621:638:671	NA:NA:NA:NA:24:41:72	22.72	0.3682	0.799076	0.94557	0.983256	0.03	0	0	pdb4dzo.ent,A,0.3682	0.3682	1	0.678347	NA	NA	open /pdb/dz/pdb4dzo.ent.gz;color red :621.A:638.A:669.A:669.A;
COAD_READ	CAND1	ENST00000545606.1	3690	pdb4a0c.ent	B	1.307	1	16:326:375:376:452:472:551:754:789:952:980:1174	16:326:375:376:452:472:551:754:789:952:980:1174	14:NA:334:335:397:417:496:699:NA:893:921:NA	53.08	0.3713	0.799076	0.35562	0.830004	0.04	0	0	pdb4a0c.ent,B,0.3713;pdb4a0c.ent,A,0.3717;pdb1u6g.ent,C,0.3853	0.3717	1	0.678347	0.619579	0.604481	open /pdb/a0/pdb4a0c.ent.gz;color red :16.B:375.B:376.B:452.B:472.B:551.B:754.B:952.B:980.B;
COAD_READ	SMAD2	ENST00000402690.2	1401	pdb1dev.ent	A	2.402	1	320:335:428	320:335:428	58:73:166	19.78	0.3714	0.799076	0.1372	0.642093	0.03	0	TSG	pdb1dev.ent,A,0.3714;pdb1u7v.ent,A,0.3805;pdb1khx.ent,A,0.3884;pdb1u7v.ent,C,0.4149;pdb1dev.ent,C,0.6069	0.4149	1	NA	NA	NA	open /pdb/de/pdb1dev.ent.gz;color red :320.A:335.A:428.A;
COAD_READ	CYFIP1	ENST00000560848.1	3759	pdb3p8c.ent	A	1.342	1	250:256:373:510:640:693:927:1049	250:256:373:510:640:693:927:1049	212:218:NA:453:574:627:861:NA	50.42	0.3741	0.799076	0.23632	0.750542	0.03	0	0	pdb3p8c.ent,A,0.3741;pdb4n78.ent,A,0.3803	0.3741	1	0.678347	0.619579	0.604481	open /pdb/p8/pdb3p8c.ent.gz;color red :250.A:256.A:510.A:640.A:693.A:927.A;
COAD_READ	TEK	ENST00000406359.4	3243	pdb4k0v.ent	A	2.101	0.916	61:242:364:499:603:644:1060	61:242:364:499:603:644:1060	39:220:385:NA:NA:NA:NA	33.09	0.3743	0.799076	0.59378	0.884257	0.04	0	0	pdb4k0v.ent,A,0.3743;pdb2gy7.ent,B,0.6189;pdb2gy5.ent,A,0.6335	0.6189	1	NA	NA	NA	open /pdb/k0/pdb4k0v.ent.gz;color red :61.A:242.A:407.A;
COAD_READ	PTGS1	ENST00000540753.1	1611	pdb3n8x.ent	A	1.032	0.963	33:152:179:281:320:350	33:152:179:281:320:350	28:147:174:276:315:345	30.02	0.3756	0.799076	0.22821	0.733258	0.03	0	0	pdb3n8x.ent,A,0.3756;pdb3n8x.ent,B,0.377;pdb1cqe.ent,B,0.3774;pdb1u67.ent,A,0.3789;pdb1pth.ent,B,0.3793;pdb3n8v.ent,A,0.3797;pdb1pgg.ent,B,0.3797;pdb1fe2.ent,A,0.3799;pdb1cqe.ent,A,0.3811;pdb1ht8.ent,B,0.3811;pdb1pth.ent,A,0.3817;pdb1pge.ent,A,0.382;pdb1ht5.ent,A,0.3839;pdb1q4g.ent,A,0.3849;pdb1ht5.ent,B,0.385;pdb3n8w.ent,A,0.3854;pdb3n8z.ent,A,0.3858;pdb2oye.ent,P,0.3861;pdb2oyu.ent,P,0.3867;pdb…	0.3913	1	0.678347	0.619579	0.604481	open /pdb/n8/pdb3n8x.ent.gz;color red :59.A:178.A:205.A:307.A:346.A:376.A;
COAD_READ	IL21R	ENST00000395754.4	1614	pdb3tgx.ent	C	2.569	1	9:81:143:206:263:478	9:81:143:206:263:478	NA:62:124:187:NA:NA	23.44	0.3768	0.799076	0.63165	0.902037	0.03	1	0	pdb3tgx.ent,C,0.3768;pdb3tgx.ent,I,0.3796;pdb3tgx.ent,K,0.3798;pdb3tgx.ent,O,0.3862;pdb3tgx.ent,G,0.3864;pdb3tgx.ent,A,0.3865;pdb3tgx.ent,M,0.3906;pdb3tgx.ent,E,0.3927	0.3862	1	NA	NA	NA	open /pdb/tg/pdb3tgx.ent.gz;color red :62.C:124.C:187.C;
COAD_READ	APC	ENST00000257430.4	8529	pdb3nmz.ent	A	7	1	44:230:402:640:640:805:834:845:1206:1327:1343:1360:1367:1404:1410:1414:1414:1434:1494:1569:1705:1879:1913:2046:2216:2307:2307:2311:2338:2360:2443:2464	44:230:402:640:805:834:845:1206:1327:1343:1360:1367:1404:1410:1414:1434:1494:1569:1705:1879:1913:2046:2216:2307:2311:2338:2360:2443:2464	NA:NA:74:310:NA:NA:NA:NA:NA:NA:NA:NA:NA:NA:NA:NA:NA:NA:NA:NA:NA:NA:NA:NA:NA:NA:NA:NA:NA	29.32	0.3809	0.803811	0.0221	0.3731	0.69	1	TSG	pdb3nmz.ent,A,0.3809;pdb3nmz.ent,B,0.3874;pdb3qhe.ent,A,0.4976;pdb3au3.ent,A,0.5877;pdb3qhe.ent,C,0.6096	0.4976	1	NA	NA	NA	open /pdb/nm/pdb3nmz.ent.gz;color red :402.A:640.A:640.A;
COAD_READ	ANK1	ENST00000396942.1	5715	pdb1n11.ent	A	4.713	1	34:71:149:239:399:479:618:679:1100:1145:1201:1281:1534:1576:1653	34:71:149:239:399:479:618:679:1100:1145:1201:1281:1534:1576:1653	NA:NA:NA:NA:NA:75:214:275:NA:NA:NA:NA:NA:NA:NA	34.82	0.3922	0.811741	0.68798	0.913293	0.04	0	0	pdb1n11.ent,A,0.3922	0.3922	1	NA	NA	NA	open /pdb/n1/pdb1n11.ent.gz;color red :479.A:618.A:679.A;
COAD_READ	INPPL1	ENST00000538751.1	3048	pdb3nr8.ent	B	3.395	1	100:238:244:341:449:675:900	100:238:244:341:449:675:900	NA:58:64:155:259:NA:NA	22.93	0.3932	0.811859	0.43806	0.858542	0.03	0	0	pdb3nr8.ent,B,0.3932;pdb3nr8.ent,A,0.4112;pdb4a9c.ent,A,0.415;pdb4a9c.ent,B,0.4307	0.415	1	0.703431	NA	NA	open /pdb/nr/pdb3nr8.ent.gz;color red :480.B:486.B:583.B:691.B;
COAD_READ	MYH7	ENST00000355349.3	5805	pdb2fxo.ent	A	14.992	1	355:671:703:883:941:941:1454:1490:1503:1691:1823:1844:1909	355:671:703:883:941:1454:1490:1503:1691:1823:1844:1909	NA:NA:NA:49:107:NA:NA:NA:NA:NA:NA:NA	55.38	0.3955	0.812681	0.33503	0.823674	0.04	0	0	pdb2fxo.ent,A,0.3955;pdb2fxo.ent,D,0.4065;pdb2fxo.ent,C,0.4067;pdb2fxm.ent,A,0.4115;pdb2fxo.ent,B,0.435;pdb4db1.ent,A,0.4739;pdb4db1.ent,B,0.4871;pdb2fxm.ent,B,0.4883;pdb4p7h.ent,B,0.5369;pdb3dtp.ent,A,0.6371;pdb4p7h.ent,A,0.6928;pdb3dtp.ent,B,0.837	0.3955	1	NA	NA	NA	open /pdb/fx/pdb2fxo.ent.gz;color red :883.A:941.A:941.A;
COAD_READ	OBSCN	ENST00000570156.2	26769	pdb2edf.ent	A	86.621	1	675:835:1195:1394:1505:1520:1563:1877:2139:2141:2206:2217:2237:2708:2770:2812:2812:2923:2924:3177:3281:3294:3310:3529:3565:3630:3677:3819:3982:4007:4048:4114:4249:4853:4858:4934:5021:5170:5289:5334:5732:5767:5813:5970:6411:6544:6891:7563:7632:7653:7684:7956:8060:8289:8595:8630:8745:8777	675:835:1195:1394:1505:1520:1563:1877:2139:2141:2206:2217:2237:2708:2770:2812:2923:2924:3177:3281:3294:3310:3529:3565:3630:3677:3819:3982:4007:4048:4114:4249:4853:4858:4934:5021:5170:5289:5334:5732:5767:5813:5970:6411:6544:6891:7563:7632:7653:7684:7956:8060:8289:8595:8630:8745:8777	NA:NA:NA:NA:NA:NA:NA:NA:NA:NA:NA:NA:NA:NA:NA:NA:NA:NA:NA:34:47:63:NA:NA:NA:NA:NA:NA:NA:NA:NA:NA:NA:NA:NA:NA:NA:NA:NA:NA:NA:NA:NA:NA:NA:NA:NA:NA:NA:NA:NA:NA:NA:NA:NA:NA:NA	17.33	0.3963	0.812681	0.04957	0.521557	0.17	0	0	pdb2edf.ent,A,0.3963	0.3963	1	NA	NA	NA	open /pdb/ed/pdb2edf.ent.gz;color red :34.A:47.A:63.A;
COAD_READ	CRMP1	ENST00000324989.7	2058	pdb4b3z.ent	D	1.436	1	2:191:214:216:260:264:400:555:567:636	2:191:214:216:260:264:400:555:567:636	NA:63:81:83:127:131:267:422:434:NA	27.76	0.3974	0.812681	0.54962	0.875917	0.04	0	0	pdb4b3z.ent,D,0.3974;pdb4b3z.ent,C,0.4463;pdb4b3z.ent,B,0.4473;pdb4b3z.ent,A,0.4581	0.4463	1	0.706786	0.649985	0.629726	open /pdb/b3/pdb4b3z.ent.gz;color red :77.D:100.D:102.D:146.D:150.D:286.D:441.D:453.D;
COAD_READ	G3BP1	ENST00000394123.3	1398	pdb4iia.ent	A	3.55	1	1:78:115:123:155:163:370:447	1:78:115:123:155:163:370:447	1:71:108:116:NA:NA:NA:NA	18.15	0.4024	0.812681	0.65989	0.912579	0.03	0	0	pdb4iia.ent,A,0.4024;pdb3q90.ent,A,0.6578;pdb4fcm.ent,A,0.6596;pdb4fcm.ent,B,0.7664;pdb4fcj.ent,A,0.8481;pdb3q90.ent,B,0.9038;pdb4fcj.ent,B,0.911	0.6596	1	0.710118	NA	NA	open /pdb/ii/pdb4iia.ent.gz;color red :8.A:78.A:115.A:123.A;
COAD_READ	RXRG	ENST00000359842.5	1389	pdb2gl8.ent	C	2.381	1	133:176:208:249:261:281:317:432	133:176:208:249:261:281:317:432	NA:NA:NA:NA:NA:26:62:177	20.76	0.4062	0.812681	0.07573	0.565537	0.03	0	0	pdb2gl8.ent,C,0.4062;pdb2gl8.ent,D,0.4094;pdb2gl8.ent,A,0.4445;pdb2gl8.ent,B,0.447	0.4094	1	NA	NA	NA	open /pdb/gl/pdb2gl8.ent.gz;color red :59.C:95.C:210.C;
COAD_READ	NCAM1	ENST00000316851.7	2544	pdb2haz.ent	A	8.144	1	113:120:288:484:498:521:589:615:779:811:837	113:120:288:484:498:521:589:615:779:811:837	NA:NA:NA:NA:4:27:95:NA:NA:NA:NA	16.57	0.4066	0.812681	0.61412	0.896276	0.04	0	0	pdb2haz.ent,A,0.4066;pdb3mtr.ent,B,0.6808;pdb3mtr.ent,A,0.722;pdb2vkw.ent,A,0.8065;pdb2vkw.ent,B,0.8361;pdb2vkx.ent,E,0.8505;pdb2vkx.ent,C,0.8608;pdb2vkx.ent,B,0.8689;pdb2vkx.ent,A,0.8699;pdb2vkx.ent,F,0.8726;pdb2vkx.ent,D,0.8854	0.8608	1	NA	NA	NA	open /pdb/ha/pdb2haz.ent.gz;color red :489.A:512.A:580.A;
COAD_READ	HGF	ENST00000222390.5	2184	pdb3sp8.ent	B	2.84	1	60:85:261:391:543:579:695	60:85:261:391:543:579:695	27:52:228:NA:NA:NA:NA	24.1	0.4085	0.812681	0.87145	0.950974	0.04	0	0	pdb3sp8.ent,B,0.4085;pdb3sp8.ent,A,0.4121;pdb3hn4.ent,A,0.4185;pdb4o3u.ent,A,0.5547;pdb4o3t.ent,A,0.5589;pdb1si5.ent,H,0.5607;pdb4k3j.ent,A,0.5636;pdb1shy.ent,A,0.5739	0.5739	1	NA	NA	NA	open /pdb/sp/pdb3sp8.ent.gz;color red :60.B:85.B:261.B;
COAD_READ	TGM3	ENST00000381458.5	2079	pdb1l9m.ent	B	1.016	0.999	269:370:586:646:658	269:370:586:646:658	268:369:574:634:646	35.58	0.4087	0.812681	0.36629	0.830004	0.03	0	0	pdb1l9m.ent,B,0.4087;pdb1nug.ent,B,0.4152;pdb1nug.ent,A,0.422;pdb1l9m.ent,A,0.4224;pdb1nuf.ent,A,0.4229;pdb1nud.ent,B,0.4229;pdb1nud.ent,A,0.4271;pdb1l9n.ent,B,0.4318;pdb1l9n.ent,A,0.4421	0.4229	1	0.711576	0.655889	NA	open /pdb/l9/pdb1l9m.ent.gz;color red :268.B:369.B:585.B:645.B:657.B;
COAD_READ	POLH	ENST00000372236.4	2139	pdb2wux.ent	A	3.343	0.981	175:195:377:383:409:531:551:675	175:195:377:383:409:531:551:675	NA:NA:112:118:NA:171:NA:NA	25.37	0.4125	0.815383	0.24688	0.753947	0.03	0	0	pdb2wux.ent,A,0.4125;pdb2wuy.ent,A,0.4336;pdb3si8.ent,A,0.8603;pdb4o3o.ent,A,0.929;pdb4ecw.ent,A,0.9332;pdb4ed6.ent,A,0.9348;pdb4o3n.ent,A,0.9351;pdb4o3q.ent,A,0.9372;pdb4ecu.ent,A,0.9394;pdb4j9k.ent,A,0.9397;pdb4ecr.ent,A,0.9401;pdb4j9l.ent,A,0.9402;pdb4j9q.ent,A,0.9402;pdb4o3p.ent,A,0.9403;pdb4ed2.ent,A,0.9407;pdb4ecv.ent,A,0.9411;pdb4ecz.ent,A,0.9413;pdb4ed7.ent,A,0.9417;pdb4ed8.ent,A,0.9418;p…	0.9557	1	NA	NA	NA	open /pdb/wu/pdb2wux.ent.gz;color red :131.A:137.A:203.A;
COAD_READ	IL1RL1	ENST00000233954.1	1668	pdb4kc3.ent	B	1.996	1	20:161:161:286:342:441:527	20:161:286:342:441:527	NA:137:247:NA:NA:NA	34	0.4127	0.815383	0.75764	0.9301	0.03	0	0	pdb4kc3.ent,B,0.4127	0.4127	1	NA	NA	NA	open /pdb/kc/pdb4kc3.ent.gz;color red :161.B:161.B:286.B;
COAD_READ	PTPRG	ENST00000295874.10	4248	pdb3jxh.ent	C	5.506	1	76:86:91:379:526:963	76:86:91:379:526:963	19:29:34:NA:NA:NA	21.88	0.4129	0.815383	0.27041	0.773498	0.03	0	0	pdb3jxh.ent,C,0.4129	0.4129	1	NA	NA	NA	open /pdb/jx/pdb3jxh.ent.gz;color red :76.C:86.C:91.C;
COAD_READ	PTPRM	ENST00000400053.4	4170	pdb2v5y.ent	A	2.463	0.927	61:109:267:347:361:534:539:611:719:807:807:819:834:1040:1169:1294:1375:1383	61:109:267:347:361:534:539:611:719:807:819:834:1040:1169:1294:1375:1383	102:150:308:388:402:NA:NA:NA:NA:NA:NA:NA:NA:NA:NA:NA:NA	67.2	0.414	0.815684	0.63836	0.90627	0.06	0	0	pdb2v5y.ent,A,0.414	0.414	1	0.715735	0.655889	NA	open /pdb/v5/pdb2v5y.ent.gz;color red :103.A:151.A:309.A:389.A:403.A;
COAD_READ	SH2D3C	ENST00000420366.1	2106	pdb3t6g.ent	A	2.344	1	28:140:187:285:448:625:626:649	28:140:187:285:448:625:626:649	NA:NA:NA:NA:64:227:228:251	24.16	0.4184	0.815977	0.91286	0.973944	0.03	0	0	pdb3t6g.ent,A,0.4184;pdb3t6g.ent,C,0.4829	0.4829	1	0.715735	NA	NA	open /pdb/t6/pdb3t6g.ent.gz;color red :449.A:626.A:627.A:650.A;
COAD_READ	ESYT2	ENST00000275418.7	2652	pdb4p42.ent	B	2.049	1	175:313:337:380:579:583:597:818	175:313:337:380:579:583:597:818	42:176:193:220:389:393:407:NA	69.28	0.4197	0.815977	0.19614	0.717147	0.03	0	0	pdb4p42.ent,B,0.4197;pdb4npk.ent,A,0.6677;pdb4p42.ent,A,0.7669;pdb4npj.ent,A,0.7857;pdb4npj.ent,B,0.8688	0.7669	1	0.715735	0.655889	0.654986	open /pdb/p4/pdb4p42.ent.gz;color red :205.B:343.B:367.B:410.B:588.B:592.B:606.B;
COAD_READ	RNASEL	ENST00000367559.3	2223	pdb4g8l.ent	A	2.41	1	59:113:181:445	59:113:181:445	44:98:164:NA	29.52	0.421	0.815977	0.31375	0.808828	0.03	0	0	pdb4g8l.ent,A,0.421;pdb4g8k.ent,A,0.4329;pdb4g8l.ent,B,0.433;pdb4g8k.ent,B,0.4371;pdb4g8l.ent,D,0.4485;pdb1wdy.ent,A,0.4999;pdb4oav.ent,B,0.5258;pdb4oav.ent,D,0.5403;pdb4oau.ent,C,0.5615;pdb4g8l.ent,C,0.9137	0.4329	1	NA	NA	NA	open /pdb/g8/pdb4g8l.ent.gz;color red :59.A:113.A:181.A;
COAD_READ	NTNG1	ENST00000542803.1	1617	pdb3zyj.ent	B	1.65	1	21:67:79:88:238:271:454	21:67:79:88:238:271:454	NA:38:50:59:205:238:NA	28.73	0.4214	0.815977	0.45805	0.858542	0.03	0	0	pdb3zyj.ent,B,0.4214;pdb3zyj.ent,D,0.4282	0.4214	1	0.715735	0.655889	NA	open /pdb/zy/pdb3zyj.ent.gz;color red :67.B:79.B:88.B:248.B:281.B;
COAD_READ	ARHGEF7	ENST00000375741.2	2409	pdb1by1.ent	A	3.837	1	93:210:335:367:409:536:580:785	93:210:335:367:409:536:580:785	NA:NA:77:109:151:NA:NA:NA	18.76	0.4297	0.815977	0.43922	0.858542	0.03	0	0	pdb1by1.ent,A,0.4297	0.4297	1	NA	NA	NA	open /pdb/by/pdb1by1.ent.gz;color red :77.A:109.A:151.A;
COAD_READ	KCNMA1	ENST00000457953.1	3627	pdb3naf.ent	A	2.054	1	327:331:355:487:552:554:728:791:879:1035	327:331:355:487:552:554:728:791:879:1035	NA:NA:NA:118:183:185:NA:321:409:527	31.6	0.4297	0.815977	0.05935	0.521557	0.03	0	0	pdb3naf.ent,A,0.4297;pdb3mt5.ent,A,0.485	0.485	1	0.725468	0.663457	0.660584	open /pdb/na/pdb3naf.ent.gz;color red :448.A:513.A:515.A:694.A:782.A:938.A;
COAD_READ	C3	ENST00000245907.6	4989	pdb2a73.ent	B	4.888	1	505:679:699:790:896:1134:1254:1347	505:679:699:790:896:1134:1254:1347	NA:7:27:109:215:NA:NA:NA	40.87	0.4317	0.815977	0.05177	0.521557	0.03	0	0	pdb2a73.ent,B,0.4317;pdb2b39.ent,B,0.7248;pdb2b39.ent,A,0.7335	0.7248	1	0.725703	NA	NA	open /pdb/a7/pdb2a73.ent.gz;color red :657.B:677.B:768.B:874.B;
COAD_READ	ACVR2B	ENST00000352511.4	1536	pdb2qlu.ent	A	1.721	1	61:111:161:340:414:466	61:111:161:340:414:466	NA:NA:NA:153:227:279	24.08	0.4355	0.815977	0.80051	0.93252	0.03	0	0	pdb2qlu.ent,A,0.4355	0.4355	1	NA	NA	NA	open /pdb/ql/pdb2qlu.ent.gz;color red :340.A:414.A:466.A;
COAD_READ	PLEK	ENST00000234313.7	1050	pdb1x05.ent	A	2.705	0.946	20:73:163:265:286:347	20:73:163:265:286:347	NA:NA:NA:38:59:120	19.13	0.4382	0.815977	0.93685	0.978917	0.03	0	0	pdb1x05.ent,A,0.4382;pdb1xx0.ent,A,0.5912;pdb1zm0.ent,B,0.6023;pdb1zm0.ent,A,0.6672;pdb2i5c.ent,B,0.6928;pdb2i5c.ent,C,0.6936;pdb2i5c.ent,A,0.7146;pdb2i5f.ent,A,0.7317	0.6936	1	NA	NA	NA	open /pdb/x0/pdb1x05.ent.gz;color red :38.A:59.A:120.A;
COAD_READ	BAI3	ENST00000370598.1	4566	pdb4dlo.ent	B	4.513	1	5:40:171:180:197:238:274:366:425:581:610:624:770:841:963:1098:1124:1147:1220:1288:1387:1400:1491	5:40:171:180:197:238:274:366:425:581:610:624:770:841:963:1098:1124:1147:1220:1288:1387:1400:1491	NA:NA:NA:NA:NA:NA:NA:NA:NA:81:103:117:253:314:NA:NA:NA:NA:NA:NA:NA:NA:NA	28.39	0.4385	0.815977	0.88317	0.957694	0.06	0	0	pdb4dlo.ent,B,0.4385;pdb4dlo.ent,A,0.4476	0.4385	1	0.73397	0.671671	NA	open /pdb/dl/pdb4dlo.ent.gz;color red :581.B:610.B:624.B:770.B:841.B;
COAD_READ	F8	ENST00000360256.4	7053	pdb2r7e.ent	A	3.391	1	386:414:651:753:814:1083:1130:1180:1226:1260:1446:1647:1780:2166:2206	386:414:651:753:814:1083:1130:1180:1226:1260:1446:1647:1780:2166:2206	335:363:600:NA:NA:NA:NA:NA:NA:NA:NA:NA:NA:NA:NA	36.54	0.4431	0.815977	0.1255	0.62823	0.06	0	0	pdb2r7e.ent,A,0.4431	0.4431	1	NA	NA	NA	open /pdb/r7/pdb2r7e.ent.gz;color red :367.A:395.A:632.A;
COAD_READ	USP8	ENST00000433963.1	3354	pdb2gfo.ent	A	4.964	1	33:258:785:955:978	33:258:785:955:978	NA:NA:24:181:204	26.49	0.4493	0.815977	0.92102	0.974103	0.03	0	0	pdb2gfo.ent,A,0.4493;pdb3n3k.ent,A,0.5193	0.4493	1	NA	NA	NA	open /pdb/gf/pdb2gfo.ent.gz;color red :785.A:955.A:978.A;
COAD_READ	TTN	ENST00000589042.1	107973	pdb2a38.ent	B	185.515	1	7:7:109:183:220:275:297:299:320:514:534:624:639:808:808:822:947:1003:1563:1664:1706:1709:1800:1861:1914:1994:2040:2081:2317:2320:2353:2354:2477:2506:2544:2621:2669:2947:3058:3193:3212:3512:3522:3561:3872:4024:4041:4130:4173:4192:4260:4289:4354:4664:4860:5042:5042:5097:5112:5125:5278:5469:5543:5574:5661:5716:5780:5907:6157:6207:6216:6273:6397:6670:6725:7105:7106:7128:7327:7364:7497:7513:7556:7650:…	7:109:183:220:275:297:299:320:514:534:624:639:808:822:947:1003:1563:1664:1706:1709:1800:1861:1914:1994:2040:2081:2317:2320:2353:2354:2477:2506:2544:2621:2669:2947:3058:3193:3212:3512:3522:3561:3872:4024:4041:4130:4173:4192:4260:4289:4354:4664:4860:5042:5097:5112:5125:5278:5469:5543:5574:5661:5716:5780:5907:6157:6207:6216:6273:6397:6670:6725:7105:7106:7128:7327:7364:7497:7513:7556:7650:7683:7768:7…	7:109:183:NA:NA:NA:NA:NA:NA:NA:NA:NA:NA:NA:NA:NA:NA:NA:NA:NA:NA:NA:NA:NA:NA:NA:NA:NA:NA:NA:NA:NA:NA:NA:NA:NA:NA:NA:NA:NA:NA:NA:NA:NA:NA:NA:NA:NA:NA:NA:NA:NA:NA:NA:NA:NA:NA:NA:NA:NA:NA:NA:NA:NA:NA:NA:NA:NA:NA:NA:NA:NA:NA:NA:NA:NA:NA:NA:NA:NA:NA:NA:NA:NA:NA:NA:NA:NA:NA:NA:NA:NA:NA:NA:NA:NA:NA:NA:NA:NA:NA:NA:NA:NA:NA:NA:NA:NA:NA:NA:NA:NA:NA:NA:NA:NA:NA:NA:NA:NA:NA:NA:NA:NA:NA:NA:NA:NA:NA:NA:NA:NA:NA…	24.8	0.4519	0.815977	0.5202	0.873429	0.42	0	0	pdb2a38.ent,B,0.4519;pdb2a38.ent,C,0.4612;pdb3b43.ent,A,0.477;pdb2f8v.ent,B,0.5217;pdb1ya5.ent,A,0.5329;pdb1ya5.ent,B,0.5361;pdb2f8v.ent,A,0.5463;pdb2f8v.ent,D,0.5525;pdb2f8v.ent,C,0.5706;pdb2a38.ent,A,0.6269	0.5525	1	0.73741	NA	NA	open /pdb/a3/pdb2a38.ent.gz;color red :7.B:7.B:109.B:183.B;
COAD_READ	EPN1	ENST00000411543.2	1986	pdb4lp9.ent	A	2.003	0.958	150:225:256:364:445:602:634	150:225:256:364:445:602:634	NA:NA:NA:176:NA:301:324	25	0.4542	0.815977	0.53618	0.875917	0.03	0	0	pdb4lp9.ent,A,0.4542;pdb1e80.ent,E,0.4546;pdb1e82.ent,E,0.4591;pdb1e81.ent,E,0.4614;pdb2er6.ent,E,0.4616;pdb4ape.ent,A,0.4635;pdb3er5.ent,E,0.4635;pdb1e5o.ent,E,0.4637;pdb5er1.ent,E,0.4658;pdb2er9.ent,E,0.4664;pdb2er7.ent,E,0.4675;pdb4er4.ent,E,0.4701;pdb4er1.ent,E,0.4743;pdb2er0.ent,E,0.4747;pdb5er2.ent,E,0.4747;pdb3er3.ent,E,0.4752;pdb4er2.ent,E,0.4771;pdb1er8.ent,E,0.4832;pdb4l6b.ent,A,0.4901;…	0.4901	1	NA	NA	NA	open /pdb/lp/pdb4lp9.ent.gz;color red :172.A:298.A:320.A;
COAD_READ	LIG3	ENST00000378526.4	3027	pdb3l2p.ent	A	1.884	1	584:673:747:785:946:956	584:673:747:785:946:956	315:404:475:487:NA:NA	34.26	0.4576	0.817414	0.03848	0.493968	0.03	0	0	pdb3l2p.ent,A,0.4576	0.4576	1	0.737455	NA	NA	open /pdb/l2/pdb3l2p.ent.gz;color red :497.A:586.A:660.A:698.A;
COAD_READ	NR1H3	ENST00000395397.3	1206	pdb3ipu.ent	A	1.685	1	78:174:195:208:249:392	78:174:195:208:249:392	NA:16:NA:46:87:230	23.21	0.4635	0.824532	0.32796	0.816371	0.03	0	0	pdb3ipu.ent,A,0.4635;pdb3ips.ent,B,0.4709;pdb3ipu.ent,B,0.4748;pdb1uhl.ent,B,0.4784;pdb3ips.ent,A,0.4787;pdb3ipq.ent,A,0.4942	0.4709	1	0.743889	NA	NA	open /pdb/ip/pdb3ipu.ent.gz;color red :219.A:253.A:294.A:437.A;
COAD_READ	CDC25B	ENST00000379598.5	1467	pdb1cws.ent	A	2.726	1	39:157:219:405:429:452	39:157:219:405:429:452	NA:NA:NA:110:134:157	20.97	0.4771	0.838204	0.84586	0.941805	0.03	0	0	pdb1cws.ent,A,0.4771;pdb1cwt.ent,A,0.4853;pdb1yml.ent,A,0.4957;pdb1cwr.ent,A,0.4974;pdb2ifd.ent,A,0.4977;pdb2ifv.ent,A,0.4994;pdb2a2k.ent,A,0.5032;pdb2uzq.ent,E,0.5061;pdb2uzq.ent,B,0.5106;pdb2uzq.ent,A,0.5131;pdb1ymk.ent,A,0.5142;pdb2uzq.ent,C,0.5152;pdb1ym9.ent,A,0.5175;pdb1ymd.ent,A,0.5191;pdb1ys0.ent,A,0.5252;pdb1qb0.ent,A,0.5257;pdb2uzq.ent,F,0.5312;pdb2uzq.ent,D,0.5317	0.5032	1	NA	NA	NA	open /pdb/cw/pdb1cws.ent.gz;color red :482.A:506.A:529.A;
COAD_READ	GABBR2	ENST00000259455.2	2823	pdb4f11.ent	A	2.254	1	219:262:402:447:492:622:685:741:764:885:887	219:262:402:447:492:622:685:741:764:885:887	168:211:345:390:NA:NA:NA:NA:NA:NA:NA	29.89	0.4843	0.840461	0.2442	0.753606	0.04	0	0	pdb4f11.ent,A,0.4843;pdb4ms3.ent,B,0.517;pdb4ms4.ent,B,0.5219;pdb4f12.ent,A,0.5308;pdb4ms1.ent,B,0.5318;pdb4mqf.ent,B,0.5343;pdb4mqe.ent,B,0.5375;pdb4mr7.ent,B,0.5391;pdb4mr8.ent,B,0.5416;pdb4mr9.ent,B,0.5435;pdb4mrm.ent,B,0.5489	0.5308	1	0.758542	NA	NA	open /pdb/f1/pdb4f11.ent.gz;color red :219.A:262.A:402.A:447.A;
COAD_READ	MYO5A	ENST00000399233.2	5556	pdb2dfs.ent	A	2.027	0.999	63:346:449:834:849:990:1178:1271:1728:1766	63:346:449:834:849:990:1178:1271:1728:1766	59:342:441:790:805:905:NA:NA:NA:NA	77.17	0.4871	0.840461	0.68546	0.913293	0.03	1	0	pdb2dfs.ent,A,0.4871;pdb1oe9.ent,A,0.7101;pdb1w7i.ent,A,0.7125;pdb1w7j.ent,A,0.7211;pdb1w8j.ent,C,0.7727;pdb1w8j.ent,D,0.7736;pdb1w8j.ent,A,0.7861;pdb1w8j.ent,B,0.7877;pdb2dfs.ent,M,0.8176	0.8176	1	0.759876	0.723156	0.72712	open /pdb/df/pdb2dfs.ent.gz;color red :63.A:346.A:449.A:835.A:850.A:991.A;
COAD_READ	VAV1	ENST00000539284.1	2244	pdb3ky9.ent	B	1.381	0.835	23:56:233:273:368:581:599	23:56:233:273:368:581:599	88:121:309:349:441:NA:NA	35.54	0.495	0.840461	0.67711	0.912579	0.03	0	0	pdb3ky9.ent,B,0.495;pdb3ky9.ent,A,0.5121;pdb3bji.ent,B,0.5199;pdb3bji.ent,A,0.5432	0.495	1	0.767	0.729275	NA	open /pdb/ky/pdb3ky9.ent.gz;color red :88.B:121.B:330.B:370.B:465.B;
COAD_READ	CNTN2	ENST00000331830.4	3120	pdb2om5.ent	A	2.801	1	153:351:359:424:535:704:888:954:1016	153:351:359:424:535:704:888:954:1016	120:308:316:NA:NA:NA:NA:NA:NA	36.29	0.4985	0.840461	0.59967	0.887141	0.04	0	0	pdb2om5.ent,A,0.4985;pdb1cs6.ent,A,0.5057	0.5057	1	NA	NA	NA	open /pdb/om/pdb2om5.ent.gz;color red :123.A:321.A:329.A;
COAD_READ	GK2	ENST00000358842.3	1659	pdb2a2c.ent	A	1.238	0.836	52:84:101:140:219:473:540	52:84:101:140:219:473:540	42:72:NA:101:130:312:431	28.98	0.505	0.840461	0.8386	0.940225	0.03	0	0	pdb2a2c.ent,A,0.505;pdb2a2d.ent,A,0.5406	0.505	1	0.77223	0.735577	0.735019	open /pdb/a2/pdb2a2c.ent.gz;color red :43.A:73.A:104.A:133.A:315.A:443.A;
COAD_READ	EXOSC9	ENST00000243498.5	1317	pdb2nn6.ent	A	1.288	1	110:140:173:186:219:301	110:140:173:186:219:301	110:140:173:186:219:301	34.73	0.5069	0.840461	0.04205	0.498333	0.03	0	0	pdb2nn6.ent,A,0.5069	0.5069	1	0.77223	0.735577	0.735019	open /pdb/nn/pdb2nn6.ent.gz;color red :110.A:140.A:173.A:186.A:219.A:301.A;
COAD_READ	YTHDC1	ENST00000344157.4	2181	pdb2yud.ent	A	4.033	1	296:337:338:450:554:568:669:690	296:337:338:450:554:568:669:690	NA:8:9:121:NA:NA:NA:NA	21.81	0.5084	0.840461	0.12647	0.629426	0.03	0	0	pdb2yud.ent,A,0.5084	0.5084	1	NA	NA	NA	open /pdb/yu/pdb2yud.ent.gz;color red :8.A:9.A:121.A;
COAD_READ	SAMHD1	ENST00000262878.4	1878	pdb4mz7.ent	B	1.268	1	133:133:226:338:338:366:497:525	133:226:338:366:497:525	32:125:232:260:391:419	32.95	0.5138	0.842632	0.2274	0.733258	0.03	0	0	pdb4mz7.ent,B,0.5138;pdb4bzb.ent,B,0.5678;pdb4bzc.ent,D,0.5696;pdb4bzc.ent,C,0.5742;pdb4bzc.ent,B,0.5752;pdb4bzb.ent,D,0.582;pdb4bzb.ent,C,0.5826;pdb4mz7.ent,A,0.5833;pdb4bzb.ent,A,0.5852;pdb4bzc.ent,A,0.5883;pdb3u1n.ent,C,0.6233;pdb3u1n.ent,D,0.6414;pdb3u1n.ent,B,0.6926;pdb3u1n.ent,A,0.7156	0.582	1	0.776674	0.740025	0.735019	open /pdb/mz/pdb4mz7.ent.gz;color red :133.B:133.B:226.B:338.B:338.B:366.B:497.B:525.B;
COAD_READ	MAP3K5	ENST00000359015.4	4122	pdb4bie.ent	B	5.342	1	292:382:492:798:873:939:1066:1143:1183	292:382:492:798:873:939:1066:1143:1183	NA:NA:NA:122:189:255:NA:NA:NA	24.8	0.5154	0.843649	0.22743	0.733258	0.03	0	0	pdb4bie.ent,B,0.5154;pdb2clq.ent,B,0.531;pdb4bic.ent,B,0.5336;pdb4bib.ent,B,0.5409;pdb4bid.ent,B,0.5565;pdb4bf2.ent,B,0.5575;pdb2clq.ent,A,0.5589;pdb4bie.ent,A,0.566;pdb4bib.ent,A,0.572;pdb4bhn.ent,A,0.5797;pdb4bid.ent,A,0.582;pdb3vw6.ent,B,0.584;pdb4bic.ent,A,0.595;pdb4bf2.ent,A,0.6065;pdb3vw6.ent,A,0.6101	0.5409	1	NA	NA	NA	open /pdb/bi/pdb4bie.ent.gz;color red :798.B:873.B:939.B;
COAD_READ	ROS1	ENST00000368507.3	7023	pdb4b8b.ent	B	4.423	0.996	48:155:157:321:359:437:536:708:1095:1138:1172:1567:1922:1939:2226	48:155:157:321:359:437:536:708:1095:1138:1172:1567:1922:1939:2226	NA:20:NA:NA:NA:69:NA:NA:192:NA:NA:303:NA:NA:NA	47.6	0.5206	0.847328	0.70917	0.922277	0.06	1	0	pdb4b8b.ent,B,0.5206;pdb4b8b.ent,A,0.5512	0.5512	1	0.783915	NA	NA	open /pdb/b8/pdb4b8b.ent.gz;color red :233.B:286.B:409.B:520.B;
COAD_READ	VPS53	ENST00000437048.2	2496	pdb3ns4.ent	A	4.134	0.95	2:55:64:130:222:628:699	2:55:64:130:222:628:699	2:NA:23:NA:71:NA:179	26.32	0.5248	0.850297	0.76149	0.9301	0.03	0	0	pdb3ns4.ent,A,0.5248	0.5248	1	0.7872	NA	NA	open /pdb/ns/pdb3ns4.ent.gz;color red :565.A:587.A:635.A:756.A;
COAD_READ	SDHA	ENST00000510361.1	1848	pdb1yq4.ent	A	1.002	0.92	53:123:171:212:474:483:541	53:123:171:212:474:483:541	3:121:169:210:472:481:539	30.94	0.5339	0.850297	0.74443	0.926956	0.03	0	0	pdb1yq4.ent,A,0.5339;pdb3sfe.ent,A,0.5449;pdb1yq3.ent,A,0.5458;pdb2h89.ent,A,0.5491;pdb2wqy.ent,N,0.5583;pdb2fbw.ent,N,0.5672;pdb2fbw.ent,A,0.5703;pdb2wqy.ent,A,0.5709;pdb2h88.ent,N,0.5781;pdb2h88.ent,A,0.5796;pdb1zp0.ent,A,0.604;pdb1zoy.ent,A,0.6092;pdb3ae3.ent,A,0.6194;pdb3ae4.ent,A,0.6226;pdb3sfd.ent,A,0.6241;pdb3aef.ent,A,0.6277;pdb3ae2.ent,A,0.6318;pdb3ae6.ent,A,0.6439;pdb3ae5.ent,A,0.6511;p…	0.6552	1	0.789566	0.755799	0.753311	open /pdb/yq/pdb1yq4.ent.gz;color red :10.A:128.A:176.A:217.A:479.A:488.A:546.A;
COAD_READ	NFASC	ENST00000338515.6	3771	pdb3p3y.ent	A	3.221	1	151:253:272:389:414:449:601:663:723:818:841:852:937:941:985:1002:1046:1046:1134	151:253:272:389:414:449:601:663:723:818:841:852:937:941:985:1002:1046:1134	115:217:236:353:378:NA:NA:NA:NA:NA:NA:NA:NA:NA:NA:NA:NA:NA	37.12	0.5348	0.850297	0.10369	0.621373	0.08	0	0	pdb3p3y.ent,A,0.5348;pdb3p40.ent,A,0.5738	0.5348	1	0.789566	0.755799	NA	open /pdb/p3/pdb3p3y.ent.gz;color red :151.A:253.A:272.A:389.A:414.A;
COAD_READ	BLM	ENST00000560509.1	3858	pdb4.ent.gz	A	3.54	1	703:764:784:964:1028:1207	703:764:784:964:1028:1207	67:128:148:328:NA:NA	29.06	0.5395	0.850297	0.04001	0.493968	0.04	1	0	pdb4.ent.gz,A,0.5395;pdb4o3m.ent,A,0.5422;pdb4cdg.ent,B,0.5531;pdb4cdg.ent,A,0.5587	0.5422	1	0.790996	NA	NA	open /pdb/cg/pdb4cgz.ent.gz;color red :703.A:764.A:784.A:964.A;
COAD_READ	GLI1	ENST00000228682.2	3318	pdb2gli.ent	A	7.129	1	161:222:263:380:380:972	161:222:263:380:972	NA:NA:30:147:NA	28.57	0.5402	0.850297	0.25561	0.762638	0.04	0	0	pdb2gli.ent,A,0.5402	0.5402	1	NA	NA	NA	open /pdb/gl/pdb2gli.ent.gz;color red :132.A:249.A:249.A;
COAD_READ	UPF1	ENST00000262803.5	3354	pdb2gjk.ent	A	1.819	1	148:255:393:602:813:858:928:1072	148:255:393:602:813:858:928:1072	NA:NA:103:308:519:564:NA:NA	34.19	0.5579	0.860846	0.66345	0.912579	0.03	0	0	pdb2gjk.ent,A,0.5579;pdb2xzp.ent,A,0.6348;pdb2gk7.ent,A,0.6523;pdb2wjv.ent,A,0.6577;pdb2wjy.ent,A,0.6599;pdb2wjv.ent,B,0.663;pdb2gk6.ent,B,0.6712;pdb2gk6.ent,A,0.6765;pdb2xzo.ent,A,0.6913;pdb2xzl.ent,A,0.7761	0.6599	1	0.801066	NA	NA	open /pdb/gj/pdb2gjk.ent.gz;color red :393.A:602.A:813.A:858.A;
COAD_READ	GTF2E1	ENST00000283875.5	1317	pdb2rnr.ent	A	7.065	0.984	174:335:348:351:401:412:432	174:335:348:351:401:412:432	NA:NA:NA:NA:24:35:55	19.92	0.5611	0.861612	0.05986	0.521557	0.03	0	0	pdb2rnr.ent,A,0.5611;pdb2jtx.ent,A,0.6459;pdb2rnq.ent,A,0.7878	0.7878	1	NA	NA	NA	open /pdb/rn/pdb2rnr.ent.gz;color red :401.A:412.A:432.A;
COAD_READ	ROBO1	ENST00000495273.1	4818	pdb4hlj.ent	A	7.197	1	55:323:602:614:656:730:751:803:1029:1113:1248:1342:1342:1385:1459:1523	55:323:602:614:656:730:751:803:1029:1113:1248:1342:1385:1459:1523	NA:NA:NA:NA:33:107:128:177:NA:NA:NA:NA:NA:NA:NA	35.89	0.5618	0.861612	0.31519	0.808828	0.06	0	0	pdb4hlj.ent,A,0.5618	0.5618	1	0.801066	NA	NA	open /pdb/hl/pdb4hlj.ent.gz;color red :692.A:766.A:787.A:839.A;
COAD_READ	PRDM9	ENST00000296682.3	2682	pdb4ijd.ent	B	4.212	1	213:310:359:375:447:468:475:559:671:693:699:755:889	213:310:359:375:447:468:475:559:671:693:699:755:889	18:115:163:179:NA:NA:NA:NA:NA:NA:NA:NA:NA	24.28	0.5781	0.861744	0.07634	0.565537	0.06	0	0	pdb4ijd.ent,B,0.5781;pdb4ijd.ent,A,0.6051	0.5781	1	0.811004	NA	NA	open /pdb/ij/pdb4ijd.ent.gz;color red :213.B:310.B:359.B:375.B;
COAD_READ	DDX47	ENST00000358007.3	1365	pdb3ber.ent	A	2.064	1	85:140:219:302:377:455	85:140:219:302:377:455	75:130:209:NA:NA:NA	22.85	0.5785	0.861744	0.7261	0.922277	0.03	0	0	pdb3ber.ent,A,0.5785	0.5785	1	NA	NA	NA	open /pdb/be/pdb3ber.ent.gz;color red :85.A:140.A:219.A;
COAD_READ	GABBR1	ENST00000355973.3	2532	pdb4mr8.ent	A	2.071	1	52:68:208:558:565:746:779	52:68:208:558:565:746:779	5:21:161:NA:NA:NA:NA	31.23	0.5835	0.861886	0.93835	0.979296	0.04	0	0	pdb4mr8.ent,A,0.5835;pdb4mqe.ent,A,0.5849;pdb4mqf.ent,A,0.5851;pdb4ms1.ent,A,0.589;pdb4mr9.ent,A,0.5908;pdb4mrm.ent,A,0.5924;pdb4mr7.ent,A,0.5959;pdb4ms4.ent,A,0.6218;pdb4ms3.ent,A,0.6375	0.5851	1	NA	NA	NA	open /pdb/mr/pdb4mr8.ent.gz;color red :52.A:68.A:208.A;
COAD_READ	ADAMTS5	ENST00000284987.5	2790	pdb2rjq.ent	A	3.182	1	141:188:258:423:497:536:544:826:877	141:188:258:423:497:536:544:826:877	NA:NA:NA:160:234:273:281:NA:NA	26.32	0.5919	0.867736	0.46322	0.858542	0.04	0	0	pdb2rjq.ent,A,0.5919	0.5919	1	0.816657	NA	NA	open /pdb/rj/pdb2rjq.ent.gz;color red :423.A:497.A:536.A:544.A;
COAD_READ	GRIK2	ENST00000413795.1	2607	pdb3qxm.ent	B	3.391	1	143:159:339:354:474:526:552:552:601:606:618:638:649:743:788:869	143:159:339:354:474:526:552:601:606:618:638:649:743:788:869	NA:NA:NA:NA:45:97:NA:NA:NA:NA:NA:NA:194:239:NA	25.37	0.5926	0.867736	0.06743	0.552136	0.08	0	0	pdb3qxm.ent,B,0.5926;pdb3qxm.ent,A,0.5935	0.5935	1	0.816657	NA	NA	open /pdb/qx/pdb3qxm.ent.gz;color red :443.B:495.B:712.B:757.B;
COAD_READ	FGFR1	ENST00000397091.5	2460	pdb1fq9.ent	C	3.882	1	113:209:216:338:443:536:793	113:209:216:338:443:536:793	NA:63:70:192:NA:NA:NA	40.77	0.5982	0.869712	0.5091	0.871335	0.03	1	0	pdb1fq9.ent,C,0.5982;pdb3ojv.ent,D,0.6059;pdb1cvs.ent,C,0.6077;pdb1evt.ent,C,0.6082;pdb3ojv.ent,C,0.6112;pdb1evt.ent,D,0.6122;pdb1fq9.ent,D,0.67;pdb1cvs.ent,D,0.6798	0.6082	1	NA	NA	NA	open /pdb/fq/pdb1fq9.ent.gz;color red :211.C:218.C:340.C;
COAD_READ	PTPRR	ENST00000440835.2	1236	pdb2a8b.ent	A	1.452	1	3:129:196:286:336	3:129:196:286:336	NA:NA:69:159:209	25.79	0.6027	0.870519	0.74198	0.926956	0.03	0	0	pdb2a8b.ent,A,0.6027	0.6027	1	NA	NA	NA	open /pdb/a8/pdb2a8b.ent.gz;color red :441.A:531.A:581.A;
COAD_READ	BMP7	ENST00000395863.3	1293	pdb1lx5.ent	A	4.135	0.99	45:150:173:175:294:350:381:381:390	45:150:173:175:294:350:381:390	NA:NA:NA:NA:NA:23:54:63	25.39	0.6036	0.870519	0.54327	0.875917	0.03	0	0	pdb1lx5.ent,A,0.6036;pdb1m4u.ent,L,0.6163;pdb1lxi.ent,A,0.6168;pdb1bmp.ent,A,0.624	0.624	1	0.825979	NA	NA	open /pdb/lx/pdb1lx5.ent.gz;color red :58.A:89.A:89.A:98.A;
COAD_READ	RET	ENST00000340058.5	3216	pdb4ckj.ent	A	3.853	1	48:133:231:288:418:432:571:595:789:932:959:1069	48:133:231:288:418:432:571:595:789:932:959:1069	NA:NA:NA:NA:NA:NA:NA:NA:90:211:238:NA	27.17	0.6135	0.880847	0.8058	0.93252	0.04	1	Oncogene	pdb4ckj.ent,A,0.6135;pdb4cki.ent,A,0.622;pdb2x2k.ent,A,0.629;pdb2ivs.ent,B,0.6347;pdb2ivu.ent,A,0.6419;pdb2ivs.ent,A,0.6521;pdb2ivv.ent,A,0.6524;pdb2x2l.ent,A,0.6593;pdb2x2m.ent,B,0.6644;pdb2ivt.ent,A,0.6669;pdb2x2m.ent,A,0.6779	0.6669	1	NA	NA	NA	open /pdb/ck/pdb4ckj.ent.gz;color red :789.A:932.A:959.A;
COAD_READ	C6	ENST00000263413.3	2802	pdb4a5w.ent	B	1.071	0.999	2:51:145:162:626:702:762:817	2:51:145:162:626:702:762:817	NA:30:124:141:563:639:699:754	72.59	0.6153	0.880847	0.95044	0.987105	0.04	0	0	pdb4a5w.ent,B,0.6153;pdb3t5o.ent,A,0.6621;pdb4e0s.ent,B,0.6797	0.6621	1	0.836122	0.848235	0.845012	open /pdb/a5/pdb4a5w.ent.gz;color red :51.B:145.B:162.B:626.B:702.B:762.B:817.B;
COAD_READ	NUP214	ENST00000411637.2	6240	pdb2oit.ent	A	4.79	1	137:207:252:1180	137:207:252:1180	137:207:252:NA	30.76	0.63	0.88923	0.25687	0.762638	0.03	1	0	pdb2oit.ent,A,0.63;pdb3fmp.ent,C,0.6547;pdb3fmp.ent,A,0.6585;pdb3fmo.ent,A,0.6626;pdb3fhc.ent,A,0.7077	0.6585	1	NA	NA	NA	open /pdb/oi/pdb2oit.ent.gz;color red :137.A:207.A:252.A;
COAD_READ	ATIC	ENST00000236959.9	1776	pdb2b1g.ent	D	1.002	0.998	24:116:182:201:291:451:462	24:116:182:201:291:451:462	22:114:180:199:289:449:460	44.94	0.6336	0.891388	0.49747	0.858542	0.03	1	0	pdb2b1g.ent,D,0.6336;pdb1oz0.ent,B,0.6354;pdb1oz0.ent,A,0.6424;pdb2iu0.ent,A,0.6425;pdb2iu3.ent,A,0.6441;pdb2iu0.ent,B,0.6442;pdb1m9n.ent,A,0.6459;pdb2b1g.ent,C,0.6479;pdb1pkx.ent,A,0.6486;pdb1g8m.ent,A,0.6488;pdb2b1i.ent,B,0.6488;pdb2iu3.ent,B,0.6488;pdb2b1i.ent,A,0.6504;pdb1p4r.ent,A,0.6527;pdb2b1g.ent,A,0.6533;pdb1pkx.ent,B,0.6547;pdb1g8m.ent,B,0.655;pdb1m9n.ent,B,0.6565;pdb1thz.ent,B,0.6565;p…	0.6354	1	0.85139	0.862562	0.8549	open /pdb/b1/pdb2b1g.ent.gz;color red :25.D:117.D:183.D:202.D:292.D:452.D:463.D;
COAD_READ	ACO1	ENST00000541043.1	2370	pdb3snp.ent	B	1.077	0.952	126:235:284:588:648:731:732	126:235:284:588:648:731:732	206:315:364:648:708:791:792	43.83	0.6391	0.895747	0.73171	0.922277	0.03	0	0	pdb3snp.ent,B,0.6391;pdb3snp.ent,A,0.6478;pdb3sn2.ent,A,0.661;pdb2b3y.ent,B,0.6792;pdb2b3y.ent,A,0.6932;pdb2b3x.ent,A,0.6988	0.6391	1	0.85139	0.862562	0.8549	open /pdb/sn/pdb3snp.ent.gz;color red :225.B:334.B:383.B:687.B:747.B:830.B:831.B;
COAD_READ	GRM5	ENST00000305447.4	3636	pdb3lmk.ent	B	2.759	1	61:204:362:366:457:525:605:671:800:840:893:956:1094:1119:1127	61:204:362:366:457:525:605:671:800:840:893:956:1094:1119:1127	36:154:312:316:401:NA:NA:NA:NA:NA:NA:NA:NA:NA:NA	30.68	0.6391	0.895747	0.4676	0.858542	0.06	0	0	pdb3lmk.ent,B,0.6391;pdb3lmk.ent,A,0.707	0.707	1	0.85139	0.862562	NA	open /pdb/lm/pdb3lmk.ent.gz;color red :61.B:204.B:362.B:366.B:457.B;
COAD_READ	TNFAIP3	ENST00000237289.4	2370	pdb2vfj.ent	D	2.398	1	70:90:173:415:624:678	70:90:173:415:624:678	66:86:159:NA:NA:NA	29.12	0.6407	0.895747	0.82786	0.940225	0.03	1	TSG	pdb2vfj.ent,D,0.6407;pdb3zjg.ent,B,0.6432;pdb2vfj.ent,A,0.6481;pdb2vfj.ent,C,0.6575;pdb2vfj.ent,B,0.6645;pdb3zjg.ent,A,0.6701;pdb3zje.ent,B,0.6852;pdb3zje.ent,A,0.688;pdb3zjd.ent,B,0.6945;pdb3zjd.ent,A,0.7047;pdb3zjf.ent,A,0.705;pdb3zjf.ent,B,0.7212	0.7047	1	NA	NA	NA	open /pdb/vf/pdb2vfj.ent.gz;color red :70.D:90.D:173.D;
COAD_READ	SEZ6L	ENST00000529632.2	3039	pdb2yra.ent	A	13.676	1	165:270:372:377:507:541:750:761:789:820:820:820	165:270:372:377:507:541:750:761:789:820	NA:NA:NA:NA:NA:NA:13:24:52:NA	21.64	0.6482	0.897959	0.12537	0.62823	0.04	0	0	pdb2yra.ent,A,0.6482	0.6482	1	NA	NA	NA	open /pdb/yr/pdb2yra.ent.gz;color red :750.A:761.A:789.A;
COAD_READ	EPHA7	ENST00000369303.4	2994	pdb3nru.ent	I	6.231	1	86:95:151:324:460:542:618:676:895:978	86:95:151:324:460:542:618:676:895:978	51:60:113:NA:NA:NA:NA:NA:NA:NA	23.63	0.66	0.903434	0.80683	0.93252	0.04	0	0	pdb3nru.ent,I,0.66;pdb3nru.ent,A,0.6831;pdb3nru.ent,E,0.6885;pdb3nru.ent,C,0.6967;pdb3nru.ent,D,0.7097;pdb3nru.ent,J,0.7131;pdb3nru.ent,G,0.7228;pdb3nru.ent,F,0.7231;pdb3nru.ent,H,0.7249;pdb3nru.ent,K,0.7333;pdb3nru.ent,L,0.7364;pdb3nru.ent,B,0.7382;pdb2rei.ent,A,0.9076;pdb3dko.ent,A,0.9099	0.9099	1	NA	NA	NA	open /pdb/nr/pdb3nru.ent.gz;color red :86.I:95.I:151.I;
COAD_READ	CELF4	ENST00000420428.2	1458	pdb2dnk.ent	A	4.619	1	145:208:236:240:244:294:308	145:208:236:240:244:294:308	10:72:100:NA:NA:NA:NA	21.25	0.6614	0.903709	0.00438	0.207093	0.03	0	0	pdb2dnk.ent,A,0.6614	0.6614	1	NA	NA	NA	open /pdb/dn/pdb2dnk.ent.gz;color red :145.A:207.A:235.A;
COAD_READ	CNR1	ENST00000549890.1	1416	pdb2x19.ent	A	2.738	0.924	31:148:160:285:307:331:405	31:148:160:285:307:331:405	NA:NA:57:112:120:NA:NA	22.46	0.666	0.904457	0.46169	0.858542	0.03	0	0	pdb2x19.ent,A,0.666;pdb3icq.ent,B,0.7071;pdb3m1i.ent,A,0.7628	0.666	1	NA	NA	NA	open /pdb/x1/pdb2x19.ent.gz;color red :64.A:119.A:127.A;
COAD_READ	AR	ENST00000374690.3	2760	pdb1xj7.ent	A	3.59	1	32:55:56:56:56:57:57:57:57:57:57:57:58:58:58:58:59:59:60:60:61:61:63:95:112:181:597:702:731:787	32:55:56:57:58:59:60:61:63:95:112:181:597:702:731:787	NA:NA:NA:NA:NA:NA:NA:NA:NA:NA:NA:NA:NA:39:68:124	27.3	0.6729	0.904712	0	0	0.11	0	Oncogene	pdb1xj7.ent,A,0.6729;pdb1t74.ent,A,0.7068;pdb1t7f.ent,A,0.7075;pdb1t73.ent,A,0.708;pdb3l3x.ent,A,0.7094;pdb3l3z.ent,A,0.7107;pdb1t79.ent,A,0.7133;pdb1t7r.ent,A,0.7151;pdb1t63.ent,A,0.7153;pdb2pix.ent,A,0.7156;pdb1t7m.ent,A,0.7156;pdb2pit.ent,A,0.7191;pdb1t76.ent,A,0.7208;pdb1e3g.ent,A,0.7219;pdb2piu.ent,A,0.7226;pdb2ylo.ent,A,0.7238;pdb2piv.ent,A,0.7243;pdb2pip.ent,L,0.7252;pdb1t7t.ent,A,0.727;pd…	0.7665	1	NA	NA	NA	open /pdb/xj/pdb1xj7.ent.gz;color red :701.A:730.A:786.A;
COAD_READ	DSEL	ENST00000310045.7	3666	pdb2yij.ent	B	3.222	0.921	164:306:324:524:610:673:685:790:908:931:970:1012:1020:1033	164:306:324:524:610:673:685:790:908:931:970:1012:1020:1033	34:NA:NA:173:231:NA:NA:NA:339:NA:NA:NA:366:NA	28.89	0.6815	0.904712	0.11547	0.621373	0.05	0	0	pdb2yij.ent,B,0.6815;pdb2yij.ent,A,0.6871	0.6871	1	0.868578	0.893016	NA	open /pdb/yi/pdb2yij.ent.gz;color red :57.B:209.B:267.B:376.B:405.B;
COAD_READ	NLRP1	ENST00000262467.5	4125	pdb4ifp.ent	C	3	0.961	126:514:732:937:987:1071:1229:1293:1297	126:514:732:937:987:1071:1229:1293:1297	NA:222:301:NA:413:NA:NA:NA:NA	33.52	0.6825	0.904712	0.45365	0.858542	0.04	0	0	pdb4ifp.ent,C,0.6825;pdb4ifp.ent,B,0.6968;pdb4ifp.ent,A,0.6973	0.6825	1	NA	NA	NA	open /pdb/if/pdb4ifp.ent.gz;color red :223.C:302.C:414.C;
COAD_READ	BMP1	ENST00000306385.5	2958	pdb3edg.ent	A	5.051	1	32:76:194:273:304:508:543:557:724:784:809:859	32:76:194:273:304:508:543:557:724:784:809:859	NA:NA:72:151:178:NA:NA:NA:NA:NA:NA:NA	24.89	0.6865	0.905036	0.62101	0.896276	0.06	0	0	pdb3edg.ent,A,0.6865;pdb3edh.ent,A,0.6865	0.6865	1	NA	NA	NA	open /pdb/ed/pdb3edg.ent.gz;color red :72.A:150.A:181.A;
COAD_READ	PDE1B	ENST00000550620.1	1548	pdb1taz.ent	A	1.604	1	50:56:73:144:221:265	50:56:73:144:221:265	NA:NA:NA:19:95:139	28.96	0.6885	0.905036	0.08101	0.5684	0.03	0	0	pdb1taz.ent,A,0.6885	0.6885	1	NA	NA	NA	open /pdb/ta/pdb1taz.ent.gz;color red :164.A:241.A:285.A;
COAD_READ	GRM7	ENST00000357716.4	2745	pdb3mq4.ent	A	2.368	1	309:366:366:483:527:551:679:700:824	309:366:483:527:551:679:700:824	224:264:365:NA:NA:NA:NA:NA	33.14	0.6929	0.907845	0.05141	0.521557	0.04	0	0	pdb3mq4.ent,A,0.6929	0.6929	1	0.874534	NA	NA	open /pdb/mq/pdb3mq4.ent.gz;color red :309.A:366.A:366.A:483.A;
COAD_READ	PTPRN2	ENST00000389416.4	2994	pdb2qep.ent	A	3.625	1	100:363:371:543:607:617:687:691:740:835:959	100:363:371:543:607:617:687:691:740:835:959	NA:NA:NA:NA:NA:NA:NA:NA:34:129:252	27.55	0.6938	0.907845	0.15825	0.68469	0.04	0	0	pdb2qep.ent,A,0.6938;pdb2qep.ent,B,0.7087	0.7087	1	NA	NA	NA	open /pdb/qe/pdb2qep.ent.gz;color red :757.A:852.A:976.A;
COAD_READ	PHF2	ENST00000359246.4	3288	pdb3pu3.ent	A	3.017	1	62:94:183:275:520:628:820:922	62:94:183:275:520:628:820:922	NA:15:104:196:NA:NA:NA:NA	31.77	0.6978	0.90976	0.66916	0.912579	0.16	0	0	pdb3pu3.ent,A,0.6978;pdb3ptr.ent,B,0.7102;pdb3pus.ent,B,0.7113;pdb3pu8.ent,A,0.7124;pdb3pus.ent,A,0.7139;pdb3pua.ent,A,0.7154;pdb3pu3.ent,B,0.7169;pdb3pu8.ent,B,0.7183	0.7102	1	NA	NA	NA	open /pdb/pu/pdb3pu3.ent.gz;color red :94.A:183.A:275.A;
COAD_READ	MASP2	ENST00000400897.3	2058	pdb1q3x.ent	A	2.134	0.997	169:266:313:376:453:563	169:266:313:376:453:563	NA:NA:NA:15:88:198	33.36	0.7017	0.90976	0.168	0.696287	0.03	0	0	pdb1q3x.ent,A,0.7017;pdb1q3x.ent,B,0.7408;pdb1zjk.ent,A,0.8076	0.7017	1	NA	NA	NA	open /pdb/q3/pdb1q3x.ent.gz;color red :376.A:453.A:563.A;
COAD_READ	CHAT	ENST00000337653.2	2244	pdb2fy3.ent	A	1.255	1	274:322:481:605:658:688:698	274:322:481:605:658:688:698	145:193:349:473:526:556:566	35.11	0.7023	0.90976	0.22096	0.733258	0.03	0	0	pdb2fy3.ent,A,0.7023;pdb2fy2.ent,A,0.7223;pdb2fy4.ent,A,0.7479;pdb2fy5.ent,A,0.7486	0.7486	1	0.875032	0.898693	0.894443	open /pdb/fy/pdb2fy3.ent.gz;color red :156.A:204.A:363.A:487.A:540.A:570.A:580.A;
COAD_READ	KCNJ12	ENST00000331718.5	1299	pdb3spc.ent	A	1.321	0.997	6:15:15:45:155:170:239:249:256:354:405:405:430	6:15:45:155:170:239:249:256:354:405:430	NA:NA:4:110:125:194:204:211:309:NA:NA	46.48	0.7045	0.90976	0.98825	0.993411	0.04	0	0	pdb3spc.ent,A,0.7045;pdb3sph.ent,A,0.7116;pdb3spi.ent,A,0.7158;pdb3spg.ent,A,0.7234;pdb3jyc.ent,A,0.8371;pdb3spj.ent,A,0.8406	0.8406	1	0.875032	0.898693	0.894443	open /pdb/sp/pdb3spc.ent.gz;color red :44.A:155.A:170.A:239.A:249.A:256.A:354.A;
COAD_READ	CPS1	ENST00000233072.5	4500	pdb4lix.ent	A	2.214	0.886	258:286:314:443:721:824:956:1001:1108:1154:1431:1453	258:286:314:443:721:824:956:1001:1108:1154:1431:1453	98:NA:NA:NA:NA:NA:401:418:458:NA:580:609	42.11	0.7078	0.90976	0.52653	0.875917	0.04	0	0	pdb4lix.ent,A,0.7078;pdb3pyb.ent,C,0.7847;pdb3pyb.ent,A,0.805;pdb3pya.ent,A,0.913;pdb3pyb.ent,B,0.9169	0.7078	1	0.875032	0.898693	0.894443	open /pdb/li/pdb4lix.ent.gz;color red :187.A:491.A:508.A:548.A:695.A:724.A;
COAD_READ	SEMA4D	ENST00000438547.2	2586	pdb1olz.ent	A	1.384	1	307:334:357:386:605:625:811	307:334:357:386:605:625:811	280:307:330:359:578:598:NA	41.21	0.7124	0.912763	0.16041	0.687129	0.03	0	0	pdb1olz.ent,A,0.7124;pdb1olz.ent,B,0.7146;pdb3ol2.ent,A,0.7187	0.7146	1	0.876454	0.898693	0.894443	open /pdb/ol/pdb1olz.ent.gz;color red :286.A:313.A:336.A:365.A:584.A:604.A;
COAD_READ	CAMK1D	ENST00000378847.3	1155	pdb2jc6.ent	C	1.386	1	36:72:109:236:236:313:382	36:72:109:236:313:382	26:56:93:200:277:NA	28.75	0.7229	0.920139	0.84284	0.941226	0.03	0	0	pdb2jc6.ent,C,0.7229;pdb2jc6.ent,A,0.7851	0.7851	1	0.885994	0.898693	0.894443	open /pdb/jc/pdb2jc6.ent.gz;color red :36.C:72.C:109.C:236.C:236.C:313.C;
COAD_READ	CYP1A2	ENST00000343932.4	1548	pdb2hi4.ent	A	1.073	1	90:90:100:284:295:488:502	90:100:284:295:488:502	57:67:251:262:455:469	32.31	0.7305	0.920139	0.85325	0.943064	0.03	0	0	pdb2hi4.ent,A,0.7305	0.7305	1	0.885994	0.898693	0.894443	open /pdb/hi/pdb2hi4.ent.gz;color red :90.A:90.A:100.A:284.A:295.A:488.A:502.A;
COAD_READ	EPHA5	ENST00000273854.3	3111	pdb4et7.ent	A	5.954	1	37:122:163:176:287:344:492:553:553:610:718:853:896:934:968	37:122:163:176:287:344:492:553:610:718:853:896:934:968	NA:64:105:118:NA:NA:NA:NA:NA:NA:NA:NA:NA:NA	25.32	0.7345	0.920139	0.7254	0.922277	0.05	0	0	pdb4et7.ent,A,0.7345;pdb2r2p.ent,A,0.8906	0.7345	1	NA	NA	NA	open /pdb/et/pdb4et7.ent.gz;color red :122.A:163.A:176.A;
COAD_READ	ANGPT1	ENST00000517746.1	1494	pdb4k0v.ent	B	2.29	0.995	92:130:299:342:487	92:130:299:342:487	NA:NA:18:61:206	25.16	0.7348	0.920139	0.75079	0.928114	0.03	0	0	pdb4k0v.ent,B,0.7348;pdb4jyo.ent,X,0.742;pdb4epu.ent,B,0.7627;pdb4epu.ent,A,0.7715	0.7627	1	NA	NA	NA	open /pdb/k0/pdb4k0v.ent.gz;color red :20.B:63.B:208.B;
COAD_READ	JUP	ENST00000393930.1	2235	pdb3ifq.ent	B	1.393	1	113:197:536:551:606:663	113:197:536:551:606:663	NA:72:411:417:472:524	49.38	0.7379	0.920139	0.59089	0.884257	0.03	0	0	pdb3ifq.ent,B,0.7379;pdb3ifq.ent,A,0.7487	0.7487	1	0.885994	0.898693	NA	open /pdb/if/pdb3ifq.ent.gz;color red :197.B:536.B:551.B:606.B:663.B;
COAD_READ	EPHA8	ENST00000166244.3	3015	pdb3kul.ent	A	3.76	1	106:171:171:568:661:675:783:805	106:171:568:661:675:783:805	NA:NA:NA:35:49:157:172	28.3	0.7403	0.920139	0.51536	0.873429	0.03	0	0	pdb3kul.ent,A,0.7403;pdb3kul.ent,B,0.7745	0.7403	1	0.885994	NA	NA	open /pdb/ku/pdb3kul.ent.gz;color red :661.A:675.A:783.A:805.A;
COAD_READ	HK3	ENST00000292432.5	2769	pdb3hm8.ent	B	2.091	1	73:393:472:475:549:713:804	73:393:472:475:549:713:804	NA:NA:NA:NA:71:235:326	34.3	0.7403	0.920139	0.31427	0.808828	0.03	0	0	pdb3hm8.ent,B,0.7403;pdb3hm8.ent,C,0.7641;pdb3hm8.ent,A,0.7731;pdb3hm8.ent,D,0.781	0.7641	1	NA	NA	NA	open /pdb/hm/pdb3hm8.ent.gz;color red :549.B:713.B:804.B;
COAD_READ	PC	ENST00000393960.1	3534	pdb3bg3.ent	D	2.331	1	219:562:599:656:728:884:942:944	219:562:599:656:728:884:942:944	NA:69:106:163:235:390:448:450	51.63	0.7406	0.920139	0.0875	0.579696	0.03	0	0	pdb3bg3.ent,D,0.7406;pdb3bg3.ent,A,0.7601;pdb3bg3.ent,B,0.7969;pdb3bg9.ent,D,0.8145;pdb3bg9.ent,B,0.8158;pdb3bg9.ent,C,0.8164;pdb3bg3.ent,C,0.8169;pdb3bg9.ent,A,0.821	0.821	1	0.885994	0.898693	0.894443	open /pdb/bg/pdb3bg3.ent.gz;color red :562.D:599.D:656.D:728.D:884.D:942.D:944.D;
COAD_READ	MAPRE3	ENST00000233121.2	843	pdb1wyo.ent	A	1.761	0.956	98:114:125:179:189:223	98:114:125:179:189:223	105:121:132:NA:NA:NA	25.09	0.7458	0.92074	0.08554	0.579696	0.04	0	0	pdb1wyo.ent,A,0.7458;pdb3co1.ent,A,0.9473	0.7458	1	NA	NA	NA	open /pdb/wy/pdb1wyo.ent.gz;color red :105.A:121.A:132.A;
COAD_READ	LGR4	ENST00000379214.4	2853	pdb4kt1.ent	A	2.061	1	92:162:371:472:587:606:719:780:817	92:162:371:472:587:606:719:780:817	67:137:346:447:NA:NA:NA:NA:NA	45.98	0.7468	0.92074	0.43422	0.858542	0.03	0	0	pdb4kt1.ent,A,0.7468	0.7468	1	0.886094	NA	NA	open /pdb/kt/pdb4kt1.ent.gz;color red :92.A:162.A:371.A:472.A;
COAD_READ	MME	ENST00000492661.1	2250	pdb1r1h.ent	A	1.076	0.999	2:23:75:90:138:169:293:371:388:567:594:748	2:23:75:90:138:169:293:371:388:567:594:748	NA:NA:21:36:84:115:239:317:334:513:540:694	36.93	0.7475	0.92074	0.85204	0.942961	0.04	0	0	pdb1r1h.ent,A,0.7475;pdb1y8j.ent,A,0.7481;pdb1dmt.ent,A,0.7525;pdb2qpj.ent,A,0.7545;pdb2yb9.ent,A,0.7561;pdb1r1i.ent,A,0.7629;pdb1r1j.ent,A,0.7701	0.7481	1	0.886094	0.898693	0.894443	open /pdb/r1/pdb1r1h.ent.gz;color red :74.A:89.A:137.A:168.A:292.A:370.A:387.A:566.A:593.A:747.A;
COAD_READ	NCAM2	ENST00000400546.1	2511	pdb2wim.ent	A	3.029	1	20:77:178:235:462:651:808:834	20:77:178:235:462:651:808:834	2:59:156:213:NA:NA:NA:NA	54.6	0.767	0.93277	0.99112	0.993428	0.04	0	0	pdb2wim.ent,A,0.767;pdb2wim.ent,B,0.819;pdb2xy2.ent,A,0.9804	0.9804	1	0.888512	NA	NA	open /pdb/wi/pdb2wim.ent.gz;color red :20.A:77.A:178.A:235.A;
COAD_READ	CDH2	ENST00000269141.3	2718	pdb1kdg.ent	B	1.658	0.863	30:110:156:289:379:430:505:511:576:590:669:671:718:802:816	30:110:156:289:379:430:505:511:576:590:669:671:718:802:816	NA:NA:NA:205:317:370:408:414:NA:NA:NA:NA:NA:NA:NA	34	0.7735	0.93277	0.37177	0.835754	0.06	0	0	pdb1kdg.ent,B,0.7735;pdb1naa.ent,A,0.7851;pdb1kdg.ent,A,0.7893;pdb1naa.ent,B,0.7919	0.7851	1	0.888512	0.904761	NA	open /pdb/kd/pdb1kdg.ent.gz;color red :414.B:526.B:579.B:617.B:623.B;
COAD_READ	FGFR3	ENST00000340107.4	2424	pdb4k33.ent	A	2.754	1	36:140:180:194:431:471:507:648:671:808	36:140:180:194:431:471:507:648:671:808	NA:NA:NA:NA:NA:11:47:184:207:NA	30.08	0.7746	0.93277	0.81225	0.93252	0.04	1	Oncogene	pdb4k33.ent,A,0.7746	0.7746	1	0.888512	NA	NA	open /pdb/k3/pdb4k33.ent.gz;color red :469.A:505.A:646.A:669.A;
COAD_READ	SATB2	ENST00000417098.1	2199	pdb1wi3.ent	A	10.31	1	194:262:269:409:453:631:674	194:262:269:409:453:631:674	NA:NA:NA:NA:2:24:67	18.67	0.7835	0.937308	0.34515	0.823809	0.03	0	0	pdb1wi3.ent,A,0.7835	0.7835	1	NA	NA	NA	open /pdb/wi/pdb1wi3.ent.gz;color red :2.A:24.A:67.A;
COAD_READ	AMPH	ENST00000356264.2	2085	pdb4atm.ent	A	3.14	1	43:48:88:148:263:290:406:459:471:494:669	43:48:88:148:263:290:406:459:471:494:669	25:30:70:130:NA:NA:NA:NA:NA:NA:NA	49	0.7843	0.937308	0.65472	0.912579	0.05	0	0	pdb4atm.ent,A,0.7843;pdb3sog.ent,A,0.7884	0.7843	1	0.89067	NA	NA	open /pdb/at/pdb4atm.ent.gz;color red :43.A:48.A:88.A:148.A;
COAD_READ	MAP2	ENST00000360351.4	5481	pdb3fmq.ent	B	5.129	0.997	5:5:38:304:318:666:711:794:802:859:870:937:1166:1224:1347:1539:1574:1655:1691:1722	5:38:304:318:666:711:794:802:859:870:937:1166:1224:1347:1539:1574:1655:1691:1722	NA:NA:NA:NA:NA:NA:NA:156:NA:NA:NA:NA:NA:NA:287:312:NA:NA:NA	31.34	0.7844	0.937308	0.8208	0.93728	0.06	0	0	pdb3fmq.ent,B,0.7844;pdb3fmr.ent,B,0.7848;pdb3fmq.ent,A,0.7879;pdb3fmr.ent,A,0.7881;pdb3fm3.ent,B,0.7942;pdb3fm3.ent,A,0.7943	0.7879	1	NA	NA	NA	open /pdb/fm/pdb3fmq.ent.gz;color red :158.B:289.B:314.B;
COAD_READ	SUPT5H	ENST00000432763.2	3261	pdb3h7h.ent	B	11.432	1	111:176:190:198:377:478:876	111:176:190:198:377:478:876	NA:2:16:24:NA:NA:NA	21.71	0.7849	0.937308	0.19657	0.717147	0.03	0	0	pdb3h7h.ent,B,0.7849	0.7849	1	NA	NA	NA	open /pdb/h7/pdb3h7h.ent.gz;color red :176.B:190.B:198.B;
COAD_READ	PLCB3	ENST00000279230.6	3702	pdb4gnk.ent	B	1.603	1	44:158:223:378:422:481:695:759:795:836:878	44:158:223:378:422:481:695:759:795:836:878	34:148:213:368:412:NA:583:647:683:724:766	41.77	0.7877	0.938074	0.1768	0.696287	0.04	0	0	pdb4gnk.ent,B,0.7877;pdb4gnk.ent,D,0.8122;pdb3ohm.ent,B,0.8153	0.7877	1	0.89067	0.905147	0.911839	open /pdb/gn/pdb4gnk.ent.gz;color red :44.B:158.B:223.B:378.B:422.B:695.B:759.B:795.B:836.B:878.B;
COAD_READ	POLRMT	ENST00000588649.2	3690	pdb4boc.ent	A	1.578	1	151:300:313:386:832:864:888:1033:1042:1083:1113:1201	151:300:313:386:832:864:888:1033:1042:1083:1113:1201	NA:83:96:169:612:644:668:NA:NA:NA:NA:NA	47.29	0.7879	0.938074	0.58667	0.884257	0.04	0	0	pdb4boc.ent,A,0.7879;pdb3spa.ent,A,0.8602	0.8602	1	0.89067	0.905147	0.911839	open /pdb/bo/pdb4boc.ent.gz;color red :300.A:313.A:386.A:832.A:864.A:888.A;
COAD_READ	USP7	ENST00000344836.4	3306	pdb2f1z.ent	B	2.289	1	5:93:381:530:848	5:93:381:530:848	NA:31:319:458:NA	45.29	0.7889	0.938074	0.68268	0.913293	0.04	0	0	pdb2f1z.ent,B,0.7889;pdb2f1z.ent,A,0.8878	0.7889	1	NA	NA	NA	open /pdb/f1/pdb2f1z.ent.gz;color red :93.B:381.B:530.B;
COAD_READ	DPYD	ENST00000370192.3	3075	pdb1h7x.ent	C	1.026	1	17:63:142:200:273:335:337:437:447:461:483:631:721:729:757:841:970:994:1008	17:63:142:200:273:335:337:437:447:461:483:631:721:729:757:841:970:994:1008	16:62:141:199:272:334:336:436:446:460:482:630:720:728:756:840:969:993:NA	46.87	0.8076	0.947569	0.75133	0.928114	0.06	0	0	pdb1h7x.ent,C,0.8076;pdb1gt8.ent,A,0.808;pdb1h7w.ent,C,0.808;pdb1h7x.ent,A,0.8082;pdb1h7x.ent,B,0.8086;pdb1h7w.ent,B,0.8105;pdb1gt8.ent,B,0.811;pdb1gt8.ent,D,0.8115;pdb1h7w.ent,D,0.8129;pdb1gte.ent,D,0.8152;pdb1h7w.ent,A,0.8174;pdb1gte.ent,A,0.8186;pdb1h7x.ent,D,0.8196;pdb1gth.ent,C,0.8204;pdb1gte.ent,C,0.8216;pdb1gth.ent,A,0.824;pdb1gth.ent,D,0.8282;pdb1gte.ent,B,0.8288;pdb1gth.ent,B,0.8307;pdb1…	0.824	1	0.905069	0.916864	0.920455	open /pdb/h7/pdb1h7x.ent.gz;color red :17.C:63.C:142.C:200.C:273.C:335.C:337.C:437.C:447.C:461.C:483.C:631.C:721.C:729.C:757.C:841.C:970.C:994.C;
COAD_READ	ADAMTS4	ENST00000367996.5	2511	pdb3b2z.ent	B	2.913	1	22:205:232:290:376:686:736:755	22:205:232:290:376:686:736:755	NA:NA:17:70:156:NA:NA:NA	30.65	0.8099	0.948036	0.81458	0.933109	0.03	0	0	pdb3b2z.ent,B,0.8099;pdb3b2z.ent,D,0.8191;pdb2rjp.ent,C,0.8211;pdb2rjp.ent,A,0.827;pdb2rjp.ent,D,0.8292;pdb3b2z.ent,G,0.8298;pdb3b2z.ent,F,0.8299;pdb3b2z.ent,E,0.8315;pdb3b2z.ent,A,0.8408;pdb3b2z.ent,C,0.8432;pdb3b2z.ent,H,0.8533;pdb2rjp.ent,B,0.8606	0.827	1	NA	NA	NA	open /pdb/b2/pdb3b2z.ent.gz;color red :232.B:290.B:376.B;
COAD_READ	ALDOB	ENST00000374855.4	1092	pdb1xdl.ent	C	1.103	1	54:56:90:163:180:195:239	54:56:90:163:180:195:239	48:50:84:153:170:NA:NA	28.86	0.8181	0.951555	0.1116	0.621373	0.03	0	0	pdb1xdl.ent,C,0.8181;pdb1xdm.ent,Y,0.8579;pdb1xdm.ent,B,0.8605;pdb1xdl.ent,B,0.8622;pdb1xdm.ent,C,0.8638;pdb1xdm.ent,D,0.8714;pdb1xdl.ent,Y,0.8736;pdb1xdl.ent,Z,0.8753;pdb1xdl.ent,D,0.8758;pdb1xdl.ent,W,0.8767;pdb1xdm.ent,A,0.8786;pdb1xdm.ent,W,0.8824;pdb1xdl.ent,A,0.8849;pdb1xdm.ent,Z,0.8882;pdb1qo5.ent,H,0.9298;pdb1qo5.ent,R,0.9339;pdb1qo5.ent,Q,0.9349;pdb1qo5.ent,E,0.936;pdb1qo5.ent,L,0.9371;p…	0.9459	1	0.913778	0.920228	NA	open /pdb/xd/pdb1xdl.ent.gz;color red :53.C:55.C:89.C:162.C:179.C;
COAD_READ	ENPEP	ENST00000265162.5	2871	pdb4kxb.ent	A	1.093	1	46:105:137:137:194:320:565:602:638:797:887	46:105:137:194:320:565:602:638:797:887	NA:30:62:119:245:490:527:559:718:808	40.64	0.8201	0.951555	0.75029	0.928114	0.05	0	0	pdb4kxb.ent,A,0.8201;pdb4kx7.ent,A,0.8211;pdb4kxa.ent,A,0.8219;pdb4kxc.ent,A,0.8222;pdb4kx8.ent,A,0.8243;pdb4kxd.ent,A,0.8245;pdb4kx9.ent,A,0.8274	0.8243	1	0.913778	0.920228	0.920455	open /pdb/kx/pdb4kxb.ent.gz;color red :105.A:137.A:137.A:194.A:320.A:565.A:602.A:638.A:797.A:887.A;
COAD_READ	ROCK2	ENST00000315872.6	4164	pdb2h9v.ent	A	3.621	1	67:339:339:481:695:1259:1353	67:339:481:695:1259:1353	43:315:NA:NA:NA:NA	38.54	0.8223	0.951555	0.87382	0.951726	0.03	0	0	pdb2h9v.ent,A,0.8223;pdb2f2u.ent,B,0.8334;pdb2f2u.ent,A,0.8349;pdb4l6q.ent,A,0.8367;pdb4l6q.ent,B,0.8368	0.8334	1	NA	NA	NA	open /pdb/h9/pdb2h9v.ent.gz;color red :67.A:339.A:339.A;
COAD_READ	ABL2	ENST00000408940.3	3438	pdb2kk1.ent	A	8.481	0.993	131:274:287:493:615:922:1032:1125:1127	131:274:287:493:615:922:1032:1125:1127	NA:NA:NA:NA:NA:NA:21:114:116	28.37	0.8259	0.951555	0.90079	0.964652	0.04	1	0	pdb2kk1.ent,A,0.8259;pdb3gvu.ent,A,0.9192;pdb3hmi.ent,A,0.9493;pdb2xyn.ent,B,0.963;pdb2xyn.ent,A,0.964;pdb2xyn.ent,C,0.9741	0.9493	1	NA	NA	NA	open /pdb/kk/pdb2kk1.ent.gz;color red :21.A:114.A:116.A;
COAD_READ	KDR	ENST00000263923.4	4068	pdb3kvq.ent	A	16.524	1	15:121:270:630:685:690:732:791:803:984:1015:1015:1022:1031:1032:1042	15:121:270:630:685:690:732:791:803:984:1015:1022:1031:1032:1042	NA:NA:NA:NA:19:24:62:NA:NA:NA:NA:NA:NA:NA:NA	20.47	0.8272	0.951555	0.07047	0.552136	0.04	1	0	pdb3kvq.ent,A,0.8272	0.8272	1	NA	NA	NA	open /pdb/kv/pdb3kvq.ent.gz;color red :685.A:690.A:732.A;
COAD_READ	IGF2R	ENST00000356956.1	7473	pdb1q25.ent	A	5.818	0.993	91:170:296:388:427:637:927:1162:1163:1208:1325:1325:1763:1796:1954:1978:2035:2187	91:170:296:388:427:637:927:1162:1163:1208:1325:1763:1796:1954:1978:2035:2187	51:128:254:349:388:NA:NA:NA:NA:NA:NA:NA:NA:NA:NA:NA:NA	35.79	0.8339	0.951555	0.43825	0.858542	0.09	0	0	pdb1q25.ent,A,0.8339;pdb1syo.ent,A,0.8359;pdb1sz0.ent,A,0.8594	0.8359	1	0.919585	0.920555	NA	open /pdb/q2/pdb1q25.ent.gz;color red :55.A:132.A:258.A:353.A:392.A;
COAD_READ	PIK3C3	ENST00000398870.3	2472	pdb3ihy.ent	A	1.535	1	44:65:251:315:343:470:551:739	44:65:251:315:343:470:551:739	NA:NA:34:98:126:198:279:467	38.74	0.8339	0.951555	0.55057	0.875917	0.03	0	0	pdb3ihy.ent,A,0.8339;pdb3ihy.ent,E,0.838;pdb3ihy.ent,C,0.8383;pdb3ihy.ent,B,0.8489;pdb3ls8.ent,A,0.8518;pdb3ihy.ent,D,0.8803;pdb3ls8.ent,B,0.8877	0.8518	1	0.919585	0.920555	0.920455	open /pdb/ih/pdb3ihy.ent.gz;color red :314.A:378.A:406.A:533.A:614.A:802.A;
COAD_READ	GAD2	ENST00000376261.3	1755	pdb2okk.ent	A	1.212	1	18:28:100:100:448:448:525:556	18:28:100:448:525:556	NA:NA:13:349:423:454	37.19	0.8347	0.951555	0.98936	0.993411	0.03	0	0	pdb2okk.ent,A,0.8347	0.8347	1	0.919585	0.920555	0.920455	open /pdb/ok/pdb2okk.ent.gz;color red :100.A:100.A:448.A:448.A:525.A:556.A;
COAD_READ	MET	ENST00000318493.6	4224	pdb2uzx.ent	D	2.572	1	261:446:574:663:794:830:913:1166	261:446:574:663:794:830:913:1166	188:340:468:NA:NA:NA:NA:NA	48.66	0.8358	0.951555	0.09362	0.597088	0.03	1	Oncogene	pdb2uzx.ent,D,0.8358;pdb2uzx.ent,B,0.8422;pdb2uzy.ent,D,0.8431;pdb2uzy.ent,B,0.8436	0.8431	1	NA	NA	NA	open /pdb/uz/pdb2uzx.ent.gz;color red :261.D:446.D:574.D;
COAD_READ	DBT	ENST00000370132.4	1446	pdb2ihw.ent	D	2.056	0.996	91:195:238:296:388:479	91:195:238:296:388:479	NA:NA:NA:48:140:231	31.63	0.8367	0.951555	0.58495	0.883582	0.03	0	0	pdb2ihw.ent,D,0.8367;pdb2ii5.ent,A,0.8397;pdb2ihw.ent,E,0.8422;pdb2ihw.ent,A,0.8451;pdb2ihw.ent,B,0.8451;pdb2ii5.ent,E,0.8453;pdb2ii3.ent,D,0.8454;pdb2ihw.ent,H,0.8456;pdb2ii5.ent,D,0.8459;pdb2ihw.ent,C,0.846;pdb2ii3.ent,A,0.8482;pdb2ii3.ent,E,0.8483;pdb2ihw.ent,F,0.8484;pdb2ii5.ent,G,0.8488;pdb2ii5.ent,C,0.8491;pdb2ii3.ent,G,0.8504;pdb2ii4.ent,B,0.8506;pdb2ii4.ent,C,0.8507;pdb2ii5.ent,H,0.8514;p…	0.8484	1	NA	NA	NA	open /pdb/ih/pdb2ihw.ent.gz;color red :235.D:327.D:418.D;
COAD_READ	SENP7	ENST00000314261.7	2952	pdb3eay.ent	A	3.98	1	128:164:252:520:761:761:961	128:164:252:520:761:961	NA:NA:NA:NA:76:227	31.3	0.842	0.951555	0.83859	0.940225	0.03	0	0	pdb3eay.ent,A,0.842	0.842	1	NA	NA	NA	open /pdb/ea/pdb3eay.ent.gz;color red :761.A:761.A:961.A;
COAD_READ	TUB	ENST00000299506.2	1518	pdb1s31.ent	A	1.85	0.996	222:278:402:413:419:464:504	222:278:402:413:419:464:504	NA:45:169:180:186:231:271	29.62	0.8446	0.951555	0.09148	0.594284	0.03	0	0	pdb1s31.ent,A,0.8446	0.8446	1	0.922782	0.926181	0.920455	open /pdb/s3/pdb1s31.ent.gz;color red :333.A:457.A:468.A:474.A:519.A:559.A;
COAD_READ	KDM4A	ENST00000372396.3	3192	pdb2pxj.ent	A	3.063	1	2:119:218:321:567:872	2:119:218:321:567:872	1:118:217:320:NA:NA	31.62	0.8477	0.951555	0.61715	0.896276	0.03	0	0	pdb2pxj.ent,A,0.8477;pdb2p5b.ent,A,0.8485;pdb2q8d.ent,A,0.865;pdb2q8c.ent,A,0.8733;pdb2q8e.ent,A,0.8763;pdb2vd7.ent,A,0.8769;pdb2ybs.ent,B,0.8773;pdb3pdq.ent,A,0.8775;pdb2ybs.ent,A,0.878;pdb2ybk.ent,B,0.8782;pdb3u4s.ent,B,0.8794;pdb2os2.ent,B,0.8803;pdb2ybp.ent,B,0.8804;pdb2gp3.ent,A,0.8805;pdb3rvh.ent,A,0.8817;pdb2ot7.ent,A,0.8819;pdb2ybp.ent,A,0.8824;pdb4ai9.ent,B,0.8824;pdb3rvh.ent,B,0.8829;pd…	0.8837	1	0.923472	NA	NA	open /pdb/px/pdb2pxj.ent.gz;color red :2.A:119.A:218.A:321.A;
COAD_READ	CNTN1	ENST00000347616.1	3054	pdb3s97.ent	C	5.162	1	49:205:228:256:456:504:505:506:553:557:571:605:845:969:1000	49:205:228:256:456:504:505:506:553:557:571:605:845:969:1000	NA:73:96:124:NA:NA:NA:NA:NA:NA:NA:NA:NA:NA:NA	31.19	0.8519	0.951555	0.23972	0.750542	0.05	0	0	pdb3s97.ent,C,0.8519;pdb3s97.ent,D,0.8664	0.8519	1	NA	NA	NA	open /pdb/s9/pdb3s97.ent.gz;color red :205.C:228.C:256.C;
COAD_READ	MYO1C	ENST00000575158.1	3084	pdb4byf.ent	A	1.471	1	84:131:286:301:541:630:776:826:1028	84:131:286:301:541:630:776:826:1028	76:123:278:291:523:608:NA:NA:NA	44.31	0.8541	0.951555	0.8065	0.93252	0.03	0	0	pdb4byf.ent,A,0.8541;pdb4byf.ent,C,0.8757	0.8757	1	0.925275	0.930195	0.920455	open /pdb/by/pdb4byf.ent.gz;color red :84.A:131.A:286.A:301.A:541.A:630.A;
COAD_READ	ALPP	ENST00000392027.2	1605	pdb1zed.ent	A	1.11	1	15:89:180:213:261:272:425:530	15:89:180:213:261:272:425:530	NA:67:158:191:239:250:403:NA	35.25	0.8735	0.960515	0.71565	0.922277	0.04	0	0	pdb1zed.ent,A,0.8735;pdb3mk1.ent,A,0.8738;pdb1zef.ent,A,0.8763;pdb3mk0.ent,A,0.8774;pdb3mk2.ent,A,0.8781;pdb2glq.ent,A,0.8842;pdb1zeb.ent,A,0.8897;pdb1ew2.ent,A,0.8955	0.8763	1	0.933329	0.936586	0.927531	open /pdb/ze/pdb1zed.ent.gz;color red :67.A:158.A:191.A:239.A:250.A:403.A;
COAD_READ	NEO1	ENST00000560262.1	4224	pdb1x5h.ent	A	10.659	1	72:101:133:623:708:737:1263:1325	72:101:133:623:708:737:1263:1325	NA:NA:NA:8:93:122:NA:NA	31.53	0.8814	0.961305	0.90511	0.967717	0.03	0	0	pdb1x5h.ent,A,0.8814	0.8814	1	NA	NA	NA	open /pdb/x5/pdb1x5h.ent.gz;color red :8.A:93.A:122.A;
COAD_READ	CAMK2G	ENST00000394762.2	1599	pdb2v7o.ent	A	1.744	0.987	48:95:238:263:401:481:495	48:95:238:263:401:481:495	51:98:241:266:NA:NA:NA	33.22	0.882	0.961305	0.83908	0.940225	0.03	0	0	pdb2v7o.ent,A,0.882;pdb2ux0.ent,B,0.9151;pdb2ux0.ent,C,0.9166;pdb2ux0.ent,A,0.929;pdb2ux0.ent,D,0.9409;pdb2ux0.ent,F,0.9426;pdb2ux0.ent,E,0.9585	0.9426	1	0.936211	NA	NA	open /pdb/v7/pdb2v7o.ent.gz;color red :48.A:95.A:238.A:263.A;
COAD_READ	DDX18	ENST00000263239.2	2010	pdb3ly5.ent	B	3.141	1	49:125:178:196:338:608:633:654	49:125:178:196:338:608:633:654	NA:NA:10:23:165:NA:NA:NA	27.69	0.8845	0.961305	0.95388	0.987105	0.03	0	0	pdb3ly5.ent,B,0.8845;pdb3ly5.ent,A,0.8887	0.8845	1	NA	NA	NA	open /pdb/ly/pdb3ly5.ent.gz;color red :178.B:196.B:338.B;
COAD_READ	XDH	ENST00000379416.3	3999	pdb2e1q.ent	C	1.369	1	245:271:639:896:981:1281	245:271:639:896:981:1281	219:245:613:870:955:NA	48.88	0.9005	0.962997	0.68797	0.913293	0.03	0	0	pdb2e1q.ent,C,0.9005;pdb2ckj.ent,A,0.9007;pdb2e1q.ent,D,0.9022;pdb2ckj.ent,C,0.9024;pdb2e1q.ent,B,0.9034;pdb2ckj.ent,B,0.9038;pdb1v97.ent,A,0.9041;pdb2ckj.ent,D,0.906;pdb2e1q.ent,A,0.9061;pdb1fo4.ent,A,0.909;pdb3amz.ent,B,0.9109;pdb3unc.ent,A,0.911;pdb3uni.ent,A,0.9111;pdb3una.ent,A,0.9122;pdb3am9.ent,A,0.9123;pdb1vdv.ent,A,0.9123;pdb1n5x.ent,A,0.9133;pdb1v97.ent,B,0.9138;pdb3unc.ent,B,0.9139;pdb…	0.9144	1	0.942738	0.95477	NA	open /pdb/e1/pdb2e1q.ent.gz;color red :245.C:271.C:639.C:896.C:981.C;
COAD_READ	ATP4A	ENST00000262623.3	3105	pdb3ixz.ent	A	1.073	1	60:382:397:510:613:870:886:922:927:949:1012	60:382:397:510:613:870:886:922:927:949:1012	23:345:360:473:576:833:849:885:890:912:NA	56.42	0.9053	0.96349	0.53802	0.875917	0.03	0	0	pdb3ixz.ent,A,0.9053;pdb2yn9.ent,A,0.9184;pdb2xzb.ent,A,0.93	0.93	1	0.942738	0.95477	0.951489	open /pdb/ix/pdb3ixz.ent.gz;color red :58.A:380.A:395.A:508.A:611.A:868.A:884.A:920.A:925.A:947.A;
COAD_READ	ZIC3	ENST00000287538.5	1401	pdb2rpc.ent	A	3.006	1	20:207:213:214:304:333:384:440	20:207:213:214:304:333:384:440	4:NA:NA:NA:67:96:147:NA	32.33	0.9136	0.968389	0.44073	0.858542	0.03	0	0	pdb2rpc.ent,A,0.9136	0.9136	1	0.942738	NA	NA	open /pdb/rp/pdb2rpc.ent.gz;color red :4.A:67.A:96.A:147.A;
COAD_READ	MMP16	ENST00000286614.6	1821	pdb1rm8.ent	A	3.586	1	84:117:153:176:270:310	84:117:153:176:270:310	NA:NA:30:53:147:NA	27.25	0.9172	0.968389	0.03669	0.493595	0.03	0	0	pdb1rm8.ent,A,0.9172	0.9172	1	NA	NA	NA	open /pdb/rm/pdb1rm8.ent.gz;color red :153.A:176.A:270.A;
COAD_READ	ADCY5	ENST00000462833.1	3783	pdb2gvd.ent	A	6.632	1	303:345:458:499:598:627:653:661:884:944:953:1045:1056	303:345:458:499:598:627:653:661:884:944:953:1045:1056	NA:NA:5:46:145:174:NA:NA:NA:NA:NA:NA:NA	30.5	0.9198	0.968389	0.03743	0.493968	0.06	0	0	pdb2gvd.ent,A,0.9198;pdb1azs.ent,A,0.9211;pdb3c16.ent,A,0.9231;pdb3maa.ent,A,0.9251;pdb2gvz.ent,A,0.93;pdb1tl7.ent,A,0.9301;pdb3g82.ent,A,0.9323;pdb1u0h.ent,A,0.9345;pdb1cs4.ent,A,0.9359;pdb1cul.ent,A,0.9361;pdb3c15.ent,A,0.9366;pdb1cjt.ent,A,0.937;pdb1cjv.ent,A,0.937;pdb1cju.ent,A,0.9376;pdb1cjk.ent,A,0.9403;pdb3c14.ent,A,0.9478	0.9198	1	0.942738	NA	NA	open /pdb/gv/pdb2gvd.ent.gz;color red :380.A:421.A:520.A:549.A;
COAD_READ	SPTA1	ENST00000368147.4	7257	pdb3lbx.ent	A	17.271	1	6:28:34:89:93:98:194:219:297:423:675:739:749:751:940:959:1065:1100:1109:1256:1347:1563:1732:1968:2016:2017:2020:2150:2211:2211:2226	6:28:34:89:93:98:194:219:297:423:675:739:749:751:940:959:1065:1100:1109:1256:1347:1563:1732:1968:2016:2017:2020:2150:2211:2226	NA:10:16:71:75:80:NA:NA:NA:NA:NA:NA:NA:NA:NA:NA:NA:NA:NA:NA:NA:NA:NA:NA:NA:NA:NA:NA:NA:NA	47.33	0.9216	0.968389	0.94234	0.981082	0.09	0	0	pdb3lbx.ent,A,0.9216;pdb1owa.ent,A,0.9293	0.9293	1	0.942738	0.957982	NA	open /pdb/lb/pdb3lbx.ent.gz;color red :28.A:34.A:89.A:93.A:98.A;
COAD_READ	HTR1B	ENST00000369947.2	1170	pdb4iaq.ent	A	1.425	1	78:81:109:154:207:230:296:297:306	78:81:109:154:207:230:296:297:306	41:44:72:117:164:187:NA:NA:199	30.97	0.9233	0.968389	0.21592	0.728131	0.03	0	0	pdb4iaq.ent,A,0.9233;pdb4iar.ent,A,0.9573	0.9233	1	0.942738	0.957982	0.953861	open /pdb/ia/pdb4iaq.ent.gz;color red :78.A:81.A:109.A:154.A:207.A:230.A:306.A;
COAD_READ	CEL	ENST00000351304.7	2061	pdb1akn.ent	A	1.254	0.879	44:112:275:281:656:656:656:682	44:112:275:281:656:682	24:92:255:261:NA:NA	39.64	0.9234	0.968389	0.97738	0.991193	0.04	0	0	pdb1akn.ent,A,0.9234;pdb1aql.ent,A,0.9292;pdb2bce.ent,A,0.9295;pdb1aql.ent,B,0.9309;pdb1f6w.ent,A,0.9402;pdb1jmy.ent,A,0.9987	0.9987	1	0.942738	NA	NA	open /pdb/ak/pdb1akn.ent.gz;color red :24.A:92.A:255.A:261.A;
COAD_READ	NTNG2	ENST00000393228.4	1566	pdb3tbd.ent	A	1.574	1	58:226:228:268:294:329:372	58:226:228:268:294:329:372	41:209:211:251:277:312:NA	37.79	0.9282	0.971057	0.0723	0.556629	0.03	0	0	pdb3tbd.ent,A,0.9282;pdb3zyg.ent,A,0.9329;pdb3zyg.ent,B,0.9567;pdb3zyi.ent,B,0.9793	0.9329	1	0.945164	0.957982	0.953861	open /pdb/tb/pdb3tbd.ent.gz;color red :41.A:209.A:211.A:251.A:277.A:312.A;
COAD_READ	ARHGEF11	ENST00000361409.2	4566	pdb1htj.ent	F	8.545	1	46:82:288:373:392:427:791:1041:1041:1370:1412	46:82:288:373:392:427:791:1041:1370:1412	NA:NA:NA:68:86:120:NA:NA:NA:NA	30.52	0.9337	0.972295	0.8123	0.93252	0.05	0	0	pdb1htj.ent,F,0.9337	0.9337	1	NA	NA	NA	open /pdb/ht/pdb1htj.ent.gz;color red :373.F:392.F:427.F;
COAD_READ	EPB41L3	ENST00000341928.2	3261	pdb3bin.ent	A	3.865	1	71:187:272:353:425:605:714:850:989:1071	71:187:272:353:425:605:714:850:989:1071	NA:80:165:244:NA:NA:NA:NA:NA:NA	39.79	0.9374	0.973688	0.80611	0.93252	0.04	0	0	pdb3bin.ent,A,0.9374;pdb2he7.ent,A,0.9401	0.9401	1	NA	NA	NA	open /pdb/bi/pdb3bin.ent.gz;color red :187.A:272.A:353.A;
COAD_READ	XRCC5	ENST00000392133.3	2196	pdb1jeq.ent	B	1.406	1	254:331:421:448:502:502:621:643:726	254:331:421:448:502:621:643:726	235:309:399:426:480:NA:NA:NA	48.56	0.9375	0.973688	0.0928	0.596275	0.03	0	0	pdb1jeq.ent,B,0.9375;pdb1jey.ent,B,0.9523	0.9523	1	0.952148	0.962434	0.953861	open /pdb/je/pdb1jeq.ent.gz;color red :254.B:331.B:421.B:448.B:502.B:502.B;
COAD_READ	LIFR	ENST00000453190.2	3291	pdb3e0g.ent	A	2.288	1	66:113:173:178:289:319:364:508:508:510:525:533:628:855:936:985:1010:1029	66:113:173:178:289:319:364:508:510:525:533:628:855:936:985:1010:1029	15:62:118:123:234:264:309:453:455:470:478:NA:NA:NA:NA:NA:NA	63.72	0.9446	0.976351	0.53687	0.875917	0.05	1	0	pdb3e0g.ent,A,0.9446	0.9446	1	0.956868	0.964592	0.953861	open /pdb/e0/pdb3e0g.ent.gz;color red :15.A:62.A:122.A:127.A:238.A:268.A:313.A:457.A:457.A:459.A:474.A:482.A;
COAD_READ	NUP98	ENST00000324932.7	5400	pdb1ko6.ent	A	11.836	1	712:757:828:995:1082:1472:1525:1780	712:757:828:995:1082:1472:1525:1780	1:46:117:NA:NA:NA:NA:NA	34.23	0.9506	0.979027	0.15419	0.68054	0.03	1	0	pdb1ko6.ent,A,0.9506;pdb2q5y.ent,A,0.9566;pdb2q5y.ent,C,0.9578	0.9506	1	NA	NA	NA	open /pdb/ko/pdb1ko6.ent.gz;color red :712.A:757.A:828.A;
COAD_READ	RGS17	ENST00000206262.1	630	pdb1zv4.ent	X	1.514	1	78:124:165:184:189	78:124:165:184:189	13:59:99:118:123	27.5	0.9533	0.979465	0.25024	0.753947	0.03	0	0	pdb1zv4.ent,X,0.9533	0.9533	1	0.963179	0.968352	NA	open /pdb/zv/pdb1zv4.ent.gz;color red :78.X:124.X:165.X:184.X:189.X;
COAD_READ	ACTN4	ENST00000252699.2	2733	pdb2r0o.ent	B	3.974	0.991	95:137:208:344:836:837:881	95:137:208:344:836:837:881	52:94:165:NA:NA:NA:NA	36.39	0.9605	0.983342	0.97066	0.991193	0.03	0	0	pdb2r0o.ent,B,0.9605;pdb2r0o.ent,A,0.9676	0.9676	1	NA	NA	NA	open /pdb/r0/pdb2r0o.ent.gz;color red :95.B:137.B:208.B;
COAD_READ	NPC1	ENST00000591051.1	2912	pdb3gkh.ent	A	4.311	0.991	107:268:300:603:620:627	107:268:300:603:620:627	NA:NA:74:NA:114:121	35.24	0.9622	0.983869	0.22909	0.733258	0.04	0	0	pdb3gkh.ent,A,0.9622;pdb3gkj.ent,A,0.9624;pdb3gki.ent,A,0.9636	0.9636	1	NA	NA	NA	open /pdb/gk/pdb3gkh.ent.gz;color red :96.A:136.A:143.A;
COAD_READ	KIFC3	ENST00000465878.2	2061	pdb2h58.ent	A	2.171	1	6:53:139:462:523:541:636	6:53:139:462:523:541:636	NA:NA:NA:157:218:236:NA	39.4	0.9633	0.983869	0.95886	0.987105	0.03	0	0	pdb2h58.ent,A,0.9633	0.9633	1	NA	NA	NA	open /pdb/h5/pdb2h58.ent.gz;color red :601.A:662.A:680.A;
COAD_READ	DNTT	ENST00000419175.1	1524	pdb2coe.ent	A	4.225	1	19:19:80:123:467	19:80:123:467	8:69:112:NA	28.83	0.9685	0.986838	0.71757	0.922277	0.03	0	0	pdb2coe.ent,A,0.9685	0.9685	1	0.976008	NA	NA	open /pdb/co/pdb2coe.ent.gz;color red :8.A:8.A:69.A:112.A;
COAD_READ	PLEKHA5	ENST00000429027.2	3846	pdb2dkp.ent	A	10.008	1	57:147:157:226:469:610:884:1108:1229	57:147:157:226:469:610:884:1108:1229	NA:4:8:77:NA:NA:NA:NA:NA	31.31	0.98	0.989191	0.89411	0.961639	0.03	0	0	pdb2dkp.ent,A,0.98	0.98	1	NA	NA	NA	open /pdb/dk/pdb2dkp.ent.gz;color red :4.A:8.A:77.A;
COAD_READ	MMP13	ENST00000260302.3	1413	pdb4g0d.ent	D	1.277	0.997	41:56:111:409:458	41:56:111:409:458	NA:NA:8:306:355	52.13	0.9877	0.991153	0.97853	0.991193	0.03	0	0	pdb4g0d.ent,D,0.9877;pdb4g0d.ent,C,0.9885;pdb4g0d.ent,A,0.9891;pdb4fu4.ent,A,0.9959;pdb4fu4.ent,B,0.9965;pdb4fvl.ent,B,0.9969;pdb4fvl.ent,A,0.9971;pdb4g0d.ent,B,0.9974	0.9885	1	NA	NA	NA	open /pdb/g0/pdb4g0d.ent.gz;color red :111.D:409.D:458.D;
GBM	EGFR	ENST00000454757.2	3471	pdb3b2v.ent	A	3.083	1	9:9:10:55:55:55:55:55:96:107:169:169:169:169:170:176:187:199:199:199:201:203:210:217:236:236:236:236:236:236:236:236:236:236:236:236:236:236:236:236:236:236:236:236:251:251:251:278:310:374:518:543:543:543:543:543:545:545:545:545:545:545:545:545:545:545:545:545:545:545:561:567:567:575:575:583:592:598:656:656:661:666:721:754:790:930	9:10:55:96:107:169:170:176:187:199:201:203:210:217:236:251:278:310:374:518:543:545:561:567:575:583:592:598:656:661:666:721:754:790:930	NA:NA:NA:NA:NA:NA:NA:NA:NA:NA:NA:NA:1:8:27:42:69:101:165:309:334:336:352:358:366:374:NA:NA:NA:NA:NA:NA:NA:NA:NA	19.66	0	0	0	0	0.19	1	Oncogene	pdb3b2v.ent,A,0;pdb1ivo.ent,A,0;pdb4kro.ent,A,0;pdb4krp.ent,A,0;pdb1mox.ent,A,0;pdb1nql.ent,A,0;pdb3qwq.ent,A,0;pdb1yy9.ent,A,0;pdb1ivo.ent,B,0;pdb1mox.ent,B,0;pdb3njp.ent,A,0.098;pdb4lrm.ent,D,0.1228;pdb3njp.ent,B,0.1368;pdb3gt8.ent,C,0.1431;pdb1z9i.ent,A,0.155;pdb2ks1.ent,B,0.2001;pdb4i20.ent,A,0.2204;pdb1m17.ent,A,0.2252;pdb1m14.ent,A,0.2282;pdb2jiv.ent,B,0.2313;pdb4jq8.ent,A,0.2608;pdb4jrv.en…	0.3655	0	0	0	0	open /pdb/b2/pdb3b2v.ent.gz;color red :239.A:246.A:265.A:265.A:265.A:265.A:265.A:265.A:265.A:265.A:265.A:265.A:265.A:265.A:265.A:265.A:265.A:265.A:265.A:265.A:265.A:265.A:280.A:280.A:280.A:307.A:339.A:403.A:547.A:572.A:572.A:572.A:572.A:572.A:574.A:574.A:574.A:574.A:574.A:574.A:574.A:574.A:574.A:574.A:574.A:574.A:574.A:574.A:590.A:596.A:596.A:604.A:604.A:612.A;
GBM	IDH1	ENST00000415282.1	472	pdb3blv.ent	A	2.064	0.904	132:132:132:132:132:132:132:132:132:132:132:132:132:132:132	132	299	0	0	0	0	0	0.04	1	Oncogene	pdb3blv.ent,A,0;pdb3blw.ent,A,0;pdb3blx.ent,A,0;pdb4i3k.ent,A,0;pdb4i3l.ent,A,0;pdb3inm.ent,A,0;pdb4kzo.ent,A,0;pdb4l03.ent,A,0;pdb4l04.ent,A,0;pdb4l06.ent,A,0;pdb3map.ent,A,0;pdb3mar.ent,A,0;pdb3mas.ent,A,0;pdb1t09.ent,A,0;pdb1t0l.ent,A,0;pdb4i3k.ent,B,0;pdb4i3l.ent,B,0;pdb3inm.ent,B,0;pdb4kzo.ent,B,0;pdb4l03.ent,B,0;pdb4l04.ent,B,0;pdb4l06.ent,B,0;pdb3map.ent,B,0;pdb3mar.ent,B,0;pdb3mas.ent,B,0…	0	0	0	0	0	open /pdb/bl/pdb3blv.ent.gz;color red :323.A:323.A:323.A:323.A:323.A:323.A:323.A:323.A:323.A:323.A:323.A:323.A:323.A:323.A:323.A;
GBM	PTEN	ENST00000371953.3	1209	pdb1d5r.ent	A	1.309	1	25:36:36:42:44:46:70:71:74:85:88:90:92:95:101:105:105:107:107:109:123:126:129:130:130:131:132:136:136:136:159:159:167:170:170:173:173:173:178:204:230:239:246:270:271:272:276:277:277	25:36:42:44:46:70:71:74:85:88:90:92:95:101:105:107:109:123:126:129:130:131:132:136:159:167:170:173:178:204:230:239:246:270:271:272:276:277	12:23:29:31:33:57:58:61:72:75:77:79:82:88:92:94:96:110:113:116:117:118:119:123:146:154:157:160:165:191:217:226:233:257:258:259:263:264	20.03	0	0	0	0	0.22	1	TSG	pdb1d5r.ent,A,0	0	0	0	0	0	open /pdb/d5/pdb1d5r.ent.gz;color red :25.A:36.A:36.A:42.A:44.A:46.A:70.A:71.A:74.A:85.A:88.A:90.A:92.A:95.A:101.A:105.A:105.A:107.A:107.A:109.A:123.A:126.A:129.A:130.A:130.A:131.A:132.A:136.A:136.A:136.A:159.A:159.A:167.A:170.A:170.A:173.A:173.A:173.A:178.A:204.A:230.A:239.A:246.A:270.A:271.A:272.A:276.A:277.A:277.A;
GBM	TP53	ENST00000269305.4	1179	pdb2ac0.ent	A	1.97	1	105:127:130:130:132:136:138:152:155:155:156:157:158:158:158:164:175:175:175:175:175:178:179:179:179:190:194:195:195:205:211:213:216:216:220:220:220:234:234:238:238:238:238:242:244:245:245:245:246:248:248:248:248:248:248:248:248:248:248:249:249:254:255:266:266:267:271:273:273:273:273:273:275:281:281:282:282:282:282:375	105:127:130:132:136:138:152:155:156:157:158:164:175:178:179:190:194:195:205:211:213:216:220:234:238:242:244:245:246:248:249:254:255:266:267:271:273:275:281:282:375	12:34:37:39:43:45:59:62:63:64:65:71:82:85:86:97:101:102:112:118:120:123:127:141:145:149:151:152:153:155:156:161:162:173:174:178:180:182:188:189:NA	18.02	0	0	0	0	0.21	1	TSG	pdb2ac0.ent,A,0;pdb2ady.ent,A,0;pdb4agl.ent,A,0;pdb4agm.ent,A,0;pdb4agn.ent,A,0;pdb4ago.ent,A,0;pdb4agp.ent,A,0;pdb4agq.ent,A,0;pdb2ahi.ent,A,0;pdb2ata.ent,A,0;pdb2bim.ent,A,0;pdb3d05.ent,A,0;pdb3d08.ent,A,0;pdb3d09.ent,A,0;pdb3d0a.ent,A,0;pdb2f1x.ent,A,0;pdb2fej.ent,A,0;pdbh.ent.gz,A,0;pdb4hje.ent,A,0;pdb4ibq.ent,A,0;pdb4ibs.ent,A,0;pdb4ibt.ent,A,0;pdb4ibu.ent,A,0;pdb4ibv.ent,A,0;pdb4ibw.ent,A,0…	0	0	0	0	0	open /pdb/ac/pdb2ac0.ent.gz;color red :105.A:127.A:130.A:130.A:132.A:136.A:138.A:152.A:155.A:155.A:156.A:157.A:158.A:158.A:158.A:164.A:175.A:175.A:175.A:175.A:175.A:178.A:179.A:179.A:179.A:190.A:194.A:195.A:195.A:205.A:211.A:213.A:216.A:216.A:220.A:220.A:220.A:234.A:234.A:238.A:238.A:238.A:238.A:242.A:244.A:245.A:245.A:245.A:246.A:248.A:248.A:248.A:248.A:248.A:248.A:248.A:248.A:248.A:248.A:249.A:…
GBM	PIK3R1	ENST00000396611.1	2196	pdb2iuh.ent	A	6.357	1	220:376:376:376:376:379:379:379:429:560:560:573:580:654	220:376:379:429:560:573:580:654	NA:52:55:105:NA:NA:NA:NA	8.58	1.1e-05	0.000114714	0.00093	0.00803	0.08	1	TSG	pdb2iuh.ent,A,0;pdb2pna.ent,A,0;pdb2pnb.ent,A,0;pdb3hhm.ent,B,0;pdb2iug.ent,A,0.0001;pdb2iui.ent,A,0.0001;pdb1oo3.ent,A,0.0001;pdb1oo4.ent,A,0.0001;pdb4jps.ent,B,0.0002;pdb4l1b.ent,B,0.0002;pdb4l2y.ent,B,0.0002;pdb4l23.ent,B,0.0003;pdb3hiz.ent,B,0.0005;pdb2v1y.ent,B,0.0412;pdb4a55.ent,B,0.0686;pdb2rd0.ent,B,0.0765	0.0005	0.00231943	4.4e-05	2.38333e-05	1.83333e-05	open /pdb/iu/pdb2iuh.ent.gz;color red :55.A:55.A:55.A:55.A:58.A:58.A:58.A:108.A;
GBM	RB1	ENST00000267163.4	2784	pdb4elj.ent	A	1.574	1	654:659:661	654:659:661	472:477:479	9.51	0.0019	0.0126091	0.00016	0.00166857	0.06	1	TSG	pdb4elj.ent,A,0.0019;pdb1n4m.ent,B,0.0038;pdb2r7g.ent,C,0.0042;pdb4ell.ent,B,0.0043;pdb4ell.ent,A,0.0048;pdb1gh6.ent,B,0.0048;pdb1n4m.ent,A,0.0049;pdb3pom.ent,B,0.0055;pdb3pom.ent,A,0.0057;pdb2r7g.ent,A,0.0057;pdb1o9k.ent,B,0.0231;pdb1o9k.ent,F,0.0234;pdb1o9k.ent,D,0.0237;pdb1o9k.ent,H,0.0238;pdb1gux.ent,B,0.0251	0.0042	0.254945	NA	NA	NA	open /pdb/el/pdb4elj.ent.gz;color red :654.A:659.A:661.A;
GBM	PIK3CA	ENST00000263967.3	3204	pdb3zim.ent	A	1.272	1	1:1:38:39:81:88:88:90:90:103:108:111:118:344:345:453:542:542:545:545:545:545:545:546:1043:1043:1047:1047	1:38:39:81:88:90:103:108:111:118:344:345:453:542:545:546:1043:1047	NA:NA:NA:NA:NA:NA:NA:2:5:12:212:213:307:396:399:400:NA:NA	32	0.0172	0.0965846	0.7508	0.849304	0.08	1	Oncogene	pdb3zim.ent,A,0.0172;pdb2v1y.ent,A,0.0319;pdb2enq.ent,A,0.1545;pdb2rd0.ent,A,0.179;pdb3hiz.ent,A,0.1884;pdb3hhm.ent,A,0.1888;pdb4l23.ent,A,0.2482;pdb4l2y.ent,A,0.2979;pdb4l1b.ent,A,0.3021;pdb4jps.ent,A,0.3578	0.2482	1	0.04816	0.02795	0.0245714	open /pdb/zi/pdb3zim.ent.gz;color red :108.A:111.A:118.A:344.A:345.A:453.A:542.A:542.A:545.A:545.A:545.A:545.A:545.A:546.A;
GBM	FLG	ENST00000368799.1	12183	pdb2cr3.ent	A	41.01	1	88:292:388:466:483:697:768:1266:1397:1427:1599:1610:1699:2129:2157:2308:2433:2533:2547:2836:2886:2886:2903:3435:3513:3604:3726:3846:3902:3948	88:292:388:466:483:697:768:1266:1397:1427:1599:1610:1699:2129:2157:2308:2433:2533:2547:2836:2886:2903:3435:3513:3604:3726:3846:3902:3948	NA:NA:NA:NA:NA:NA:NA:NA:NA:NA:NA:NA:NA:NA:NA:NA:NA:NA:NA:NA:51:NA:NA:NA:86:NA:NA:NA:NA	9.4	0.0431	0.209753	0.70528	0.827438	0.08	0	0	pdb2cr3.ent,A,0.0431	0.0431	1	NA	NA	NA	open /pdb/cr/pdb2cr3.ent.gz;color red :51.A:51.A:86.A;
GBM	SPTA1	ENST00000368147.4	7257	pdb1owa.ent	A	15.5	1	28:66:127:170:185:297:468:575:641:771:785:953:954:1158:1277:1335:1387:1401:1422:1608:1757:1836:2011:2011:2208	28:66:127:170:185:297:468:575:641:771:785:953:954:1158:1277:1335:1387:1401:1422:1608:1757:1836:2011:2208	28:66:127:NA:NA:NA:NA:NA:NA:NA:NA:NA:NA:NA:NA:NA:NA:NA:NA:NA:NA:NA:NA:NA	21.58	0.3156	0.536635	0.41358	0.729215	0.07	0	0	pdb1owa.ent,A,0.3156;pdb3lbx.ent,A,0.7071	0.7071	1	NA	NA	NA	open /pdb/ow/pdb1owa.ent.gz;color red :28.A:66.A:127.A;
GBM	RYR2	ENST00000360064.6	14919	pdb4jkq.ent	A	9.964	0.986	174:368:412:547:551:705:1078:1298:1583:1662:1731:1831:1912:1945:2026:2092:2182:2341:2352:2445:2456:2522:2918:3116:3602:3816:3910:4069:4282:4951	174:368:412:547:551:705:1078:1298:1583:1662:1731:1831:1912:1945:2026:2092:2182:2341:2352:2445:2456:2522:2918:3116:3602:3816:3910:4069:4282:4951	139:333:369:NA:NA:NA:NA:NA:NA:NA:NA:NA:NA:NA:NA:NA:NA:NA:NA:NA:NA:NA:NA:NA:NA:NA:NA:NA:NA:NA	37.09	0.7198	0.853089	0.0772	0.313089	0.07	0	0	pdb4jkq.ent,A,0.7198	0.7198	1	NA	NA	NA	open /pdb/jk/pdb4jkq.ent.gz;color red :176.A:370.A:414.A;
HNSC	CDKN2A	ENST00000530628.2	396	pdb1a5e.ent	A	1.191	0.84	72:72:72:72:72:72:72:72:72:72:72:72:72:72:72:82:83:83:88:94:94:94:94:94:94:94:94:94:94:94:94:94:94:94:94:94:94:94:94:94:94:94:94:97:98:102:102:102:102:102:105:122:122:125:125:125:125:125:125	72:82:83:88:94:97:98:102:105:122:125	70:NA:NA:80:99:102:111:115:121:147:150	13.44	0	0	0	0	0.14	1	TSG	pdb1a5e.ent,A,0;pdb2a5e.ent,A,0;pdb1dc2.ent,A,0;pdb1bi7.ent,B,0	0	0	0	0	0	open /pdb/a5/pdb1a5e.ent.gz;color red :70.A:70.A:70.A:70.A:70.A:70.A:70.A:70.A:70.A:70.A:70.A:70.A:70.A:70.A:70.A:80.A:99.A:99.A:99.A:99.A:99.A:99.A:99.A:99.A:99.A:99.A:99.A:99.A:99.A:99.A:99.A:99.A:99.A:99.A:99.A:99.A:99.A:99.A:99.A:99.A:102.A:111.A:115.A:115.A:115.A:115.A:115.A:121.A:147.A:147.A:150.A:150.A:150.A:150.A:150.A:150.A;
HNSC	CHEK2	ENST00000434810.1	827	pdb4a9r.ent	A	1.04	0.793	116:116:116:116:116:116:116:116:116:116:116:116:265	116:265	151:NA	0	0	0	0	0	0.03	1	0	pdb4a9r.ent,A,0;pdb4a9s.ent,A,0;pdb4a9t.ent,A,0;pdb4a9u.ent,A,0;pdb4bda.ent,A,0;pdb4bdb.ent,A,0;pdb4bdc.ent,A,0;pdb4bdd.ent,A,0;pdb4bde.ent,A,0;pdb4bdf.ent,A,0;pdb4bdg.ent,A,0;pdb4bdh.ent,A,0;pdb4bdi.ent,A,0;pdb4bdj.ent,A,0;pdb4bdk.ent,A,0;pdb2cn5.ent,A,0;pdb2cn8.ent,A,0;pdb3i6u.ent,A,0;pdb3i6w.ent,A,0;pdb2w0j.ent,A,0;pdb2w7x.ent,A,0;pdb2wtc.ent,A,0;pdb2wtd.ent,A,0;pdb2wti.ent,A,0;pdb2wtj.ent,A,0…	0	0	0	0	0	open /pdb/a9/pdb4a9r.ent.gz;color red :378.A:378.A:378.A:378.A:378.A:378.A:378.A:378.A:378.A:378.A:378.A:378.A;
HNSC	HRAS	ENST00000311189.7	567	pdb121p.ent	A	1.133	1	11:12:12:12:12:12:12:12:12:12:12:12:12:12:13:13:13:13:13:13:13:13:13:13:13:61:61:61:117	11:12:13:61:117	11:12:13:61:117	3.84	0	0	0	0	0.06	1	Oncogene	pdb121p.ent,A,0;pdb221p.ent,A,0;pdb421p.ent,A,0;pdb521p.ent,A,0;pdb621p.ent,A,0;pdb721p.ent,A,0;pdb821p.ent,A,0;pdb1aa9.ent,A,0;pdb1agp.ent,A,0;pdb2c5l.ent,A,0;pdb1clu.ent,A,0;pdb1crp.ent,A,0;pdb1crq.ent,A,0;pdb1crr.ent,A,0;pdb1ctq.ent,A,0;pdb3ddc.ent,A,0;pdb4dlr.ent,A,0;pdb4dls.ent,A,0;pdb4dlt.ent,A,0;pdb4dlu.ent,A,0;pdb4dlv.ent,A,0;pdb4dlw.ent,A,0;pdb4dlx.ent,A,0;pdb4dly.ent,A,0;pdb4dlz.ent,A,0…	0	0	0	0	0	open /pdb/21/pdb121p.ent.gz;color red :11.A:12.A:12.A:12.A:12.A:12.A:12.A:12.A:12.A:12.A:12.A:12.A:12.A:12.A:13.A:13.A:13.A:13.A:13.A:13.A:13.A:13.A:13.A:13.A:13.A:61.A:61.A:61.A:117.A;
HNSC	PARG	ENST00000402038.3	1473	pdb4a0d.ent	A	1.035	0.961	99:99:99:99:99:99:99:99:99:99:99:99:99:99:99:99:99	99	128	0	0	0	0	0	0.03	0	0	pdb4a0d.ent,A,0;pdb4b1g.ent,A,0;pdb4b1h.ent,A,0;pdb4b1i.ent,A,0;pdb4b1j.ent,A,0	0	0	0	0	0	open /pdb/a0/pdb4a0d.ent.gz;color red :584.A:584.A:584.A:584.A:584.A:584.A:584.A:584.A:584.A:584.A:584.A:584.A:584.A:584.A:584.A:584.A:584.A;
HNSC	PIK3CA	ENST00000263967.3	3204	pdb3hhm.ent	A	1.101	0.993	71:75:81:88:104:111:111:118:328:335:344:345:363:365:451:453:519:542:542:542:542:542:542:542:542:542:542:542:542:542:542:542:542:542:542:542:545:545:545:545:545:545:545:545:545:545:545:545:545:545:545:545:545:545:545:545:545:545:545:545:545:545:545:545:545:546:546:604:606:726:726:901:905:970:971:975:1007:1040:1043:1043:1043:1047:1047:1047:1047:1047:1047:1047:1047:1047:1047:1047:1047:1047:1047	71:75:81:88:104:111:118:328:335:344:345:363:365:451:453:519:542:545:546:604:606:726:901:905:970:971:975:1007:1040:1043:1047	78:82:88:95:111:118:125:324:331:340:341:359:361:440:442:NA:524:527:528:586:588:708:883:887:940:941:945:NA:NA:NA:NA	26.45	0	0	4e-05	0.00520571	0.19	1	Oncogene	pdb3hhm.ent,A,0;pdb3hiz.ent,A,0;pdb4jps.ent,A,0;pdb4l1b.ent,A,0;pdb4l23.ent,A,0;pdb4l2y.ent,A,0;pdb2rd0.ent,A,0;pdb3zim.ent,A,0;pdb2v1y.ent,A,0.2983;pdb2enq.ent,A,0.5292	0	0	0	0	0	open /pdb/hh/pdb3hhm.ent.gz;color red :71.A:75.A:81.A:88.A:104.A:111.A:111.A:118.A:328.A:335.A:344.A:345.A:363.A:365.A:451.A:453.A:542.A:542.A:542.A:542.A:542.A:542.A:542.A:542.A:542.A:542.A:542.A:542.A:542.A:542.A:542.A:542.A:542.A:542.A:542.A:545.A:545.A:545.A:545.A:545.A:545.A:545.A:545.A:545.A:545.A:545.A:545.A:545.A:545.A:545.A:545.A:545.A:545.A:545.A:545.A:545.A:545.A:545.A:545.A:545.A:545.…
HNSC	RAC1	ENST00000348035.4	576	pdb1e96.ent	A	1.073	1	15:18:18:29:29:39:116:116:142:159:159:159:159:159:159	15:18:29:39:116:142:159	15:18:29:39:116:142:159	9.18	0	0	0.79843	0.947732	0.03	1	0	pdb1e96.ent,A,0;pdb2fju.ent,A,0;pdbl.ent.gz,A,0;pdbm.ent.gz,A,0;pdb2h7v.ent,A,0;pdb1hh4.ent,A,0;pdb1mh1.ent,A,0;pdb2nz8.ent,A,0;pdb2p2l.ent,A,0;pdb2rmk.ent,A,0;pdb1ryf.ent,A,0;pdb1ryh.ent,A,0;pdb3sbd.ent,A,0;pdb3sbe.ent,A,0;pdb3su8.ent,A,0;pdb3sua.ent,A,0;pdb3th5.ent,A,0;pdb2vrw.ent,A,0;pdb2wkp.ent,A,0;pdb2wkq.ent,A,0;pdb2wkr.ent,A,0;pdb3b13.ent,B,0;pdbl.ent.gz,B,0;pdbm.ent.gz,B,0;pdb2h7v.ent,B,0…	0	0	0	0	0	open /pdb/e9/pdb1e96.ent.gz;color red :15.A:18.A:18.A:29.A:29.A:39.A:116.A:116.A:142.A:159.A:159.A:159.A:159.A:159.A:159.A;
HNSC	TP53	ENST00000269305.4	1179	pdb1a1u.ent	A	13.517	1	1:105:105:105:106:106:110:125:126:126:127:127:132:133:134:136:136:136:137:141:141:143:143:151:151:151:151:156:157:157:157:157:157:157:158:158:158:159:159:161:163:163:163:163:163:163:168:172:173:173:173:173:173:175:175:175:175:175:175:175:175:175:175:175:175:176:176:176:176:176:179:179:179:179:179:179:179:179:179:179:179:180:193:193:193:193:193:193:193:193:194:194:195:195:195:196:196:196:205:211:2…	1:105:106:110:125:126:127:132:133:134:136:137:141:143:151:156:157:158:159:161:163:168:172:173:175:176:179:180:193:194:195:196:205:211:213:216:218:220:224:234:236:237:238:239:241:242:244:245:246:248:249:251:256:258:259:262:265:266:267:270:271:272:273:275:276:277:278:280:281:282:283:285:286:331:337:341:348	NA:NA:NA:NA:NA:NA:NA:NA:NA:NA:NA:NA:NA:NA:NA:NA:NA:NA:NA:NA:NA:NA:NA:NA:NA:NA:NA:NA:NA:NA:NA:NA:NA:NA:NA:NA:NA:NA:NA:NA:NA:NA:NA:NA:NA:NA:NA:NA:NA:NA:NA:NA:NA:NA:NA:NA:NA:NA:NA:NA:NA:NA:NA:NA:NA:NA:NA:NA:NA:NA:NA:NA:NA:6:12:16:23	7.85	0	0	0	0	0.71	1	TSG	pdb1a1u.ent,A,0;pdb2ac0.ent,A,0;pdb2ady.ent,A,0;pdb4agl.ent,A,0;pdb4agm.ent,A,0;pdb4agn.ent,A,0;pdb4ago.ent,A,0;pdb4agp.ent,A,0;pdb4agq.ent,A,0;pdb2ahi.ent,A,0;pdb1aie.ent,A,0;pdb2ata.ent,A,0;pdb2bim.ent,A,0;pdb2bin.ent,A,0;pdb2bio.ent,A,0;pdb2bip.ent,A,0;pdb2biq.ent,A,0;pdb1c26.ent,A,0;pdb3d05.ent,A,0;pdb3d06.ent,A,0;pdb3d07.ent,A,0;pdb3d08.ent,A,0;pdb3d09.ent,A,0;pdb3d0a.ent,A,0;pdb2f1x.ent,A,0…	0	0	0	0	0	open /pdb/a1/pdb1a1u.ent.gz;color red :31.A:31.A:37.A:37.A:37.A:37.A:37.A:41.A:48.A;
HNSC	NFE2L2	ENST00000464747.1	1767	pdb2flu.ent	P	36.75	1	8:8:11:12:13:13:13:13:14:14:14:16:18:18:63:63:63:63:63:63:64:65:246:440:441:546:554	8:11:12:13:14:16:18:63:64:65:246:440:441:546:554	NA:NA:NA:NA:NA:NA:NA:11:12:13:NA:NA:NA:NA:NA	2.88	4e-06	0.00022775	0.00945	0.426712	0.05	1	Oncogene	pdb2flu.ent,P,0;pdb4ifl.ent,P,0;pdb3zgc.ent,C,0.0009	0.0009	0.0030145	0.000137538	8.13333e-05	5e-05	open /pdb/fl/pdb2flu.ent.gz;color red :79.P:79.P:79.P:79.P:79.P:79.P:80.P:81.P;
HNSC	NOTCH1	ENST00000277541.6	7665	pdb4cuf.ent	A	21.107	1	67:95:97:142:262:310:324:327:338:352:353:353:353:385:387:422:424:429:434:440:440:449:454:455:455:455:456:461:465:468:478:478:481:484:608:663:680:851:879:893:933:980:1085:1085:1222:1305:1317:1401:1404:1520:1765:1875:1996:2023:2047:2064	67:95:97:142:262:310:324:327:338:352:353:385:387:422:424:429:434:440:449:454:455:456:461:465:468:478:481:484:608:663:680:851:879:893:933:980:1085:1222:1305:1317:1401:1404:1520:1765:1875:1996:2023:2047:2064	NA:NA:NA:NA:NA:NA:NA:NA:NA:NA:NA:NA:NA:11:13:18:23:29:38:43:44:45:50:54:57:67:70:73:NA:NA:NA:NA:NA:NA:NA:NA:NA:NA:NA:NA:NA:NA:NA:NA:NA:NA:NA:NA:NA	19.87	0.000192	0.00971733	0	0	0.18	1	TSG	pdb4cuf.ent,A,0.0001;pdb2vj3.ent,A,0.0001;pdb4cud.ent,A,0.0002;pdb4cue.ent,A,0.0002;pdb4d0e.ent,A,0.0002;pdb4d0f.ent,A,0.0003;pdb1toz.ent,A,0.0004;pdb2he0.ent,B,0.0236;pdb2he0.ent,A,0.0258;pdb1yyh.ent,A,0.0259;pdb1yyh.ent,B,0.0288	0.0288	0.128619	0.00613029	0.00360369	0.00218182	open /pdb/cu/pdb4cuf.ent.gz;color red :422.A:424.A:429.A:434.A:440.A:440.A:449.A:454.A:455.A:455.A:455.A:456.A:461.A:465.A:468.A:478.A:478.A:481.A:484.A;
HNSC	DSEL	ENST00000310045.7	3666	pdb2yij.ent	B	3.222	0.921	146:211:299:327:338:457:458:533:648:661:681:689:957:1095:1167:1171:1184:1203	146:211:299:327:338:457:458:533:648:661:681:689:957:1095:1167:1171:1184:1203	NA:NA:76:80:NA:124:125:181:NA:NA:NA:233:NA:NA:NA:NA:NA:NA	15.09	0.0024	0.0840923	0.63104	0.897964	0.03	0	0	pdb2yij.ent,B,0.0024;pdb2yij.ent,A,0.0027	0.0027	1	0.0564632	0.0325333	0.0230769	open /pdb/yi/pdb2yij.ent.gz;color red :99.B:103.B:148.B:149.B:217.B:269.B;
HNSC	PTEN	ENST00000371953.3	1209	pdb1d5r.ent	A	1.309	1	14:15:93:130:136:143	14:15:93:130:136:143	1:2:80:117:123:130	18.17	0.0211	0.410843	0.03305	0.549581	0.03	1	TSG	pdb1d5r.ent,A,0.0211	0.0211	1	0.336846	0.223843	0.164844	open /pdb/d5/pdb1d5r.ent.gz;color red :14.A:15.A:93.A:130.A:136.A:143.A;
HNSC	ITGB1	ENST00000423113.1	2403	pdb3vi3.ent	D	1.852	1	158:158:162:370:371:374:439:488:600:712:790	158:162:370:371:374:439:488:600:712:790	125:129:337:338:341:406:NA:NA:NA:NA	22.5	0.023	0.410843	0.36816	0.855507	0.03	0	0	pdb3vi3.ent,D,0.023;pdb3vi4.ent,D,0.024;pdb3vi4.ent,B,0.0272;pdb3vi3.ent,B,0.0273;pdb3t9k.ent,A,0.5053;pdb3t9k.ent,B,0.885	0.023	1	0.338636	0.233833	0.169118	open /pdb/vi/pdb3vi3.ent.gz;color red :138.D:138.D:142.D:350.D:351.D:354.D:419.D;
HNSC	SLC8A1	ENST00000542756.1	2904	pdb3us9.ent	A	3.884	1	90:162:267:319:420:470:481:486:489:660:662:779:828	90:162:267:319:420:470:481:486:489:660:662:779:828	NA:NA:NA:NA:14:64:75:80:83:NA:NA:NA:NA	18.61	0.0247	0.421759	0.10519	0.66258	0.03	0	0	pdb3us9.ent,A,0.0247;pdb2fws.ent,A,0.2084;pdb2dpk.ent,A,0.3099;pdb3gin.ent,B,0.3895;pdb3gin.ent,A,0.4055	0.3099	1	0.338636	0.234615	NA	open /pdb/us/pdb3us9.ent.gz;color red :385.A:435.A:446.A:451.A:454.A;
HNSC	TTN	ENST00000589042.1	107973	pdb3b43.ent	A	63.251	1	7:89:103:202:250:279:343:433:599:623:641:678:690:715:1304:1305:1439:1560:1574:1665:1994:2105:2119:2123:2192:2225:2229:2254:2264:2317:2387:2395:2484:2709:2791:2808:3001:3016:3134:3147:3338:3381:3443:3737:3799:3891:3925:3930:4006:4161:4182:4343:4485:4505:4524:4525:4699:4738:4769:5059:5068:5228:5239:5268:5308:5313:5477:5562:5571:5620:5670:5689:5793:5837:5889:5890:6006:6209:6273:6477:6486:6537:6807:6…	7:89:103:202:250:279:343:433:599:623:641:678:690:715:1304:1305:1439:1560:1574:1665:1994:2105:2119:2123:2192:2225:2229:2254:2264:2317:2387:2395:2484:2709:2791:2808:3001:3016:3134:3147:3338:3381:3443:3737:3799:3891:3925:3930:4006:4161:4182:4343:4485:4505:4524:4525:4699:4738:4769:5059:5068:5228:5239:5268:5308:5313:5477:5562:5571:5620:5670:5689:5793:5837:5889:5890:6006:6209:6273:6477:6486:6537:6807:6…	NA:NA:NA:NA:NA:NA:NA:NA:NA:NA:NA:NA:NA:NA:NA:NA:NA:NA:NA:NA:NA:NA:NA:NA:NA:NA:NA:NA:NA:NA:NA:NA:NA:NA:NA:NA:NA:NA:NA:NA:NA:NA:NA:NA:NA:NA:NA:NA:NA:NA:NA:NA:NA:NA:NA:NA:NA:NA:NA:NA:NA:NA:NA:NA:NA:NA:NA:NA:NA:NA:NA:NA:NA:NA:NA:NA:NA:NA:NA:NA:NA:NA:NA:NA:NA:NA:NA:NA:NA:NA:NA:NA:NA:NA:NA:NA:NA:NA:NA:NA:NA:NA:NA:NA:NA:NA:NA:NA:NA:NA:NA:NA:97:123:133:156:165:197:230:383:397:427:NA:NA:NA:NA:NA:NA:NA:NA:…	44.44	0.0288	0.426068	0.0617	0.620573	0.42	0	0	pdb3b43.ent,A,0.0288;pdb2f8v.ent,B,0.3612;pdb1ya5.ent,B,0.3631;pdb1ya5.ent,A,0.3681;pdb2f8v.ent,D,0.3762;pdb2f8v.ent,A,0.38;pdb2f8v.ent,C,0.3922;pdb2a38.ent,A,0.4199;pdb2a38.ent,B,0.4887;pdb2a38.ent,C,0.5002;pdb1g1c.ent,A,0.7427;pdb1g1c.ent,B,0.7437	0.38	1	0.348431	0.247253	0.176786	open /pdb/b4/pdb3b43.ent.gz;color red :94.A:120.A:130.A:153.A:162.A:194.A:227.A:380.A:394.A:424.A;
HNSC	LCP1	ENST00000323076.2	1881	pdb2d85.ent	A	5.048	0.944	38:88:103:162:246:294:354:357:427:462:488:591:599:599:620	38:88:103:162:246:294:354:357:427:462:488:591:599:620	NA:NA:NA:NA:NA:NA:NA:NA:NA:NA:NA:82:90:111	11.46	0.0373	0.444852	0.85303	0.958897	0.03	1	0	pdb2d85.ent,A,0.0373	0.0373	1	0.396979	NA	NA	open /pdb/d8/pdb2d85.ent.gz;color red :82.A:90.A:90.A:111.A;
HNSC	SMAD4	ENST00000342988.3	1656	pdb1mr1.ent	A	2.826	1	97:99:118:171:298:361:366:368:544	97:99:118:171:298:361:366:368:544	NA:NA:NA:NA:NA:43:48:50:NA	11.64	0.039	0.4555	0.46203	0.855507	0.03	1	TSG	pdb1mr1.ent,A,0.039;pdb1ygs.ent,A,0.0417;pdb1dd1.ent,B,0.6031;pdb1dd1.ent,C,0.6241;pdb1g88.ent,B,0.6707;pdb1g88.ent,C,0.6883;pdb1dd1.ent,A,0.7485;pdb1g88.ent,A,0.7656;pdb1u7v.ent,B,0.7942;pdb1mr1.ent,B,0.8218;pdb1u7f.ent,B,0.8612	0.8612	1	NA	NA	NA	open /pdb/mr/pdb1mr1.ent.gz;color red :361.A:366.A:368.A;
HNSC	RASA1	ENST00000274376.6	3141	pdb1wer.ent	A	3.709	1	35:446:606:696:789:789:868:868	35:446:606:696:789:868	NA:NA:NA:NA:72:151	17.2	0.0553	0.493905	0.2635	0.813986	0.03	0	0	pdb1wer.ent,A,0.0553;pdb1wq1.ent,G,0.0615	0.0615	1	0.437752	NA	NA	open /pdb/we/pdb1wer.ent.gz;color red :789.A:789.A:868.A:868.A;
HNSC	CASP8	ENST00000432109.2	1437	pdb1f9e.ent	G	3.124	1	1:7:7:10:11:11:22:24:38:62:71:97:99:146:233:233:233:248:268:303:303:304:308:313:315:333:394:421:441:469	1:7:10:11:22:24:38:62:71:97:99:146:233:248:268:303:304:308:313:315:333:394:421:441:469	NA:NA:NA:NA:NA:NA:NA:NA:NA:NA:NA:NA:12:27:47:82:83:87:92:94:112:NA:NA:NA:NA	18.17	0.0565	0.497546	0.8843	0.958897	0.11	1	TSG	pdb1f9e.ent,G,0.0565;pdb1qdu.ent,K,0.0568;pdb1qdu.ent,C,0.0585;pdb1qdu.ent,G,0.0596;pdb1f9e.ent,A,0.0611;pdb1f9e.ent,I,0.0624;pdb1f9e.ent,K,0.063;pdb1f9e.ent,E,0.0643;pdb1f9e.ent,C,0.0647;pdb4jj7.ent,A,0.0663;pdb1qdu.ent,E,0.0663;pdb1qdu.ent,I,0.0668;pdb1qdu.ent,A,0.0733;pdb1qtn.ent,A,0.0869;pdb3kjn.ent,A,0.0885;pdb3kjq.ent,A,0.093;pdb2c2z.ent,A,0.0993;pdb3h11.ent,B,0.1062;pdb2y1l.ent,A,0.1084;pd…	0.0611	1	0.437752	0.328238	0.261574	open /pdb/f9/pdb1f9e.ent.gz;color red :162.G:162.G:162.G:175.G:187.G:222.G:222.G:224.G:228.G:233.G:235.G:258.G;
HNSC	DOCK1	ENST00000280333.6	5595	pdb3l4c.ent	B	10.413	1	45:205:477:533:534:679:1041:1174:1230:1455:1527:1598:1598	45:205:477:533:534:679:1041:1174:1230:1455:1527:1598	NA:NA:53:109:110:NA:NA:NA:NA:NA:NA:NA	12.63	0.0628	0.507096	0.58245	0.889452	0.03	0	0	pdb3l4c.ent,B,0.0628;pdb3l4c.ent,A,0.0681	0.0628	1	NA	NA	NA	open /pdb/l4/pdb3l4c.ent.gz;color red :477.B:533.B:534.B;
HNSC	TLR4	ENST00000355622.6	2517	pdb2z65.ent	A	3.036	0.996	53:94:111:115:138:243:289:312:433:504:576:711:737	53:94:111:115:138:243:289:312:433:504:576:711:737	27:68:85:89:112:NA:NA:NA:NA:NA:NA:NA:NA	19.68	0.0737	0.545859	0.47201	0.861462	0.03	0	0	pdb2z65.ent,A,0.0737;pdb3ula.ent,C,0.0801;pdb3ul8.ent,A,0.0808;pdb3ul9.ent,A,0.0808;pdb3ula.ent,A,0.0814;pdb2z65.ent,B,0.0829;pdb2z62.ent,A,0.0856;pdb3ul7.ent,A,0.0892;pdb4g8a.ent,B,0.2914;pdb3fxi.ent,B,0.3022;pdb4g8a.ent,A,0.307;pdb3fxi.ent,A,0.3087;pdb2z63.ent,A,0.3691;pdb2z66.ent,B,0.5953;pdb2z66.ent,D,0.5975;pdb2z66.ent,C,0.5988;pdb2z66.ent,A,0.6125	0.5953	1	0.483629	0.389881	NA	open /pdb/z6/pdb2z65.ent.gz;color red :53.A:94.A:111.A:115.A:138.A;
HNSC	PIK3CG	ENST00000496166.1	3306	pdb3qjz.ent	A	1.555	1	55:156:184:200:228:268:283:313:329:397:454:512:638:641:676:676:839:995	55:156:184:200:228:268:283:313:329:397:454:512:638:641:676:839:995	NA:10:38:54:NA:NA:112:142:NA:185:NA:269:371:374:409:565:704	32.15	0.0751	0.545883	0.06604	0.620573	0.04	0	0	pdb3qjz.ent,A,0.0751;pdb2a4z.ent,A,0.0982;pdb4dk5.ent,A,0.13;pdb3dpd.ent,A,0.1351;pdb1e8w.ent,A,0.1385;pdb1e7v.ent,A,0.1393;pdb2chw.ent,A,0.1404;pdb4flh.ent,A,0.1412;pdb2chx.ent,A,0.1425;pdb3ml9.ent,A,0.1431;pdb4fjy.ent,A,0.1438;pdb3prz.ent,A,0.1443;pdb4fa6.ent,A,0.146;pdb3ml8.ent,A,0.1469;pdb4fad.ent,A,0.1486;pdb1e8z.ent,A,0.15;pdb3ps6.ent,A,0.15;pdb3qaq.ent,A,0.1506;pdb4hvb.ent,A,0.1507;pdb3s2a…	0.2066	1	0.483629	0.389881	0.323707	open /pdb/qj/pdb3qjz.ent.gz;color red :156.A:184.A:200.A:283.A:313.A:397.A:512.A:638.A:641.A:676.A:676.A:839.A:995.A;
HNSC	CPS1	ENST00000233072.5	4500	pdb4lix.ent	A	2.214	0.886	411:504:675:689:755:756:782:904:958:1171:1252:1342:1377	411:504:675:689:755:756:782:904:958:1171:1252:1342:1377	151:196:294:NA:307:308:NA:NA:403:NA:NA:NA:NA	28.76	0.0805	0.547265	0.03957	0.572195	0.03	0	0	pdb4lix.ent,A,0.0805;pdb3pyb.ent,C,0.0843;pdb3pyb.ent,A,0.0859;pdb3pya.ent,A,0.3117;pdb3pyb.ent,B,0.5405	0.0859	1	0.492925	0.400857	0.331452	open /pdb/li/pdb4lix.ent.gz;color red :240.A:285.A:383.A:396.A:397.A:493.A;
HNSC	KIAA0907	ENST00000368321.3	1842	pdb2yqr.ent	A	5.151	1	65:124:254:313:314:379:444:446:454:566	65:124:254:313:314:379:444:446:454:566	NA:NA:35:94:95:NA:NA:NA:NA:NA	12.21	0.0819	0.547265	0.26193	0.813986	0.03	0	0	pdb2yqr.ent,A,0.0819	0.0819	1	NA	NA	NA	open /pdb/yq/pdb2yqr.ent.gz;color red :35.A:94.A:95.A;
HNSC	GABRB3	ENST00000541819.2	1587	pdb4cof.ent	A	1.553	1	32:95:163:182:223:265:272:287:294:308:348:350:354:465	32:95:163:182:223:265:272:287:294:308:348:350:354:465	NA:14:82:101:142:184:191:206:213:227:267:269:273:NA	31.9	0.0822	0.547265	0.0366	0.55571	0.03	0	0	pdb4cof.ent,A,0.0822;pdb4cof.ent,C,0.0917;pdb4cof.ent,B,0.0943;pdb4cof.ent,D,0.0974;pdb4cof.ent,E,0.0991	0.0974	1	0.496532	0.401136	0.331452	open /pdb/co/pdb4cof.ent.gz;color red :14.A:82.A:101.A:142.A:184.A:191.A:206.A:213.A:227.A:267.A:269.A:273.A;
HNSC	EPHA5	ENST00000273854.3	3111	pdb2r2p.ent	A	3.661	1	38:104:137:266:271:329:345:346:355:362:378:453:509:596:638:732:791:804:832:868:952:964:974	38:104:137:266:271:329:345:346:355:362:378:453:509:596:638:732:791:804:832:868:952:964:974	NA:NA:NA:NA:NA:NA:NA:NA:NA:NA:NA:NA:NA:NA:NA:71:130:143:170:205:NA:NA:NA	19.29	0.0941	0.571939	0.42299	0.855507	0.05	0	0	pdb2r2p.ent,A,0.0941	0.0941	1	0.540985	0.434596	NA	open /pdb/r2/pdb2r2p.ent.gz;color red :732.A:791.A:804.A:832.A:868.A;
HNSC	PTPRS	ENST00000588012.1	5730	pdb2yd9.ent	A	6.867	1	40:57:61:62:150:474:597:924:1031:1090:1150:1226:1569:1693:1791	40:57:61:62:150:474:597:924:1031:1090:1150:1226:1569:1693:1791	11:28:32:33:114:NA:NA:NA:NA:NA:NA:NA:NA:NA:NA	23.71	0.0944	0.571939	0.90104	0.958934	0.03	0	0	pdb2yd9.ent,A,0.0944;pdb2yd2.ent,A,0.4384;pdb2yd3.ent,A,0.4668	0.0944	1	0.540985	0.434596	NA	open /pdb/yd/pdb2yd9.ent.gz;color red :40.A:57.A:61.A:62.A:150.A;
HNSC	DSP	ENST00000418664.2	6816	pdb3r6n.ent	B	5.081	1	160:200:319:365:502:523:523:754:756:781:1170:1220:1244:1269:1409:1441:1464:1547:1646:1772:1927:2109:2194:2224:2234:2247:2260	160:200:319:365:502:523:754:756:781:1170:1220:1244:1269:1409:1441:1464:1547:1646:1772:1927:2109:2194:2224:2234:2247:2260	NA:22:141:187:324:345:NA:NA:NA:NA:NA:NA:NA:NA:NA:NA:NA:NA:NA:NA:NA:NA:NA:NA:NA:NA	39.87	0.1074	0.608458	0.82363	0.950336	0.05	0	0	pdb3r6n.ent,B,0.1074;pdb3r6n.ent,A,0.2073	0.2073	1	0.580614	0.4584	0.376974	open /pdb/r6/pdb3r6n.ent.gz;color red :200.B:319.B:365.B:502.B:523.B:523.B;
HNSC	TIAM1	ENST00000286827.3	4773	pdb4k2p.ent	A	6.681	1	7:22:397:504:617:640:653:685:905:1180:1278:1311:1343:1469	7:22:397:504:617:640:653:685:905:1180:1278:1311:1343:1469	NA:NA:NA:72:185:208:221:NA:NA:NA:NA:NA:NA:NA	18.11	0.1082	0.608458	0.63322	0.897964	0.03	0	0	pdb4k2p.ent,A,0.1082;pdb4k2p.ent,B,0.114;pdb4k2p.ent,D,0.1186;pdb4k2p.ent,C,0.1212;pdb4k2o.ent,A,0.1558	0.1082	1	0.580614	NA	NA	open /pdb/k2/pdb4k2p.ent.gz;color red :504.A:617.A:640.A:653.A;
HNSC	ROCK1	ENST00000399799.2	4062	pdb3twj.ent	B	3.425	1	109:118:179:241:369:370:425:432:574:662:758:958:1071:1175:1229:1272	109:118:179:241:369:370:425:432:574:662:758:958:1071:1175:1229:1272	102:111:172:234:362:363:NA:NA:NA:NA:NA:NA:NA:NA:NA:NA	23.84	0.1136	0.621432	0.65712	0.906601	0.03	0	0	pdb3twj.ent,B,0.1136;pdb3tv7.ent,C,0.1158;pdb2esm.ent,B,0.1199;pdb3d9v.ent,A,0.1231;pdb2esm.ent,A,0.125;pdb3v8s.ent,C,0.1254;pdb2etr.ent,B,0.1259;pdb3ncz.ent,A,0.1264;pdb2etk.ent,A,0.1266;pdb3d9v.ent,B,0.1273;pdb2etr.ent,A,0.1274;pdb2etk.ent,B,0.1277;pdb3v8s.ent,D,0.129;pdb3twj.ent,A,0.1297;pdb3v8s.ent,B,0.1302;pdb3v8s.ent,A,0.1318;pdb3ndm.ent,A,0.1323;pdb3twj.ent,D,0.1346;pdb3ndm.ent,C,0.1354;pd…	0.1199	1	0.580614	0.4584	0.376974	open /pdb/tw/pdb3twj.ent.gz;color red :109.B:118.B:179.B:241.B:369.B:370.B;
HNSC	MME	ENST00000492661.1	2250	pdb2yb9.ent	A	1.076	0.999	15:77:103:162:196:326:391:396:397:534:552:613:703:740	15:77:103:162:196:326:391:396:397:534:552:613:703:740	NA:23:49:108:142:272:337:342:343:480:498:559:649:686	31.24	0.1146	0.621432	0.80943	0.947732	0.03	0	0	pdb2yb9.ent,A,0.1146;pdb1dmt.ent,A,0.1147;pdb2qpj.ent,A,0.1184;pdb1r1h.ent,A,0.1185;pdb1r1j.ent,A,0.119;pdb1y8j.ent,A,0.1199;pdb1r1i.ent,A,0.1387	0.119	1	0.580614	0.4584	0.376974	open /pdb/yb/pdb2yb9.ent.gz;color red :76.A:102.A:161.A:195.A:325.A:390.A:395.A:396.A:533.A:551.A:612.A:702.A:739.A;
HNSC	KEAP1	ENST00000171111.5	1872	pdb4in4.ent	C	2.156	1	23:29:45:45:103:145:169:178:218:234:239:272:278:319:369:425:429:470:470:519:525:598:607	23:29:45:103:145:169:178:218:234:239:272:278:319:369:425:429:470:519:525:598:607	NA:NA:NA:NA:NA:NA:NA:NA:NA:NA:NA:NA:NA:49:105:109:150:199:205:278:287	20.23	0.1283	0.635702	0.68614	0.913274	0.04	0	0	pdb4in4.ent,C,0.1283;pdb4in4.ent,A,0.1292;pdb3vnh.ent,A,0.1349;pdb3vng.ent,A,0.1359;pdb4n1b.ent,A,0.1374;pdb4n1b.ent,B,0.1381;pdb4iqk.ent,A,0.1403;pdb1u6d.ent,X,0.1406;pdb4l7c.ent,A,0.1428;pdb3zgc.ent,B,0.1433;pdb4n1b.ent,C,0.1437;pdb4in4.ent,B,0.1438;pdb4ifn.ent,X,0.1457;pdb4l7b.ent,B,0.1487;pdb4l7d.ent,A,0.15;pdb3zgd.ent,B,0.1503;pdb2flu.ent,X,0.1518;pdb1zgk.ent,A,0.1526;pdb3zgd.ent,A,0.1538;pd…	0.1438	1	0.602314	0.496908	0.411218	open /pdb/in/pdb4in4.ent.gz;color red :369.C:425.C:429.C:470.C:470.C:519.C:525.C:598.C:607.C;
HNSC	FN1	ENST00000346544.3	6633	pdb3m7p.ent	A	7.342	1	80:94:264:374:492:572:592:688:850:1035:1117:1406:1522:1618:1897:2051:2057	80:94:264:374:492:572:592:688:850:1035:1117:1406:1522:1618:1897:2051:2057	NA:NA:NA:78:196:269:289:NA:NA:NA:NA:NA:NA:NA:NA:NA:NA	22.13	0.1321	0.635702	0.70166	0.914925	0.04	0	0	pdb3m7p.ent,A,0.1321	0.1321	1	0.602314	NA	NA	open /pdb/m7/pdb3m7p.ent.gz;color red :374.A:492.A:572.A:592.A;
HNSC	NRXN1	ENST00000401669.2	4521	pdb3b3q.ent	E	8.053	0.995	64:93:111:121:185:230:251:341:454:543:632:800:841:1134:1165:1216:1216:1223:1319:1319:1334:1342:1365:1375:1485	64:93:111:121:185:230:251:341:454:543:632:800:841:1134:1165:1216:1223:1319:1334:1342:1365:1375:1485	NA:NA:NA:NA:NA:NA:NA:NA:NA:NA:NA:NA:NA:21:52:103:110:176:NA:NA:NA:NA:NA	17.76	0.1439	0.635702	0.97493	0.990146	0.05	0	0	pdb3b3q.ent,E,0.1439;pdb3b3q.ent,F,0.1487;pdb3r05.ent,B,0.1652;pdb3vkf.ent,D,0.1806;pdb3vkf.ent,C,0.1914;pdb3qcw.ent,B,0.2464;pdb3qcw.ent,A,0.248;pdb3r05.ent,A,0.2505;pdb3poy.ent,A,0.2614	0.1806	1	0.602314	0.516347	0.428274	open /pdb/b3/pdb3b3q.ent.gz;color red :95.E:126.E:177.E:177.E:184.E:280.E:280.E;
HNSC	PDE10A	ENST00000539869.2	2367	pdb2zmf.ent	A	4.581	1	38:157:169:292:332:374:401:521:530:561:608:630:646:648:695:712:725:732:776	38:157:169:292:332:374:401:521:530:561:608:630:646:648:695:712:725:732:776	NA:NA:NA:36:76:118:143:NA:NA:NA:NA:NA:NA:NA:NA:NA:NA:NA:NA	16.95	0.1655	0.647866	0.34924	0.850845	0.04	0	0	pdb2zmf.ent,A,0.1655;pdb2zmf.ent,B,0.1912;pdb4mrw.ent,A,0.1957;pdb4msc.ent,A,0.1978;pdb4mse.ent,A,0.2024;pdb4llj.ent,A,0.2032;pdb4msh.ent,A,0.2046;pdb4ms0.ent,A,0.2051;pdb4msa.ent,A,0.2072;pdb4msn.ent,A,0.208;pdb4llk.ent,A,0.2086;pdb4llx.ent,A,0.2103;pdb4mrz.ent,A,0.2103;pdb4lm0.ent,A,0.2107;pdb4lm4.ent,A,0.2154;pdb4lm2.ent,A,0.2165;pdb4lkq.ent,A,0.2166;pdb4llp.ent,A,0.2193;pdb4ajf.ent,A,0.2203;p…	0.2472	1	0.616487	NA	NA	open /pdb/zm/pdb2zmf.ent.gz;color red :282.A:322.A:364.A:391.A;
HNSC	LILRB1	ENST00000418536.2	1902	pdb4ll9.ent	C	3.23	1	6:57:98:123:174:188:189:331:386:414:444:444:507:582:621	6:57:98:123:174:188:189:331:386:414:444:507:582:621	NA:NA:NA:NA:NA:NA:NA:110:165:193:NA:NA:NA:NA	17.23	0.1691	0.65	0.77977	0.947732	0.03	0	0	pdb4ll9.ent,C,0.1691;pdb4ll9.ent,A,0.1809;pdb4ll9.ent,B,0.183;pdb1ufu.ent,A,0.7059;pdb1vdg.ent,B,0.928;pdb1ugn.ent,A,0.9382;pdb3d2u.ent,H,0.9442;pdb1g0x.ent,A,0.9443;pdb1p7q.ent,D,0.9588;pdb1vdg.ent,A,0.9624;pdb3d2u.ent,D,0.9628	0.9442	1	NA	NA	NA	open /pdb/ll/pdb4ll9.ent.gz;color red :111.C:166.C:194.C;
HNSC	C3	ENST00000245907.6	4989	pdb2c8e.ent	G	8.48	1	140:318:322:508:710:753:809:910:934:1008:1089:1122:1200:1305:1531:1656	140:318:322:508:710:753:809:910:934:1008:1089:1122:1200:1305:1531:1656	36:NA:NA:NA:113:119:NA:NA:NA:NA:NA:NA:NA:174:NA:195	18.91	0.1722	0.656146	0.23982	0.806452	0.03	0	0	pdb2c8e.ent,G,0.1722;pdb2c8f.ent,F,0.1757;pdb2c8f.ent,G,0.1895;pdb2c8f.ent,E,0.227;pdb2c8e.ent,E,0.2669;pdb2xwj.ent,G,0.2972;pdb2c89.ent,D,0.3441;pdb2c8d.ent,D,0.3475;pdbf.ent.gz,D,0.35;pdb2c8a.ent,D,0.3505;pdb2c8a.ent,B,0.3513;pdb2c89.ent,B,0.3542;pdb2c8b.ent,X,0.3547;pdb2c8d.ent,A,0.358;pdb2c8d.ent,B,0.3585;pdbf.ent.gz,A,0.3594;pdb2c8c.ent,D,0.3627;pdb2c89.ent,A,0.3697;pdb2c8e.ent,F,0.4176;pdb2…	0.4399	1	0.636144	0.570706	NA	open /pdb/c8/pdb2c8e.ent.gz;color red :80.G:159.G:165.G:222.G:243.G;
HNSC	FLG	ENST00000368799.1	12183	pdb4nks.ent	A	15.321	1	73:130:142:343:405:629:740:753:888:899:903:1011:1020:1035:1125:1218:1265:1269:1298:1359:1360:1418:1427:1440:1452:1473:1547:1567:1615:1642:1677:1689:1701:1727:1772:1793:1806:1893:1928:2050:2053:2142:2183:2271:2281:2470:2503:2503:2552:2561:2770:2810:2813:2853:2854:3163:3168:3180:3240:3242:3265:3279:3280:3305:3366:3409:3460:3706:3731:3775:3831:3994	73:130:142:343:405:629:740:753:888:899:903:1011:1020:1035:1125:1218:1265:1269:1298:1359:1360:1418:1427:1440:1452:1473:1547:1567:1615:1642:1677:1689:1701:1727:1772:1793:1806:1893:1928:2050:2053:2142:2183:2271:2281:2470:2503:2552:2561:2770:2810:2813:2853:2854:3163:3168:3180:3240:3242:3265:3279:3280:3305:3366:3409:3460:3706:3731:3775:3831:3994	NA:NA:NA:NA:NA:NA:NA:NA:NA:NA:NA:NA:NA:NA:NA:NA:NA:NA:NA:NA:NA:NA:NA:94:NA:NA:NA:NA:NA:NA:102:NA:NA:NA:NA:NA:NA:NA:NA:NA:NA:NA:NA:NA:NA:NA:167:NA:NA:NA:NA:NA:NA:NA:NA:NA:NA:NA:NA:NA:NA:NA:NA:228:NA:NA:NA:NA:NA:NA:NA	20.96	0.1768	0.660102	0.01337	0.451114	0.14	0	0	pdb4nks.ent,A,0.1768;pdb3krj.ent,A,0.5101;pdb3kxx.ent,A,0.5316;pdb3kxx.ent,B,0.547;pdb1cvs.ent,C,0.5546;pdb1fq9.ent,C,0.5546;pdb3ojv.ent,D,0.5586;pdb3ojv.ent,C,0.5612;pdb1evt.ent,D,0.5698;pdb1cvs.ent,D,0.5985;pdb1fq9.ent,D,0.6101;pdb3gqi.ent,A,0.6104;pdb3kxx.ent,C,0.6361;pdb3ky2.ent,B,0.6373;pdb3kxx.ent,D,0.6534;pdb3rhx.ent,B,0.6663;pdb3ky2.ent,A,0.6772;pdb3tt0.ent,A,0.6891;pdb2fgi.ent,A,0.7135;p…	0.8762	1	0.638926	0.570706	NA	open /pdb/nk/pdb4nks.ent.gz;color red :571.A:579.A:664.A:664.A:725.A;
HNSC	RUNX1T1	ENST00000518844.1	1731	pdb2dj8.ent	A	9.6	1	2:4:5:48:61:156:170:211:247:274:282:321:327:340:352:385:392:431:437:446:458:461:493:495:505:560	2:4:5:48:61:156:170:211:247:274:282:321:327:340:352:385:392:431:437:446:458:461:493:495:505:560	NA:NA:NA:NA:NA:NA:NA:NA:NA:NA:NA:NA:NA:NA:NA:NA:NA:NA:NA:NA:NA:NA:23:25:35:NA	11.63	0.1968	0.678265	0.63207	0.897964	0.05	0	0	pdb2dj8.ent,A,0.1968;pdb2od1.ent,A,0.3022;pdb2odd.ent,A,0.3273;pdb1wq6.ent,B,0.3383;pdb1wq6.ent,A,0.3536;pdb4jol.ent,B,0.3661;pdb4jol.ent,D,0.3671;pdb4jol.ent,C,0.3786;pdb4jol.ent,A,0.3801	0.3671	1	NA	NA	NA	open /pdb/dj/pdb2dj8.ent.gz;color red :23.A:25.A:35.A;
HNSC	EPHB1	ENST00000398015.3	2952	pdb3zfx.ent	H	3.695	1	28:90:206:207:254:304:315:377:479:581:586:643:682:821	28:90:206:207:254:304:315:377:479:581:586:643:682:821	NA:NA:NA:NA:NA:NA:NA:NA:NA:NA:NA:32:70:195	23.3	0.2228	0.707215	0.15209	0.738917	0.03	0	0	pdb3zfx.ent,H,0.2228;pdb3zfx.ent,B,0.5578;pdb3zfx.ent,E,0.5613;pdb3zfx.ent,A,0.5674;pdb3zfx.ent,I,0.5824;pdb3zfx.ent,D,0.6033	0.5674	1	NA	NA	NA	open /pdb/zf/pdb3zfx.ent.gz;color red :643.H:682.H:821.H;
HNSC	TLN1	ENST00000540444.1	7287	pdb1miz.ent	B	12.08	1	170:370:381:394:421:470:472:728:847:854:882:882:884:1030:1148:1353:1515:1522:1612:1656:1690:1723:1854:2372	170:370:381:394:421:470:472:728:847:854:882:884:1030:1148:1353:1515:1522:1612:1656:1690:1723:1854:2372	NA:171:182:195:NA:NA:NA:NA:NA:NA:NA:NA:NA:NA:NA:NA:NA:NA:NA:NA:NA:NA:NA	19.59	0.2309	0.71229	0.05637	0.620573	0.04	0	0	pdb1miz.ent,B,0.2309;pdb1mix.ent,A,0.24;pdb1mk7.ent,B,0.2425;pdb1mk9.ent,D,0.248;pdb1mk9.ent,F,0.2599;pdb1mk9.ent,H,0.2605;pdb1mk9.ent,B,0.2669;pdb1mk7.ent,D,0.2678;pdb2h7d.ent,A,0.6013;pdb2h7e.ent,A,0.6188;pdb2k00.ent,A,0.7511	0.248	1	NA	NA	NA	open /pdb/mi/pdb1miz.ent.gz;color red :370.B:381.B:394.B;
HNSC	LRP6	ENST00000261349.4	4839	pdb4dg6.ent	A	2.617	1	71:285:291:341:416:845:968:1012:1251:1277:1317:1347:1462:1596	71:285:291:341:416:845:968:1012:1251:1277:1317:1347:1462:1596	52:266:272:322:397:NA:NA:NA:NA:NA:NA:NA:NA:NA	32.88	0.2397	0.71229	0.7985	0.947732	0.04	0	0	pdb4dg6.ent,A,0.2397;pdb3s94.ent,A,0.2711;pdb3s94.ent,B,0.2794;pdb3sov.ent,A,0.6673	0.2397	1	0.689735	0.633875	NA	open /pdb/dg/pdb4dg6.ent.gz;color red :52.A:266.A:272.A:322.A:397.A;
HNSC	NSD1	ENST00000439151.2	8088	pdb3ooi.ent	A	11.616	1	96:325:366:434:566:723:1489:1520:1528:1616:1619:1634:1665:1678:1710:1710:1769:1897:1948:1970:1992:1997:2002:2005:2009:2054:2113:2467	96:325:366:434:566:723:1489:1520:1528:1616:1619:1634:1665:1678:1710:1769:1897:1948:1970:1992:1997:2002:2005:2009:2054:2113:2467	NA:NA:NA:NA:NA:NA:NA:NA:NA:NA:NA:NA:NA:NA:NA:NA:47:98:120:142:147:152:155:159:204:NA:NA	22.55	0.2416	0.71229	0.00468	0.32796	0.13	1	0	pdb3ooi.ent,A,0.2416	0.2416	1	0.689735	0.633875	0.580769	open /pdb/oo/pdb3ooi.ent.gz;color red :46.A:97.A:119.A:141.A:146.A:151.A:154.A:158.A:203.A;
HNSC	EPHA2	ENST00000358432.5	2928	pdb3skj.ent	E	5.54	1	52:88:125:195:213:315:357:380:470:477:754:825	52:88:125:195:213:315:357:380:470:477:754:825	28:64:101:171:NA:NA:NA:NA:NA:NA:NA:NA	18.47	0.244	0.71474	0.20967	0.778354	0.05	0	0	pdb3skj.ent,E,0.244;pdb3hei.ent,K,0.248;pdb3czu.ent,A,0.2485;pdb3hpn.ent,A,0.2521;pdb3hei.ent,G,0.2563;pdb3hei.ent,I,0.2578;pdb3hei.ent,M,0.2584;pdb3hpn.ent,B,0.2588;pdb3hei.ent,C,0.2588;pdb3hei.ent,O,0.2605;pdb3hpn.ent,D,0.2607;pdb3hei.ent,E,0.264;pdb3hpn.ent,C,0.2663;pdb3hpn.ent,E,0.2674;pdb3hpn.ent,F,0.2714;pdb3hei.ent,A,0.2749;pdb3c8x.ent,A,0.304;pdb2x11.ent,A,0.3529;pdb3mx0.ent,A,0.4211;pdb3…	0.5248	1	0.689735	NA	NA	open /pdb/sk/pdb3skj.ent.gz;color red :28.E:64.E:101.E:171.E;
HNSC	MYO5A	ENST00000399233.2	5556	pdb2dfs.ent	A	2.027	0.999	19:322:327:397:478:589:673:696:732:757:1093:1365:1540:1704:1728	19:322:327:397:478:589:673:696:732:757:1093:1365:1540:1704:1728	15:318:323:389:470:582:629:652:688:713:NA:NA:NA:NA:NA	71.51	0.2671	0.724221	0.48134	0.861462	0.03	1	0	pdb2dfs.ent,A,0.2671;pdb2dfs.ent,M,0.6981;pdb1w7i.ent,A,0.7731;pdb1w7j.ent,A,0.7888;pdb1oe9.ent,A,0.7916;pdb1w8j.ent,C,0.9146;pdb1w8j.ent,A,0.9171;pdb1w8j.ent,D,0.9285;pdb1w8j.ent,B,0.9324	0.7916	1	0.695977	0.641463	0.584375	open /pdb/df/pdb2dfs.ent.gz;color red :19.A:322.A:327.A:397.A:478.A:590.A:674.A:697.A:733.A:758.A;
HNSC	CFH	ENST00000367429.4	3693	pdb2uwn.ent	A	6.578	1	69:107:140:216:248:255:279:341:373:411:538:980:988:1064:1078:1084:1177	69:107:140:216:248:255:279:341:373:411:538:980:988:1064:1078:1084:1177	NA:NA:NA:NA:NA:NA:NA:22:54:92:NA:NA:NA:NA:NA:NA:NA	25.97	0.2687	0.724221	0.8407	0.952765	0.04	0	0	pdb2uwn.ent,A,0.2687;pdb2v8e.ent,A,0.2869;pdb2ic4.ent,A,0.3293;pdb4aym.ent,E,0.4316;pdb4aye.ent,E,0.5617;pdb4aye.ent,B,0.5677;pdb2qfg.ent,A,0.568;pdb4ayd.ent,A,0.5714;pdb4ayi.ent,E,0.5735;pdb4ayd.ent,E,0.5744;pdb2w80.ent,G,0.5757;pdb2w81.ent,E,0.5764;pdb4aye.ent,A,0.5779;pdb4aym.ent,F,0.5785;pdb2w81.ent,B,0.5813;pdb2w80.ent,E,0.5857;pdb2w80.ent,B,0.5866;pdb4ayd.ent,B,0.5872;pdb2w80.ent,A,0.5878;p…	0.5872	1	NA	NA	NA	open /pdb/uw/pdb2uwn.ent.gz;color red :341.A:373.A:411.A;
HNSC	RB1	ENST00000267163.4	2784	pdb4ell.ent	B	2.656	1	245:333:554:675:695	245:333:554:675:695	NA:NA:160:238:258	24.34	0.2812	0.724221	0.2481	0.806909	0.04	1	TSG	pdb4ell.ent,B,0.2812;pdb3pom.ent,A,0.2827;pdb1n4m.ent,A,0.285;pdb3pom.ent,B,0.2902;pdb2r7g.ent,A,0.295;pdb1gh6.ent,B,0.2953;pdb2r7g.ent,C,0.2963;pdb1n4m.ent,B,0.2996;pdb4ell.ent,A,0.3249;pdb4elj.ent,A,0.4513	0.2963	1	NA	NA	NA	open /pdb/el/pdb4ell.ent.gz;color red :554.B:675.B:695.B;
HNSC	EGFR	ENST00000455089.1	3273	pdb4i20.ent	A	3.798	1	38:45:78:146:175:184:244:328:374:430:458:501:543:667:827:922:954	38:45:78:146:175:184:244:328:374:430:458:501:543:667:827:922:954	NA:NA:NA:NA:NA:NA:NA:NA:NA:NA:NA:NA:NA:12:172:267:NA	35.31	0.2824	0.724221	0.33233	0.844202	0.04	1	Oncogene	pdb4i20.ent,A,0.2824;pdb4i1z.ent,A,0.3029;pdb3b2u.ent,B,0.43;pdb3gt8.ent,C,0.503;pdb4krl.ent,A,0.5068;pdb4krm.ent,C,0.5268;pdb4krm.ent,A,0.5384;pdb4krm.ent,E,0.5443;pdb4krm.ent,G,0.5477;pdb4krm.ent,K,0.5493;pdb4krm.ent,I,0.5506;pdb3p0y.ent,A,0.5566;pdb3b2u.ent,S,0.5785;pdb3b2u.ent,P,0.5787;pdb3b2u.ent,M,0.5796;pdb3b2u.ent,I,0.5806;pdb3b2u.ent,E,0.5816;pdb3b2u.ent,A,0.5821;pdb3c09.ent,A,0.5855;pdb…	0.8335	1	NA	NA	NA	open /pdb/i2/pdb4i20.ent.gz;color red :712.A:872.A:967.A;
HNSC	PTPRM	ENST00000400060.4	4398	pdb2v5y.ent	A	2.598	1	143:180:281:334:338:381:401:577:616:734:804:850:930:1031:1089:1226:1233:1241:1252:1296:1382:1457	143:180:281:334:338:381:401:577:616:734:804:850:930:1031:1089:1226:1233:1241:1252:1296:1382:1457	122:159:260:313:317:360:380:553:NA:NA:NA:NA:NA:NA:NA:NA:NA:NA:NA:NA:NA:NA	62.56	0.2825	0.724221	0.59897	0.894176	0.04	0	0	pdb2v5y.ent,A,0.2825	0.2825	1	0.695977	0.641463	0.584375	open /pdb/v5/pdb2v5y.ent.gz;color red :123.A:160.A:261.A:314.A:318.A:361.A:381.A:557.A;
HNSC	KIF1A	ENST00000498729.2	5373	pdb4egx.ent	B	9.944	1	11:95:141:274:523:551:614:620:627:687:729:967:1110:1688:1703	11:95:141:274:523:551:614:620:627:687:729:967:1110:1688:1703	NA:NA:NA:NA:89:117:180:NA:NA:NA:NA:NA:NA:NA:NA	21.47	0.2924	0.724221	0.3492	0.850845	0.03	0	0	pdb4egx.ent,B,0.2924;pdb4ejq.ent,A,0.4075;pdb4ejq.ent,H,0.4115	0.4115	1	NA	NA	NA	open /pdb/eg/pdb4egx.ent.gz;color red :514.B:542.B:605.B;
HNSC	GRIA2	ENST00000393815.2	2508	pdb3r7x.ent	A	3.224	1	97:151:159:231:271:276:277:279:317:398:434:698:699:795:802:825	97:151:159:231:271:276:277:279:317:398:434:698:699:795:802:825	NA:NA:NA:NA:NA:NA:NA:NA:NA:33:69:210:211:NA:NA:NA	22.61	0.295	0.724221	0.60594	0.894176	0.03	0	0	pdb3r7x.ent,A,0.295;pdb3ua8.ent,A,0.3108;pdb2xhd.ent,A,0.3508;pdb3rn8.ent,B,0.3539;pdb2xhd.ent,B,0.3582;pdb3rnn.ent,C,0.3583;pdb3rnn.ent,B,0.36;pdb3rn8.ent,C,0.3636;pdb3rnn.ent,A,0.3651;pdb3rn8.ent,A,0.3714;pdb3r7x.ent,B,0.3737;pdb2wjx.ent,B,0.9343;pdb2wjx.ent,A,0.9632;pdb2wjx.ent,C,0.9837;pdb2wjw.ent,A,0.9923	0.3714	1	0.695977	NA	NA	open /pdb/r7/pdb3r7x.ent.gz;color red :35.A:71.A:212.A:213.A;
HNSC	GRM3	ENST00000361669.2	2637	pdb3sm9.ent	A	2.009	1	32:41:65:91:96:158:175:183:194:203:211:223:279:285:293:297:319:409:451:559:647:677:682:837:869:873	32:41:65:91:96:158:175:183:194:203:211:223:279:285:293:297:319:409:451:559:647:677:682:837:869:873	3:12:35:61:66:105:122:130:141:150:158:170:224:230:238:242:264:351:388:NA:NA:NA:NA:NA:NA:NA	29.04	0.2959	0.724221	0.51976	0.872184	0.05	0	0	pdb3sm9.ent,A,0.2959	0.2959	1	0.695977	0.641463	0.584375	open /pdb/sm/pdb3sm9.ent.gz;color red :7.A:16.A:40.A:66.A:71.A:133.A:150.A:158.A:169.A:178.A:186.A:198.A:254.A:260.A:268.A:272.A:294.A:384.A:426.A;
HNSC	PROX1	ENST00000435016.1	2211	pdb2lmd.ent	A	4.23	0.994	1:81:82:235:282:329:414:450:465:489:492:511:609:620:669:713	1:81:82:235:282:329:414:450:465:489:492:511:609:620:669:713	1:NA:NA:NA:NA:NA:NA:NA:NA:NA:NA:NA:46:57:106:150	19.99	0.2997	0.724221	0.56364	0.889452	0.03	0	0	pdb2lmd.ent,A,0.2997	0.2997	1	0.695977	0.641463	NA	open /pdb/lm/pdb2lmd.ent.gz;color red :1.A:46.A:57.A:106.A:150.A;
HNSC	PPP1R9A	ENST00000289495.5	3888	pdb1wf8.ent	A	12.103	1	11:49:116:117:124:133:139:213:240:270:294:502:510:536:584:612:642:780:827:867:909:923:955:1165	11:49:116:117:124:133:139:213:240:270:294:502:510:536:584:612:642:780:827:867:909:923:955:1165	NA:NA:NA:NA:NA:NA:NA:NA:NA:NA:NA:10:18:44:92:NA:NA:NA:NA:NA:NA:NA:NA:NA	15.99	0.3005	0.724221	0.22119	0.784063	0.05	0	0	pdb1wf8.ent,A,0.3005	0.3005	1	0.695977	NA	NA	open /pdb/wf/pdb1wf8.ent.gz;color red :10.A:18.A:44.A:92.A;
HNSC	ERBB4	ENST00000402597.1	3894	pdb2ahx.ent	B	2.109	1	225:280:328:444:573:615:635:677:701:703:721:796:852:937:1052:1090:1225	225:280:328:444:573:615:635:677:701:703:721:796:852:937:1052:1090:1225	201:256:304:420:549:591:NA:NA:NA:NA:NA:NA:NA:NA:NA:NA:NA	42.97	0.3197	0.744876	0.03108	0.549581	0.04	0	0	pdb2ahx.ent,B,0.3197;pdb2ahx.ent,A,0.4306;pdb2r4b.ent,B,0.5028;pdb3bbw.ent,B,0.5069;pdb2r4b.ent,A,0.5155;pdb3u9u.ent,E,0.5219;pdb3bbt.ent,B,0.5263;pdb3u9u.ent,F,0.5436;pdb3bbw.ent,A,0.5597;pdb3bce.ent,C,0.5619;pdb3bce.ent,B,0.5723;pdb3bce.ent,A,0.5788;pdb3bbt.ent,D,0.61;pdb3u7u.ent,D,0.8254;pdb3u2p.ent,A,0.8317;pdb3u7u.ent,B,0.851;pdb3u7u.ent,E,0.8596;pdb3u7u.ent,F,0.8686;pdb3u7u.ent,C,0.8789;pdb…	0.61	1	0.710599	0.6486	0.604291	open /pdb/ah/pdb2ahx.ent.gz;color red :200.B:255.B:303.B:419.B:548.B:590.B;
HNSC	CD1E	ENST00000368167.3	1164	pdb3s6c.ent	A	1.423	1	54:56:98:187:207:233:259:278:286:342:351:367:370	54:56:98:187:207:233:259:278:286:342:351:367:370	21:23:65:151:171:197:223:242:250:NA:NA:NA:NA	29.89	0.3379	0.757748	0.52688	0.872184	0.03	0	0	pdb3s6c.ent,A,0.3379	0.3379	1	0.72331	0.664461	0.609589	open /pdb/s6/pdb3s6c.ent.gz;color red :23.A:25.A:67.A:156.A:176.A:202.A:228.A:247.A:255.A;
HNSC	LEPR	ENST00000349533.6	3495	pdb3v6o.ent	B	6.326	1	11:301:357:421:491:578:612:618:867:896:910:975:1087:1105:1108	11:301:357:421:491:578:612:618:867:896:910:975:1087:1105:1108	NA:NA:NA:NA:56:137:165:171:NA:NA:NA:NA:NA:NA:NA	25.51	0.3489	0.757748	0.50241	0.868435	0.04	0	0	pdb3v6o.ent,B,0.3489;pdb3v6o.ent,A,0.3778	0.3489	1	0.72331	NA	NA	open /pdb/v6/pdb3v6o.ent.gz;color red :491.B:578.B:612.B:618.B;
HNSC	C6	ENST00000263413.3	2802	pdb4a5w.ent	B	1.071	0.999	48:49:119:145:146:250:330:337:486:489:538:582:587:636:649:735:781:880:926	48:49:119:145:146:250:330:337:486:489:538:582:587:636:649:735:781:880:926	27:28:98:124:125:229:297:304:423:426:475:519:524:573:586:672:718:817:863	65	0.3504	0.757748	0.67479	0.908026	0.04	0	0	pdb4a5w.ent,B,0.3504;pdb4e0s.ent,B,0.3763;pdb3t5o.ent,A,0.6041	0.3504	1	0.72331	0.66795	0.609589	open /pdb/a5/pdb4a5w.ent.gz;color red :48.B:49.B:119.B:145.B:146.B:250.B:330.B:337.B:486.B:489.B:538.B:582.B:587.B:636.B:649.B:735.B:781.B:880.B:926.B;
HNSC	PTPRZ1	ENST00000393386.2	6945	pdb3jxf.ent	B	8.539	1	105:111:207:255:343:447:667:751:1001:1409:1783:1848:2006	105:111:207:255:343:447:667:751:1001:1409:1783:1848:2006	75:81:177:225:NA:NA:NA:NA:NA:NA:NA:NA:NA	22.07	0.3529	0.757748	0.60504	0.894176	0.03	0	0	pdb3jxf.ent,B,0.3529;pdb3jxf.ent,A,0.3701;pdb3s97.ent,B,0.3871;pdb3s97.ent,A,0.3875	0.3701	1	0.72331	NA	NA	open /pdb/jx/pdb3jxf.ent.gz;color red :105.B:111.B:207.B:255.B;
HNSC	SI	ENST00000264382.3	5481	pdb3lpo.ent	C	2.099	1	22:89:97:125:175:178:232:291:334:356:390:445:500:519:549:613:664:737:813:863:868:956:964:983:994:997:1049:1063:1117:1128:1140:1159:1186:1193:1204:1252:1332:1332:1373:1375:1417:1450:1463:1499:1561:1797	22:89:97:125:175:178:232:291:334:356:390:445:500:519:549:613:664:737:813:863:868:956:964:983:994:997:1049:1063:1117:1128:1140:1159:1186:1193:1204:1252:1332:1373:1375:1417:1450:1463:1499:1561:1797	NA:28:36:64:114:117:171:230:273:295:329:384:439:458:488:552:603:676:752:802:807:NA:NA:NA:NA:NA:NA:NA:NA:NA:NA:NA:NA:NA:NA:NA:NA:NA:NA:NA:NA:NA:NA:NA:NA	83.24	0.3553	0.757748	0.08262	0.620573	0.1	0	0	pdb3lpo.ent,C,0.3553;pdb3lpo.ent,B,0.6505;pdb3lpo.ent,A,0.6653;pdb3lpp.ent,C,0.6882;pdb3lpp.ent,A,0.6978;pdb3lpp.ent,B,0.7073;pdb3lpp.ent,D,0.7357;pdb3lpo.ent,D,0.8888	0.6882	1	0.72331	0.668185	0.609589	open /pdb/lp/pdb3lpo.ent.gz;color red :56.C:64.C:92.C:142.C:145.C:199.C:258.C:301.C:323.C:357.C:412.C:467.C:486.C:516.C:580.C:631.C:704.C:780.C:830.C:835.C;
HNSC	ROS1	ENST00000368508.3	7041	pdb4b8b.ent	A	4.443	0.996	214:221:240:387:488:490:531:599:651:693:817:903:973:1122:1173:1187:1212:1288:1307:1324:1489:1705:1786:1848:1947:2148:2182:2308	214:221:240:387:488:490:531:599:651:693:817:903:973:1122:1173:1187:1212:1288:1307:1324:1489:1705:1786:1848:1947:2148:2182:2308	NA:NA:NA:NA:NA:NA:NA:NA:NA:NA:NA:NA:NA:NA:NA:NA:206:NA:NA:NA:NA:NA:NA:366:NA:449:476:NA	41.76	0.3584	0.757969	0.24394	0.806909	0.06	1	0	pdb4b8b.ent,A,0.3584;pdb4b8c.ent,H,0.7267;pdb4b8c.ent,B,0.7291;pdb4b8c.ent,I,0.7338;pdb4b8c.ent,G,0.7356;pdb4b89.ent,A,0.7447;pdb4b8a.ent,A,0.7677;pdb4b8b.ent,B,0.8594	0.7677	1	0.72331	NA	NA	open /pdb/b8/pdb4b8b.ent.gz;color red :422.A:584.A:667.A:694.A;
[truncated: 3,395 more rows]

## Sheet: S-table3
Supplementary Table 3. Result of 3D (filter2) and 1D permutation test for genes mutated > 3% of samples
[truncated: 4,053 more rows]

## Sheet: S-table4
Supplementary Table 4. Comparison with the other methods
Cancer	Gene	MutSigCVa	MutSigCLa	MutSig	OncodriveCLUSTb	3D permutation
BRCA	SF3B1	0.0298796	0.000366289	1.47e-07	NA	-
BRCA	RAB40A	0.0140656	1	0.0913	NA	-
BRCA	CTCF	0	1	0	NA	-
[truncated: 426 more rows]

## Sheet: S-table5
Supplementary Table 5. Result of pathway anslysis for all signifncant genes with the reactome database
[truncated: 327 more rows]

[truncated: 3 more sheets: S-table6, S-Table7, S-table8]
